# Supplementary material for: Proteomic Analysis of Post-synaptic Density Fractions from Shank3 Mutant Mice Reveals Brain Region Specific Changes Relevant to Autism Spectrum Disorder
Source: Front Mol Neurosci. 2017 Feb 14;10:26. doi: 10.3389/fnmol.2017.00026 (PMC5306440; doi:10.3389/fnmol.2017.00026)
Supplement: Supplementary file 5 [file Table_1.xlsx]

## Sheet: Caption
Supplementary Table 1. List of identified PSD proteins derived from striatum and hippocampus of wild-type and Shank3Δ11-/- mutant mice.
Biological replicates of tryptic peptides derived from PSDs isolated from striatum and hippocampus of wild-type (WT) and Shank3Δ11-/- mice (KO) were analyzed by UDMSE using 90 min gradients. Proteins (FDR <1%; 2 peptides/protein) and peptides (FDR < 1%; ≥6 amino acids) were identified searching against UniprotKB/Swissprot mouse database using PLGS. Data were post-processed with the software packa…
Column descriptions
A	description	Protein description as parsed from source database
B	IEP	Calculated isoelectric point
C	mw	Calculated molecular weight (Da)
D	max score	Maximum identification score provided by PLGS database searching
E	accession	Database accession number (as parsed from source database)
F	reported peptides	Number of peptides after ISOQuant processing
G	sequence coverage	Sequence Coverage of the protein
H	FDR level	FDR rate at protein level
I	entry	Protein entry as parsed from source database
J-AC	Hipoocampus PSD WT 1 - Striatum PSD KO 5	Relative amount, ppm (for each biological replicate)

## Sheet: Suppl Table 1
description	IEP	mw	max score	accession	reported peptides	sequence coverage	FDR level	entry	Hipoocampus PSD WT 1	Hipoocampus PSD WT 2	Hipoocampus PSD WT 3	Hipoocampus PSD WT 4	Hipoocampus PSD WT 5	Hipoocampus PSD KO 1	Hipoocampus PSD KO 2	Hipoocampus PSD KO 3	Hipoocampus PSD KO 4	Hipoocampus PSD KO 5	Striatum PSD WT 1	Striatum PSD WT 2	Striatum PSD WT 3	Striatum PSD WT 4	Striatum PSD WT 5	Striatum PSD KO 1	Striatum PSD KO 2	Striatum PSD KO 3	Striatum PSD KO 4	Striatum PSD KO 5
1-acyl-sn-glycerol-3-phosphate acyltransferase delta OS=Mus musculus GN=Agpat4 PE=2 SV=1	8.33	44665.9	304.339	Q8K4X7	2	3.97	0.0016	PLCD_MOUSE	32.7547	28.0272	21.3982	27.2449	28.2627	28.211	29.1938	25.0281	26.2897	26.065	16.3098	16.269	15.6228	15.4021	15.6037	16.6604	16.2393	18.4536	19.3798	15.5302
1-phosphatidylinositol 3-phosphate 5-kinase OS=Mus musculus GN=Pikfyve PE=1 SV=3	6.22	239615	1296.32	Q9Z1T6	8	20.79	0.0006	FYV1_MOUSE	0	70.2158	0	59.5273	44.3403	55.8323	0	0	0	0	0	72.5605	115.595	33.9702	41.1911	57.3404	97.7084	74.9258	0	79.4307
1-phosphatidylinositol 4,5-bisphosphate phosphodiesterase beta-1 OS=Mus musculus GN=Plcb1 PE=2 SV=2	5.73	139252	1322.71	Q9Z1B3	13	29.11	0.0006	PLCB1_MOUSE	137.856	136.184	126.195	133.048	108.393	120.818	123.879	109.349	135.851	149.221	99.6034	163.93	88.4575	99.0277	93.9629	122.85	120.37	679.82	119.168	155.784
1-phosphatidylinositol 4,5-bisphosphate phosphodiesterase beta-2 OS=Mus musculus GN=Plcb2 PE=2 SV=1	5.65	135402	1084.61	A3KGF7	7	18.46	0.0006	PLCB2_MOUSE	43.8111	67.6925	67.2438	57.8826	94.6743	67.2251	70.162	56.7026	57.9865	79.3127	63.4224	53.2131	80.6992	64.0575	58.0455	87.1513	56.9441	50.0206	84.8299	57.3865
1-phosphatidylinositol 4,5-bisphosphate phosphodiesterase beta-3 OS=Mus musculus GN=Plcb3 PE=2 SV=2	5.59	140342	1178.57	P51432	5	11.02	0.0006	PLCB3_MOUSE	231.054	260.317	216.566	239.339	305.341	323.78	235.363	346.505	226.101	441.723	165.189	142.154	94.7986	128.387	145.073	273.316	193.209	97.3174	176.281	136.67
1-phosphatidylinositol 4,5-bisphosphate phosphodiesterase epsilon-1 OS=Mus musculus GN=Plce1 PE=1 SV=3	5.74	258412	1199.27	Q8K4S1	4	8.72	0.0006	PLCE1_MOUSE	817.721	548.206	787.703	829.946	737.033	967.465	689.047	721.63	812.436	706.308	812.839	750.229	691.659	801.168	679.854	647.368	505.079	473.756	713.79	764.075
1-phosphatidylinositol 4,5-bisphosphate phosphodiesterase eta-1 OS=Mus musculus GN=Plch1 PE=2 SV=1	6.93	189739	1406.56	Q4KWH5	9	15.81	0.0006	PLCH1_MOUSE	110.207	89.9207	97.3819	113.304	156.757	137.255	89.1882	113.106	84.7613	130.651	89.8806	72.4305	109.333	145.507	75.3912	95.6872	51.4777	103.207	70.8103	88.2244
1-phosphatidylinositol 4,5-bisphosphate phosphodiesterase eta-2 OS=Mus musculus GN=Plch2 PE=1 SV=2	7.19	165951	2165.66	A2AP18	5	11.26	0	PLCH2_MOUSE	0	56.7736	0	0	0	36.89	28.909	0	33.2754	0	29.0729	31.3618	0	0	0	0	0	0	39.747	0
1-phosphatidylinositol 4,5-bisphosphate phosphodiesterase gamma-1 OS=Mus musculus GN=Plcg1 PE=1 SV=2	5.43	151094	709.344	Q62077	2	13.52	0.0006	PLCG1_MOUSE	48.7951	45.9939	59.3802	44.3113	54.7451	40.2151	49.1844	47.5078	41.1687	40.9836	52.1236	60.0027	58.8039	63.5901	79.0419	48.3767	38.6656	55.8268	42.0379	27.9061
1-phosphatidylinositol 4,5-bisphosphate phosphodiesterase gamma-2 OS=Mus musculus GN=Plcg2 PE=1 SV=1	6.32	148790	992.966	Q8CIH5	6	9.33	0.0006	PLCG2_MOUSE	0	24.3879	0	0	0	16.9524	0	0	0	0	40.5803	32.8833	0	36.9236	33.3731	0	26.0328	34.5218	27.1808	29.2898
14-3-3 protein beta/alpha OS=Mus musculus GN=Ywhab PE=1 SV=3	4.57	28200.5	17197.9	Q9CQV8	14	69.92	0	1433B_MOUSE	213.615	143.551	190.364	140.757	151.773	109.332	112.762	145.703	125.179	113.539	120.916	182.898	124.133	134.196	156.303	135.899	135.53	109.024	134.743	98.6709
14-3-3 protein epsilon OS=Mus musculus GN=Ywhae PE=1 SV=1	4.44	29345	10281.8	P62259	14	70.98	0	1433E_MOUSE	137.281	155.11	146.288	128.623	143.748	90.5107	115.155	135.589	97.7761	105.325	111.511	188.381	133.106	96.8353	181.534	136.734	135.364	144.774	151.451	111.804
14-3-3 protein eta OS=Mus musculus GN=Ywhah PE=1 SV=2	4.61	28382.9	13952.8	P68510	13	82.11	0	1433F_MOUSE	144.534	134.599	157.598	119.429	118.621	106.008	111.439	120.223	108.083	94.3892	82.3469	108.379	74.1775	77.9572	98.8932	83.7313	91.5466	91.8989	82.3361	68.4792
14-3-3 protein gamma OS=Mus musculus GN=Ywhag PE=1 SV=2	4.61	28473.7	28904	P61982	13	65.18	0	1433G_MOUSE	483.322	417.698	457.45	416.256	378.068	338.694	354.013	339.871	343.448	306.893	414.289	434.031	268.097	341.151	404.799	280.278	344.251	403.259	354.658	279.531
14-3-3 protein sigma OS=Mus musculus GN=Sfn PE=1 SV=2	4.53	27820.1	6138.35	O70456	5	45.16	0	1433S_MOUSE	0	10.7889	0	9.04478	8.63525	0	0	5.24093	16.6008	5.42121	0	3.87778	0	0	0	0	0	0	8.22636	0
14-3-3 protein theta OS=Mus musculus GN=Ywhaq PE=1 SV=1	4.49	28063.5	27150.8	P68254	15	82.04	0	1433T_MOUSE	287.933	229.575	292.325	244.425	287.813	221.178	212.333	236.891	222.473	202.868	303.16	345.059	271.427	244.489	354.052	276.129	239.756	254.861	233.856	231.998
14-3-3 protein zeta/delta OS=Mus musculus GN=Ywhaz PE=1 SV=1	4.53	27942.3	47824.2	P63101	16	80.41	0	1433Z_MOUSE	657.219	539.952	644.59	535.617	538.35	535.594	479.263	608.936	586.528	522.163	638.842	804.196	516.498	523.639	674.024	713.1	604.177	500.26	611.226	520.077
182 kDa tankyrase-1-binding protein OS=Mus musculus GN=Tnks1bp1 PE=1 SV=2	4.61	183137	1883.43	P58871	23	34.88	0	TB182_MOUSE	416.645	453.304	539.309	496.763	460.379	388.414	475.757	380.253	543.225	561.216	153.503	141.735	102.004	138.559	148.694	108.851	135.114	141.384	109.52	146.317
2-oxoglutarate dehydrogenase, mitochondrial OS=Mus musculus GN=Ogdh PE=1 SV=3	6.36	117647	2020.98	Q60597	17	33.82	0	ODO1_MOUSE	220.031	187.886	229.604	231.713	307.732	187.74	200.469	233.672	166.323	227.631	505.393	247.389	273.513	391.833	348.193	284.463	291.713	342	312.033	213.809
2,4-dienoyl-CoA reductase, mitochondrial OS=Mus musculus GN=Decr1 PE=1 SV=1	9.29	36499	660.864	Q9CQ62	4	13.43	0.0006	DECR_MOUSE	0	6.33318	0	7.02924	0	0	6.77878	0	0	0	15.7067	11.8303	7.59347	10.2935	10.8243	12.1945	8.90819	10.0852	9.27413	9.05093
2',3'-cyclic-nucleotide 3'-phosphodiesterase OS=Mus musculus GN=Cnp PE=1 SV=3	9.26	47522.6	37322.7	P16330	29	74.76	0	CN37_MOUSE	1600.96	1438.57	1733.76	1743.28	1621.34	1458.49	1686.55	1529.23	1725.91	1402.25	1911.37	2268.52	2368.41	1705.97	1927.14	2163.21	2167.36	1983.08	2248.52	2271.42
26S protease regulatory subunit 4 OS=Mus musculus GN=Psmc1 PE=1 SV=1	5.8	49355.7	494.43	P62192	2	5	0.001	PRS4_MOUSE	0	0	0	0	11.0563	0	0	0	0	0	12.7878	9.89233	0	9.19187	8.29338	9.63568	0	10.6519	9.12954	0
26S protease regulatory subunit 6A OS=Mus musculus GN=Psmc3 PE=1 SV=2	4.9	49834.2	1356.26	O88685	4	15.84	0.0006	PRS6A_MOUSE	66.4727	56.0779	80.2955	46.4023	51.4812	60.8837	70.7861	84.0342	62.7102	54.0495	37.2285	93.2688	70.6909	54.1136	61.6812	129.408	106.649	53.8765	52.3122	98.3355
26S protease regulatory subunit 8 OS=Mus musculus GN=Psmc5 PE=1 SV=1	7.38	45797.2	1145.32	P62196	3	17	0.0006	PRS8_MOUSE	0	0	11.5032	15.4505	19.5745	16.8489	20.4045	17.0801	15.3137	0	14.0414	15.2689	25.3581	15.7228	13.9137	17.8327	17.9895	11.6112	23.4903	18.2194
26S proteasome non-ATPase regulatory subunit 11 OS=Mus musculus GN=Psmd11 PE=1 SV=3	6.05	47722	1412.05	Q8BG32	3	28.2	0.0006	PSD11_MOUSE	30.7534	27.8545	21.4316	29.3724	26.8973	33.0872	23.8817	28.1004	25.1524	27.2375	37.1603	26.7655	25.7282	35.5342	30.6011	27.3536	22.3504	26.9983	23.7853	28.0658
3-hydroxyacyl-CoA dehydrogenase type-2 OS=Mus musculus GN=Hsd17b10 PE=1 SV=4	8.78	27532.7	3193.87	O08756	3	39.46	0	HCD2_MOUSE	15.4233	0	5.97889	0	4.66493	0	0	0	0	0	9.50063	5.36506	6.22988	0	5.74601	0	7.37069	34.6899	6.38408	0
3-ketoacyl-CoA thiolase A, peroxisomal OS=Mus musculus GN=Acaa1a PE=1 SV=1	8.47	44409.6	5596.17	Q921H8	6	31.6	0	THIKA_MOUSE	88.7388	75.1411	82.0962	77.7944	81.8359	79.9914	72.2422	70.8378	53.5287	81.5071	76.7473	87.1999	72.3803	96.5126	96.4477	81.8645	86.7365	93.4665	92.9724	102.037
3-ketoacyl-CoA thiolase B, peroxisomal OS=Mus musculus GN=Acaa1b PE=1 SV=1	8.54	44508.7	5360.33	Q8VCH0	7	31.84	0	THIKB_MOUSE	0	0	7.58762	0	11.2503	0	10.1503	0	10.8952	0	19.712	14.3101	10.7518	9.40745	5.64776	10.735	13.9469	14.6082	0	12.7431
3-ketoacyl-CoA thiolase, mitochondrial OS=Mus musculus GN=Acaa2 PE=1 SV=3	8.07	42286.2	3734.66	Q8BWT1	10	61.71	0	THIM_MOUSE	102.737	82.273	112.903	68.2024	93.8379	74.6969	93.4911	67.4756	70.4193	104.055	186.733	114.766	83.8236	118.397	134.705	71.7739	92.4399	170.743	118.204	97.8143
4-aminobutyrate aminotransferase, mitochondrial OS=Mus musculus GN=Abat PE=1 SV=1	8.01	57136.3	1854.3	P61922	6	28	0	GABT_MOUSE	38.4675	37.5281	39.4313	37.5991	46.552	41.9503	46.9319	40.8573	36.548	44.8944	34.7493	74.2442	47.109	43.5933	85.0571	88.6989	62.871	33.4835	59.658	50.5815
40S ribosomal protein S10 OS=Mus musculus GN=Rps10 PE=1 SV=1	10.51	18915.8	4661.89	P63325	4	46.06	0	RS10_MOUSE	136.929	104.93	89.1916	103.665	95.0514	137.945	106.365	138.068	114.506	121.755	109.572	131.283	78.4211	89.5187	116.692	121.105	87.8819	117.664	101.702	152.781
40S ribosomal protein S11 OS=Mus musculus GN=Rps11 PE=2 SV=3	10.71	18601.8	11197.1	P62281	8	63.29	0	RS11_MOUSE	120.369	76.6441	100.5	107.448	112.874	119.786	115.616	114.737	104.736	123.012	150.672	130.454	108.696	100.298	136.232	117.311	124.549	148.039	135.331	127.218
40S ribosomal protein S13 OS=Mus musculus GN=Rps13 PE=2 SV=2	10.94	17222.3	6024.41	P62301	7	56.29	0	RS13_MOUSE	62.2697	38.7224	44.7852	56.6531	45.4949	54.3963	71.4781	56.1398	49.9671	60.2537	87.1452	59.0943	69.0423	56.0607	69.2482	70.5138	67.9377	99.1711	65.1396	62.5521
40S ribosomal protein S14 OS=Mus musculus GN=Rps14 PE=2 SV=3	10.53	16443.8	7887.86	P62264	4	55.63	0	RS14_MOUSE	106.227	95.7351	86.7005	88.6696	105.399	110.068	87.0111	103.651	75.9003	106.335	109.442	102.805	98.3141	93.0474	94.7629	76.6174	100.906	100.581	121.289	158.545
40S ribosomal protein S16 OS=Mus musculus GN=Rps16 PE=2 SV=4	10.57	16559.4	6183.98	P14131	9	68.49	0	RS16_MOUSE	38.5715	35.7068	31.827	41.0468	45.2166	52.9896	44.1159	41.3157	33.5837	43.8232	55.1111	50.2093	44.7706	41.1911	45.7432	37.4682	40.5504	48.1758	47.2499	51.1974
40S ribosomal protein S17 OS=Mus musculus GN=Rps17 PE=1 SV=2	10.24	15581.1	6062.35	P63276	5	50.37	0	RS17_MOUSE	34.5376	27.3513	37.9874	26.5629	27.3429	28.358	40.3651	28.7413	24.9546	28.8835	43.2629	33.4565	26.5952	23.6884	30.7706	28.3267	26.9334	54.8575	33.5389	32.8733
40S ribosomal protein S18 OS=Mus musculus GN=Rps18 PE=1 SV=3	11.41	17718.7	2094.9	P62270	4	61.84	0	RS18_MOUSE	62.2126	51.3807	52.4232	48.683	35.1098	66.3941	61.1222	62.0086	80.7575	50.4827	68.7198	30.1386	33.9451	39.705	48.6374	31.5786	69.3438	64.1158	52.5407	47.4823
40S ribosomal protein S19 OS=Mus musculus GN=Rps19 PE=1 SV=3	10.83	16085.5	6201.24	Q9CZX8	11	60	0	RS19_MOUSE	23.1304	14.1834	18.8788	9.11633	21.5614	16.1698	15.5479	15.6572	17.4611	9.20378	21.7627	22.0228	24.6522	11.8971	12.9672	11.82	13.9175	24.5099	14.444	18.1568
40S ribosomal protein S2 OS=Mus musculus GN=Rps2 PE=2 SV=3	10.65	31516.5	6018.53	P25444	14	61.43	0	RS2_MOUSE	244.482	207.121	217.981	244.977	202.637	258.733	271.642	276.749	223.328	248.068	222.42	236.746	272.913	210.08	213.237	269.351	268.243	226.842	251.862	311.514
40S ribosomal protein S21 OS=Mus musculus GN=Rps21 PE=2 SV=1	8.91	9255.44	7496.15	Q9CQR2	5	85.54	0	RS21_MOUSE	13.4971	19.2536	26.0101	14.261	16.4294	19.291	13.5534	13.26	10.8025	19.463	20.8292	28.0662	21.9674	11.4093	18.3704	15.1677	25.4785	27.7069	17.3816	18.8841
40S ribosomal protein S24 OS=Mus musculus GN=Rps24 PE=2 SV=1	11.23	15423.2	4271.05	P62849	2	48.87	0	RS24_MOUSE	16.2436	9.81415	14.0857	10.0697	19.8931	13.8613	11.8968	15.7976	5.19408	12.7906	37.7346	23.1854	17.6701	24.5471	30.7402	13.1543	19.3997	28.8881	23.1622	16.2664
40S ribosomal protein S25 OS=Mus musculus GN=Rps25 PE=2 SV=1	10.58	13799.2	6554.18	P62852	5	45.6	0	RS25_MOUSE	78.0032	65.7864	78.4683	71.0987	65.8371	78.7911	92.502	77.8976	68.8088	78.1652	74.2377	83.71	87.0919	63.5597	74.3332	83.6195	84.6157	97.0908	101.593	91.7996
40S ribosomal protein S26 OS=Mus musculus GN=Rps26 PE=2 SV=3	11.42	13300.6	8153.95	P62855	3	26.09	0	RS26_MOUSE	67.9393	24.2336	36.5455	24.4958	17.1481	29.6706	24.4178	26.9951	19.0126	19.0395	19.7339	22.4356	26.9789	19.2182	20.6314	20.1149	18.8725	46.5352	27.9341	25.2682
40S ribosomal protein S27 OS=Mus musculus GN=Rps27 PE=1 SV=3	9.83	9803.3	3577.74	Q6ZWU9	5	76.19	0	RS27_MOUSE	43.673	37.829	46.4678	42.1769	41.0396	48.8871	41.5842	34.1219	29.4795	40.3886	32.3888	43.5421	28.8412	22.2982	35.3884	42.5513	45.3804	30.1304	56.8579	34.9869
40S ribosomal protein S27-like OS=Mus musculus GN=Rps27l PE=2 SV=3	9.83	9819.35	3315.75	Q6ZWY3	4	76.19	0	RS27L_MOUSE	43.7444	37.8909	46.5439	42.246	41.1068	48.9671	41.6523	34.1777	29.5278	40.4547	32.4418	43.6133	28.8884	22.3347	35.4463	42.621	45.4547	30.1797	0	35.0442
40S ribosomal protein S28 OS=Mus musculus GN=Rps28 PE=2 SV=1	11.15	7898.07	14341.4	P62858	4	85.51	0	RS28_MOUSE	0	0	7.21838	0	2.35226	2.12397	0	1.85876	1.22061	3.28842	5.53137	4.54774	3.52717	3.27981	3.15103	1.55475	3.45472	12.5165	3.21848	2.41991
40S ribosomal protein S3 OS=Mus musculus GN=Rps3 PE=1 SV=1	10.04	26845.4	7524.91	P62908	13	63.37	0	RS3_MOUSE	299.29	223.937	289.121	258.694	230.01	284.421	257.744	271.175	214.438	256.866	295.437	277.871	295.209	261.5	281.641	302.067	267.661	304.333	283.088	333.984
40S ribosomal protein S3a OS=Mus musculus GN=Rps3a PE=1 SV=3	10.18	30113	10356.3	P97351	17	67.05	0	RS3A_MOUSE	258.434	189.488	239.621	210.101	179.92	245.047	249.133	257.288	191.44	210.59	244.317	230.532	246.304	227.191	211.226	257.519	255.509	262.412	250.295	269.96
40S ribosomal protein S4, X isoform OS=Mus musculus GN=Rps4x PE=2 SV=2	10.59	29825.9	4882.38	P62702	14	70.34	0	RS4X_MOUSE	146.511	106.373	107.256	123.715	123.663	142.401	132.055	126.796	110.55	129.087	133.31	130.367	138.436	103.681	127.126	159.799	177.3	144.862	159.716	168.385
40S ribosomal protein S6 OS=Mus musculus GN=Rps6 PE=1 SV=1	11.29	28851.8	5864.31	P62754	9	55.82	0	RS6_MOUSE	285.61	203.026	277.023	253.742	203.089	283.824	277.695	309.533	261.403	282.79	230.312	196.225	293.64	249.733	215.347	291.279	283.669	254.984	285.234	312.098
40S ribosomal protein S7 OS=Mus musculus GN=Rps7 PE=2 SV=1	10.58	22126.9	6130.31	P62082	6	43.81	0	RS7_MOUSE	30.8679	58.2628	24.3707	49.4254	47.7185	35.1739	68.5982	54.337	33.6204	42.4715	68.2051	58.5325	65.9395	46.3851	59.394	52.2588	71.9651	64.5505	67.7655	61.4554
40S ribosomal protein S8 OS=Mus musculus GN=Rps8 PE=2 SV=2	10.72	24490.3	19313.5	P62242	11	60.58	0	RS8_MOUSE	235.091	180.713	202.435	217.714	214.495	201.917	214.931	238.059	210.282	232.052	238.882	203.457	238.472	218.431	228.058	232.009	251.374	288.356	248.874	271.865
40S ribosomal protein S9 OS=Mus musculus GN=Rps9 PE=2 SV=3	11.09	22648.5	2950.45	Q6ZWN5	7	59.79	0	RS9_MOUSE	85.8011	65.778	73.5815	82.6552	78.0625	82.8699	89.9033	82.2371	71.1576	84.786	73.1145	75.2749	73.9935	61.64	68.1487	71.0016	68.8095	84.3177	82.6831	84.5973
40S ribosomal protein SA OS=Mus musculus GN=Rpsa PE=1 SV=4	4.6	32952.2	4902.05	P14206	2	24.07	0	RSSA_MOUSE	185.13	183.621	162.444	162.629	107.14	109.3	114.733	113.437	93.6741	109.105	200.849	159.418	103.321	106.411	157.61	82.0186	127.325	305.116	171.316	127.509
4F2 cell-surface antigen heavy chain OS=Mus musculus GN=Slc3a2 PE=1 SV=1	5.52	58450.7	4866.16	P10852	11	33.08	0	4F2_MOUSE	484.665	498.166	463.214	478.229	514.595	663.082	488.499	489.845	658.946	487.45	132.626	580.922	234.11	294.426	364.839	500.683	335.628	148.114	385.218	323.397
5-azacytidine-induced protein 1 OS=Mus musculus GN=Azi1 PE=1 SV=2	8.96	120883	1698.46	Q62036	21	40.19	0	AZI1_MOUSE	62.4553	19.4553	45.0978	33.2091	73.5533	32.0153	20.8081	13.6835	32.4563	51.2332	49.1441	33.5224	118.08	53.6939	133.055	42.5699	34.3833	42.1252	84.2133	53.3732
5'-3' exoribonuclease 1 OS=Mus musculus GN=Xrn1 PE=1 SV=1	7.17	195961	1339.06	P97789	5	6.57	0.0006	XRN1_MOUSE	285.772	174.178	310.563	247.747	315.384	248.178	324.474	212.124	132.482	452.841	971.516	297.371	286.272	373.692	476.656	271.457	249.447	435.65	425.483	424.277
5'-nucleotidase OS=Mus musculus GN=Nt5e PE=1 SV=2	6.18	64320.7	748.91	Q61503	2	18.4	0.0006	5NTD_MOUSE	0	0	0	0	16.8732	0	0	0	52.3166	0	0	35.1106	43.843	0	26.639	47.0047	34.9216	0	37.146	41.1365
55 kDa erythrocyte membrane protein OS=Mus musculus GN=Mpp1 PE=1 SV=1	6.77	52512.4	913.999	P70290	4	16.74	0.0006	EM55_MOUSE	43.5788	53.9436	46.6565	57.2452	45.7282	43.01	53.9533	35.9599	47.2005	45.6202	39.5654	41.4916	46.8777	58.5971	57.6486	64.179	53.5697	49.4102	57.3051	61.2985
6-phosphofructokinase type C OS=Mus musculus GN=Pfkp PE=1 SV=1	6.72	86481.7	3958.59	Q9WUA3	21	40.05	0	K6PP_MOUSE	255.772	208.006	198.314	247.564	223.049	273.515	224.467	252.294	251.905	202.899	361.714	346.847	441.678	345.788	323.484	400.334	347.657	393.853	389.544	375.318
6-phosphofructokinase, liver type OS=Mus musculus GN=Pfkl PE=1 SV=4	6.75	86158.4	2039.11	P12382	13	29.49	0	K6PL_MOUSE	84.7827	93.294	72.0633	97.4479	85.1542	91.1335	69.4156	102.209	79.0101	71.8814	87.0032	76.2062	76.2192	76.4957	104.774	79.9608	88.2651	89.2266	64.7162	85.3627
6-phosphofructokinase, muscle type OS=Mus musculus GN=Pfkm PE=1 SV=3	7.9	86124.2	4880.59	P47857	25	52.44	0	K6PF_MOUSE	559.624	510.354	412.34	473.359	417.387	532.443	387.909	432.03	379.288	358.672	655.064	665.034	582.824	623.969	613.35	628.353	513.684	559.113	532.674	576.153
6-phosphogluconate dehydrogenase, decarboxylating OS=Mus musculus GN=Pgd PE=2 SV=3	6.86	53760.6	878.689	Q9DCD0	4	12.22	0.0006	6PGD_MOUSE	38.7405	30.7811	70.5134	41.0125	36.8462	43.836	32.7165	47.4554	26.355	34.9505	24.4824	28.9815	48.9628	22.705	18.6932	43.1908	38.8967	20.5489	34.4745	35.1468
6.8 kDa mitochondrial proteolipid OS=Mus musculus GN=Mp68 PE=2 SV=1	10.34	6698	5469.56	P56379	2	34.48	0	68MP_MOUSE	25.3096	19.5958	37.7336	19.2968	31.8562	19.4443	22.553	20.1926	19.2594	29.5461	13.5748	17.1523	17.1795	11.5934	14.411	19.3277	18.1853	13.7841	18.8116	10.4268
60 kDa heat shock protein, mitochondrial OS=Mus musculus GN=Hspd1 PE=1 SV=1	5.8	61126.7	10510.4	P63038	23	65.45	0	CH60_MOUSE	652.081	612.814	608.334	680.541	775.063	776.251	796.322	465.862	758.678	803.924	368.341	690.464	288.26	477.672	763.506	920.173	709.016	436.835	707.583	620.674
60S acidic ribosomal protein P0 OS=Mus musculus GN=Rplp0 PE=1 SV=3	5.85	34387.6	8115.07	P14869	10	63.72	0	RLA0_MOUSE	264.687	194.016	214.083	222.301	179.277	177.4	213.488	163.762	162.932	212.533	420.495	253.086	224.938	200.229	288.263	193.183	205.688	397.634	256.076	260.419
60S ribosomal protein L10 OS=Mus musculus GN=Rpl10 PE=2 SV=3	10.49	25060.2	8356.03	Q6ZWV3	15	71.96	0	RL10_MOUSE	350.317	298.025	347.901	306.258	318.215	335.035	331.141	319.598	350.107	332.336	204.497	385.18	231.017	265.104	305.491	348.14	253.442	231.931	313.31	279.848
60S ribosomal protein L10a OS=Mus musculus GN=Rpl10a PE=1 SV=3	10.4	25087.5	6407.32	P53026	10	58.06	0	RL10A_MOUSE	148.129	140.628	143.388	146.002	137.113	172.376	161.688	183.341	131.338	150.955	135.483	140.557	166.232	119.859	134.249	180.097	186.004	148.958	149.934	193.741
60S ribosomal protein L11 OS=Mus musculus GN=Rpl11 PE=1 SV=4	9.95	20480.5	5307.84	Q9CXW4	8	51.69	0	RL11_MOUSE	57.5333	54.4838	50.4701	54.7239	59.5811	57.8846	56.7424	64.8918	31.9633	57.2664	112.758	66.9556	64.8241	83.442	71.8571	57.8782	71.3775	100.866	69.8557	95.8964
60S ribosomal protein L12 OS=Mus musculus GN=Rpl12 PE=1 SV=2	9.9	17975.7	15640.6	P35979	8	76.36	0	RL12_MOUSE	86.378	76.332	89.869	67.3378	74.5803	78.2974	74.0219	81.9455	58.8718	69.0701	117.22	82.7212	78.6683	79.401	77.1464	75.52	69.2185	104.373	88.169	88.8528
60S ribosomal protein L13 OS=Mus musculus GN=Rpl13 PE=2 SV=3	11.95	24362.5	6499.19	P47963	12	65.4	0	RL13_MOUSE	204.854	165.354	204.896	186.033	174.751	222.418	208.688	251.604	204.688	215.621	182.094	185.036	205.856	186.256	188.861	241.004	212.496	177.237	224.684	253.32
60S ribosomal protein L13a OS=Mus musculus GN=Rpl13a PE=1 SV=4	11.44	23578.3	4219.08	P19253	13	62.56	0	RL13A_MOUSE	132.96	90.8971	125.458	101.996	93.404	100.994	114.477	117.899	99.2465	117.049	103.8	111.371	104.713	88.5034	107.207	114.165	109.071	135.91	122.833	126.777
60S ribosomal protein L14 OS=Mus musculus GN=Rpl14 PE=2 SV=3	11.48	23678.2	5698.71	Q9CR57	7	62.21	0	RL14_MOUSE	167.575	135.906	170.272	179.023	152.27	166.33	188.563	165.194	154.476	160.005	164.584	172.127	164.134	179.034	177.843	220.895	186.879	185.295	230.649	199.569
60S ribosomal protein L15 OS=Mus musculus GN=Rpl15 PE=2 SV=4	12.01	24260.2	2859.65	Q9CZM2	10	50.98	0	RL15_MOUSE	164.283	194.181	151.652	145.792	140.839	243.881	225.138	273.223	197.088	184.46	93.2731	127.443	218.287	94.9412	114.619	203.542	260.752	99.0362	229.786	257.365
60S ribosomal protein L17 OS=Mus musculus GN=Rpl17 PE=2 SV=3	10.62	21651.3	8420.82	Q9CPR4	4	65.76	0	RL17_MOUSE	91.1867	65.4075	87.0662	57.229	44.4977	45.6686	51.9899	51.4613	41.5281	44.1461	102.11	118.309	49.9497	99.8057	104.679	70.5033	72.2797	159.026	99.0631	68.2239
60S ribosomal protein L18 OS=Mus musculus GN=Rpl18 PE=2 SV=3	12.19	21701.6	11508.2	P35980	7	47.87	0	RL18_MOUSE	256.014	200.337	205.238	233.447	250.489	244.538	250.423	271.553	203.5	247.093	274.199	237.316	271.019	267.986	254.97	280.048	264.004	258.349	282.164	294.144
60S ribosomal protein L18a OS=Mus musculus GN=Rpl18a PE=2 SV=1	11.1	21017.5	4503.04	P62717	5	67.05	0	RL18A_MOUSE	142.203	157.192	129.774	149.274	154.344	170.273	171.102	205.921	189.199	148.977	167.032	195.082	119.656	178.347	197.821	163.098	149.545	172.009	128.415	144.162
60S ribosomal protein L19 OS=Mus musculus GN=Rpl19 PE=1 SV=1	11.89	23580.1	13496	P84099	10	55.61	0	RL19_MOUSE	189.826	144.57	163.706	166.944	161.02	177.865	191.605	208.457	147.746	163.676	168.133	172.088	195.826	169.406	171.629	199.333	207.746	201.549	207.978	219.295
60S ribosomal protein L21 OS=Mus musculus GN=Rpl21 PE=2 SV=3	10.91	18618.9	2098.81	O09167	4	48.75	0	RL21_MOUSE	29.6107	0	23.5459	0	0	0	25.8983	0	0	0	27.4985	9.14508	0	29.4181	26.3711	26.5719	0	25.6297	4.38121	0
60S ribosomal protein L22 OS=Mus musculus GN=Rpl22 PE=2 SV=2	9.61	14816	5221.17	P67984	3	67.97	0	RL22_MOUSE	92.1044	66.8425	82.1792	92.5128	66.2641	82.0055	90.5671	90.3557	70.7912	97.3156	83.1217	60.5376	98.1657	96.4453	62.0009	90.0696	55.6109	93.956	94.384	100.254
60S ribosomal protein L23 OS=Mus musculus GN=Rpl23 PE=1 SV=1	10.94	14979.5	5364.52	P62830	7	72.86	0	RL23_MOUSE	85.8357	68.7203	61.8093	76.2165	72.1017	83.0612	85.2459	77.2328	69.3024	81.5068	86.0319	85.2034	79.6066	71.768	72.6088	77.943	84.5142	90.4072	102.631	96.1136
60S ribosomal protein L23a OS=Mus musculus GN=Rpl23a PE=1 SV=1	10.89	17695.1	9069.54	P62751	4	57.05	0	RL23A_MOUSE	99.8579	39.6389	103.315	61.0706	53.2077	86.1473	101.069	94.2315	89.4861	98.323	121.666	192.184	141.587	143.234	164.809	232.444	206.919	134.469	208.029	263.239
60S ribosomal protein L24 OS=Mus musculus GN=Rpl24 PE=2 SV=2	11.69	17893	5834.32	Q8BP67	7	43.95	0	RL24_MOUSE	91.0649	75.449	83.0683	96.464	97.9707	104.574	98.9309	102.09	80.1602	99.5039	101.646	93.7409	109.851	104.771	100.393	107.953	107.108	105.974	104.826	115.594
60S ribosomal protein L26 OS=Mus musculus GN=Rpl26 PE=2 SV=1	10.98	17258.2	3957.27	P61255	5	52.41	0	RL26_MOUSE	42.155	27.4203	34.71	38.7188	39.0043	43.7845	30.3639	34.8029	25.0028	39.9826	50.5229	43.6698	37.7382	40.2823	43.6909	46.7435	48.5174	53.401	42.1665	45.5944
60S ribosomal protein L27 OS=Mus musculus GN=Rpl27 PE=1 SV=2	10.98	15797.8	1881.72	P61358	5	49.26	0	RL27_MOUSE	22.343	18.7279	14.9324	20.3772	24.6371	19.2351	18.1304	16.7594	18.9403	23.415	23.5747	19.5438	17.0969	21.7052	20.0318	16.7111	19.318	32.9901	15.4154	23.282
60S ribosomal protein L27a OS=Mus musculus GN=Rpl27a PE=2 SV=5	11.53	16719.5	5532.48	P14115	3	33.11	0	RL27A_MOUSE	188.831	178.816	159.651	187.157	176.648	203.927	216.011	209.42	204.333	218.087	183.854	190.5	203.391	210.465	191.895	241.113	205.066	194.444	245.268	266.014
60S ribosomal protein L28 OS=Mus musculus GN=Rpl28 PE=1 SV=2	12.42	15790.5	6580.94	P41105	9	64.23	0	RL28_MOUSE	92.2584	67.3467	75.3113	84.9397	85.0024	97.6323	97.6301	87.8855	81.8677	93.0724	82.6256	83.4524	108.125	81.07	93.6129	98.7642	102.792	97.9572	108.282	106.334
60S ribosomal protein L29 OS=Mus musculus GN=Rpl29 PE=2 SV=2	12.25	17644	3848.01	P47915	7	50	0	RL29_MOUSE	69.4089	60.2942	63.2835	79.0325	83.1751	72.9521	81.0005	80.7098	69.661	95.4668	85.4114	77.4326	93.0217	85.4828	78.9432	98.924	89.5924	93.2074	87.5391	96.8124
60S ribosomal protein L3 OS=Mus musculus GN=Rpl3 PE=1 SV=3	10.65	46395.1	5155	P27659	17	55.83	0	RL3_MOUSE	308.234	270.147	307.101	311.172	262.184	308.526	321.828	338.556	266.815	275.327	249.825	278.983	330.475	249.893	272.953	346.628	404.991	280.937	343.571	360.642
60S ribosomal protein L30 OS=Mus musculus GN=Rpl30 PE=2 SV=2	9.95	12955.2	18594.7	P62889	4	45.22	0	RL30_MOUSE	152.86	105.079	154.702	135.277	160.69	183.794	168.52	104.808	173.033	161.206	219.063	219.951	204.285	227.661	128.485	177.529	109.33	194.449	168.801	183.561
60S ribosomal protein L31 OS=Mus musculus GN=Rpl31 PE=2 SV=1	10.97	14462.9	6058.12	P62900	6	56	0	RL31_MOUSE	62.6257	40.4568	70.4639	62.3787	61.6738	58.4192	69.1039	80.3229	55.819	68.9679	94.9082	72.0319	59.6697	66.5433	57.8251	57.4718	62.2719	106.15	74.2604	64.2138
60S ribosomal protein L32 OS=Mus musculus GN=Rpl32 PE=2 SV=2	11.74	15973.9	11678	P62911	6	77.04	0	RL32_MOUSE	123.178	98.227	114.581	113.14	109.303	123.149	130.997	125.572	112.522	136.812	118.921	139.741	133.5	121.927	134.788	157.255	142.229	158.437	145.262	150.375
60S ribosomal protein L34 OS=Mus musculus GN=Rpl34 PE=3 SV=2	11.88	13521	6616.5	Q9D1R9	3	42.74	0	RL34_MOUSE	65.558	50.5773	68.3998	61.9593	60.2995	68.1833	60.9919	64.8402	58.1275	69.5253	62.1366	62.9844	69.1221	60.869	67.675	62.6829	68.3722	67.2184	65.0296	78.2471
60S ribosomal protein L35a OS=Mus musculus GN=Rpl35a PE=2 SV=2	11.28	12667.8	5888.79	O55142	6	60	0	RL35A_MOUSE	26.5536	20.8174	19.498	21.5594	23.6566	20.2116	23.0471	26.962	16.912	32.3603	38.251	27.5206	27.9734	33.4458	30.6051	31.8397	29.1522	39.6666	27.1652	26.9966
60S ribosomal protein L36 OS=Mus musculus GN=Rpl36 PE=2 SV=2	11.76	12272.6	7060.5	P47964	5	48.57	0	RL36_MOUSE	54.447	45.7738	51.471	51.1881	47.8461	50.1658	58.1248	56.7246	46.767	53.7671	59.0965	60.1391	56.1497	54.9126	56.2689	68.9732	64.2053	68.3501	72.1466	68.3119
60S ribosomal protein L36a OS=Mus musculus GN=Rpl36a PE=3 SV=2	11.03	12726	6671.06	P83882	6	51.89	0	RL36A_MOUSE	69.1165	59.8922	69.7888	68.4641	60.3803	70.2902	70.7965	79.7216	64.7998	75.4804	64.9244	71.7575	71.4424	61.5615	72.7137	77.7129	74.7042	80.6431	80.2493	90.7677
60S ribosomal protein L37a OS=Mus musculus GN=Rpl37a PE=2 SV=2	10.85	10503.4	4363.68	P61514	3	45.65	0	RL37A_MOUSE	4.64343	2.94798	3.67633	7.58383	0	0	0	0	3.17765	0	10.3934	6.88258	0	9.17388	6.26475	0	6.59469	8.76735	0	7.88483
60S ribosomal protein L4 OS=Mus musculus GN=Rpl4 PE=1 SV=3	11.44	47438.9	4626.62	Q9D8E6	14	57.04	0	RL4_MOUSE	231.474	173.951	213.123	213.833	272.548	253.121	218.098	248.468	193.841	230.052	254.373	205.805	285.017	254.835	244.768	288.808	279.913	262.705	248.917	271.945
60S ribosomal protein L5 OS=Mus musculus GN=Rpl5 PE=1 SV=3	10.07	34628.8	7201.07	P47962	16	53.87	0	RL5_MOUSE	222.205	196.676	249.42	209.187	207.082	227.863	225.089	238.816	185.237	208.366	196.387	238.408	266.223	182.809	216.614	269.058	271.377	261.515	290.62	267.083
60S ribosomal protein L6 OS=Mus musculus GN=Rpl6 PE=1 SV=3	11.13	33566.7	3473.09	P47911	15	52.36	0	RL6_MOUSE	262.429	239.252	231.606	241.218	255.558	305.86	289.589	327.982	253.411	275.788	235.69	219.105	334.401	263.761	223.439	326.027	319.884	285.364	347.702	382.973
60S ribosomal protein L7 OS=Mus musculus GN=Rpl7 PE=2 SV=2	11.32	31476.7	6430.58	P14148	11	49.26	0	RL7_MOUSE	334.32	354.965	335.817	355.975	341.135	400.141	349.314	366.749	340.606	337.468	317.319	336.434	424.884	321.092	320.537	394.319	426.754	365.32	408.355	452.679
60S ribosomal protein L7a OS=Mus musculus GN=Rpl7a PE=2 SV=2	11.01	30147.7	6638.79	P12970	11	59.02	0	RL7A_MOUSE	230.516	208.052	221.56	224.942	207.397	256.672	260.98	242.565	221.759	226.227	223.173	238.264	245.708	214.682	223.093	265.603	282.225	263.246	298.006	315.874
60S ribosomal protein L8 OS=Mus musculus GN=Rpl8 PE=2 SV=2	11.45	28252.8	8397.72	P62918	13	55.64	0	RL8_MOUSE	288.073	242.881	269.678	320.749	315.52	348.691	321.162	344.009	278.022	304.159	317.023	285.325	362.441	289.373	320.867	362.838	390.395	326.511	360.276	383.331
60S ribosomal protein L9 OS=Mus musculus GN=Rpl9 PE=2 SV=2	10.38	21995.5	13555.3	P51410	6	75.52	0	RL9_MOUSE	129.76	88.2088	102.868	100.76	110.187	95.215	111.459	93.1234	75.5304	114.448	142.264	144.635	113.205	98.2272	129.294	111.067	109.988	171.73	130.07	122.765
78 kDa glucose-regulated protein OS=Mus musculus GN=Hspa5 PE=1 SV=3	4.87	72536.2	8470	P20029	20	54.96	0	GRP78_MOUSE	339.341	398.401	364.579	354.552	384.511	317.225	418.455	251.427	407.894	432.178	300.306	433.782	214.625	333.296	374.403	449.695	388.764	330.349	402.957	422.216
A disintegrin and metalloproteinase with thrombospondin motifs 20 OS=Mus musculus GN=Adamts20 PE=2 SV=2	7.78	219539	1111.05	P59511	6	10.18	0.0006	ATS20_MOUSE	447.152	474.718	961.044	121.268	373.647	215.979	156.408	143.828	429.723	933.946	459.01	1047.73	120.75	115.849	1412.54	88.9118	58.959	893.097	559.634	552.244
A-kinase anchor protein 12 OS=Mus musculus GN=Akap12 PE=1 SV=1	4.19	181265	1549.17	Q9WTQ5	10	20.01	0	AKA12_MOUSE	0	34.1706	0	0	0	45.0238	86.3069	0	99.5577	103.935	75.3134	77.6977	57.4355	54.7841	61.8266	69.9005	54.7075	90.0425	54.6706	49.8292
A-kinase anchor protein 17B OS=Mus musculus GN=Akap17b PE=1 SV=2	8.41	112036	1319.35	A2A3V1	5	11.26	0.0006	AK17B_MOUSE	37.0252	29.8019	34.3646	36.6802	31.1469	33.6634	32.0291	41.4896	29.8493	33.2613	28.4733	31.9033	36.9817	29.8525	23.6794	22.8328	30.8646	30.8302	33.6308	35.8564
A-kinase anchor protein 2 OS=Mus musculus GN=Akap2 PE=1 SV=3	4.95	99091.9	2220.32	O54931	16	30.35	0	AKAP2_MOUSE	204.5	287.895	260.701	216.143	205.788	158.468	196.573	147.615	229.55	233.24	81.2501	197.282	62.6083	96.1266	134.067	115.596	237.669	88.4987	117.744	105.44
A-kinase anchor protein 5 OS=Mus musculus GN=Akap5 PE=1 SV=2	4.53	79510.9	6131.93	D3YVF0	21	53.29	0	AKAP5_MOUSE	278.266	408.104	329.798	286.215	250.941	231.44	272.76	237.579	274.447	293.193	957.627	1338.26	630.578	959.363	1065.63	1166.17	859.47	832.923	730.233	837.125
A-kinase anchor protein 9 OS=Mus musculus GN=Akap9 PE=2 SV=2	4.8	439071	4547.65	Q70FJ1	60	50.28	0	AKAP9_MOUSE	200.07	252.671	182.74	225.782	534.595	239.145	225.497	223.367	232.525	231.96	275.92	336.936	331.563	392.334	351.24	381.473	346.564	1115.17	351.896	372.613
A-kinase anchor protein SPHKAP OS=Mus musculus GN=Sphkap PE=1 SV=2	4.79	187718	1246.19	Q6NSW3	11	18.08	0.0006	SPKAP_MOUSE	144.545	153.384	161.961	131.995	138.044	142.663	154.372	140.088	132.095	135.23	139.896	61.6989	37.3303	68.692	106.073	45.5253	40.4266	114.47	42.9583	40.2226
Abelson tyrosine-protein kinase 2 OS=Mus musculus GN=Abl2 PE=1 SV=1	7.7	129166	1051.48	Q4JIM5	11	21.91	0.0006	ABL2_MOUSE	39.8272	41.2893	58.4539	48.1794	51.6909	60.5605	37.1557	49.8773	28.2518	35.0268	100.411	89.5995	72.4839	72.6982	72.8536	62.8355	83.6526	60.8406	85.6963	67.4532
Abl interactor 1 OS=Mus musculus GN=Abi1 PE=1 SV=3	7.48	52401.6	5066.21	Q8CBW3	11	41.37	0	ABI1_MOUSE	216.878	204.504	224.011	203.002	184.908	168.624	190.73	169.259	168.136	158.727	167.392	147.371	148.725	144.462	136.116	98.5065	116.274	167.929	109.96	125.724
Abl interactor 2 OS=Mus musculus GN=Abi2 PE=2 SV=1	5.62	49444.3	1673.58	P62484	6	37.67	0	ABI2_MOUSE	117.591	89.88	111.366	105.697	98.2935	97.214	86.9921	98.527	80.6107	90.4041	147.579	133.45	155.496	107.367	131.203	113.74	108.03	139.255	125.425	111.574
Abnormal spindle-like microcephaly-associated protein homolog OS=Mus musculus GN=Aspm PE=2 SV=2	11.01	368154	2667.62	Q8CJ27	18	22.07	0	ASPM_MOUSE	1534.11	919.077	2097.74	1602.7	1514.85	1863.11	921.163	1907.03	1330.69	1115.43	983.605	950.777	1352.28	949.971	1214.9	953.386	1711.13	997.875	1094.47	1858.89
Acetyl-CoA acetyltransferase, mitochondrial OS=Mus musculus GN=Acat1 PE=1 SV=1	8.65	45158.4	13274.7	Q8QZT1	16	53.07	0	THIL_MOUSE	808.326	757.992	838.299	803.719	845.938	824.252	860.742	823.302	768.003	820.938	779.374	766.643	719.06	762.206	812.521	811.175	748.556	668.132	849.04	784.893
Acetyl-CoA carboxylase 1 OS=Mus musculus GN=Acaca PE=1 SV=1	5.94	266854	1842.27	Q5SWU9	26	27.33	0	ACACA_MOUSE	1079.89	863.703	1622.09	974.405	776.748	1010.13	979.661	932.285	982.115	1048.27	1263.23	1192.22	1528.38	1371.85	1148.19	1084.94	1020.06	952.046	1098.89	1342.62
Acid-sensing ion channel 1 OS=Mus musculus GN=Asic1 PE=1 SV=1	5.24	60979.8	1580.62	Q6NXK8	7	36.5	0	ASIC1_MOUSE	62.7844	57.2964	78.2102	55.4764	59.6532	91.6608	64.1697	104.889	66.2791	65.1584	184.511	180.22	200.117	187.129	175.793	171.264	172.842	181.241	156.078	181.209
Acid-sensing ion channel 4 OS=Mus musculus GN=Asic4 PE=2 SV=1	6.32	60299.9	699.083	Q7TNS7	5	14.84	0.0006	ASIC4_MOUSE	0	0	0	0	0	0	0	0	0	0	324.274	278.407	67.863	480.191	181.057	83.7693	57.6605	576.855	62.1311	69.4141
Aconitate hydratase, mitochondrial OS=Mus musculus GN=Aco2 PE=1 SV=1	7.83	86205	9880.31	Q99KI0	28	57.31	0	ACON_MOUSE	1808.01	1656.42	1674.79	1688.03	2015.48	1803.07	1795.59	1653.27	1586.26	1887.43	1314.01	1867.31	1253.13	1393.76	1876.04	2015.54	1658.69	1327.57	1677.32	1672.96
Actin filament-associated protein 1-like 2 OS=Mus musculus GN=Afap1l2 PE=1 SV=2	5.15	92859.2	1955.16	Q5DTU0	2	5.58	0	AF1L2_MOUSE	0	93.2378	0	0	18.6196	0	0	0	0	0	24.3206	0	19.6011	15.6596	27.2997	0	17.8743	16.6578	17.1958	0
Actin-binding LIM protein 1 OS=Mus musculus GN=Ablim1 PE=1 SV=1	8.59	98686.8	4886.8	Q8K4G5	27	60.86	0	ABLM1_MOUSE	1039.84	943.379	1148.93	1061.26	1147.15	1108.13	1008.21	1042.19	983.694	1158.08	1114.17	1128.36	1321.08	1320.62	1139.08	1061.86	1388.15	1120.48	1078.78	1233.21
Actin-binding LIM protein 2 OS=Mus musculus GN=Ablim2 PE=1 SV=1	7.89	69817.6	8277.59	Q8BL65	22	63.24	0	ABLM2_MOUSE	290.647	239.524	315.969	248.661	291.942	206.827	232.099	196.215	234.611	260.954	866.21	514.516	574.953	831.242	655.138	613.446	611.368	811.924	594.204	576.571
Actin-binding LIM protein 3 OS=Mus musculus GN=Ablim3 PE=1 SV=2	8.47	79341.3	1796.35	Q69ZX8	18	64.08	0	ABLM3_MOUSE	123.437	110.209	133.192	112.626	130.243	128.782	123.834	143.427	104.384	140.393	161.457	171.518	210.638	160.4	167.523	142.833	186.525	169.057	177.575	188.732
Actin-related protein 10 OS=Mus musculus GN=Actr10 PE=1 SV=2	7.47	46778.3	960.66	Q9QZB7	5	19.18	0.0006	ARP10_MOUSE	27.1187	22.5423	27.2577	24.1958	24.9145	28.501	21.6398	24.668	22.9226	22.7698	27.8997	23.7601	28.6287	20.4007	23.7011	32.8252	24.5164	29.4777	26.9529	25.0168
Actin-related protein 2 OS=Mus musculus GN=Actr2 PE=1 SV=1	6.3	45046	10919.7	P61161	13	48.73	0	ARP2_MOUSE	685.926	693.857	627.934	656.029	742.577	656.88	682.013	600.217	554.915	611.206	552.042	436.911	508.813	462.513	524.482	428.666	391.38	415.103	431.338	421.725
Actin-related protein 2/3 complex subunit 1A OS=Mus musculus GN=Arpc1a PE=1 SV=1	8.13	42196.6	3760.35	Q9R0Q6	12	50	0	ARC1A_MOUSE	289.751	259.421	243.476	227.436	237.296	205.906	251.171	267.45	199.377	247.621	332.851	178.654	220.034	196.569	236.687	160.951	146.219	224.513	164.06	157.02
Actin-related protein 2/3 complex subunit 2 OS=Mus musculus GN=Arpc2 PE=1 SV=3	6.98	34471.2	7132.89	Q9CVB6	12	49.33	0	ARPC2_MOUSE	286.623	350.647	291.225	247.526	233.892	215.443	238.252	239.951	206.111	207.27	260.529	166.452	163.287	157.508	191.489	111.749	128.537	245.409	145.142	135.868
Actin-related protein 2/3 complex subunit 3 OS=Mus musculus GN=Arpc3 PE=1 SV=3	8.8	20752.8	5727.02	Q9JM76	8	46.07	0	ARPC3_MOUSE	134.222	92.2132	117.884	127.558	131.937	116.899	122.328	130.009	130.035	113.08	121.787	86.666	68.7677	110.93	109.251	78.2994	104.238	92.5056	72.2565	57.9179
Actin-related protein 2/3 complex subunit 4 OS=Mus musculus GN=Arpc4 PE=1 SV=3	8.78	19781.1	12804.9	P59999	8	72.62	0	ARPC4_MOUSE	224.488	262.757	208.887	235.151	237.292	243.712	227.688	222.347	216.287	224.084	228.502	147.343	182.158	161.046	178.493	153.305	161.682	166.829	163.939	173.835
Actin-related protein 2/3 complex subunit 5-like protein OS=Mus musculus GN=Arpc5l PE=1 SV=1	6.38	17037.3	3045.47	Q9D898	5	62.75	0	ARP5L_MOUSE	28.1213	18.8485	16.399	17.8696	7.05145	12.1903	13.5443	18.8224	8.96721	7.68675	33.5537	14.5197	12.5487	19.4919	21.2431	11.4931	7.84451	26.6555	11.0041	11.9369
Actin-related protein 3 OS=Mus musculus GN=Actr3 PE=1 SV=3	5.51	47813.4	7368.1	Q99JY9	13	52.63	0	ARP3_MOUSE	715.676	673.677	648.611	660.527	743.352	596.159	630.649	616.427	609.619	591.426	619.817	500.644	465.49	479.335	528.373	406.975	381.651	510.03	430.611	405.694
Actin-related protein 3B OS=Mus musculus GN=Actr3b PE=2 SV=1	5.62	48093	2623.95	Q641P0	7	32.3	0	ARP3B_MOUSE	128.491	119.375	121.004	123.948	121.779	100.483	112.429	146.039	117.918	89.6641	149.97	84.9953	98.9314	106.605	86.5733	59.9206	64.6731	109.479	73.4493	73.5463
Actin, alpha skeletal muscle OS=Mus musculus GN=Acta1 PE=1 SV=1	5.07	42393.3	35552.6	P68134	18	60.74	0	ACTS_MOUSE	1647.75	1480.99	1968.67	1448.82	1613.79	1356.62	1148.98	1265.63	1123.07	1248.39	1611.97	1776.4	1689.05	1312.29	1460.6	1493.54	1662.45	1353.88	1630.12	1579.95
Actin, cytoplasmic 1 OS=Mus musculus GN=Actb PE=1 SV=1	5.14	42079	69316.9	P60710	29	80.53	0	ACTB_MOUSE	4408.6	0	2293.71	4469.31	2413.15	4332.35	4354.44	2324.14	4133.62	4405.76	2565.4	4425.55	2061.56	4478.99	2338.83	4187.01	2174.32	4703.14	4074.72	4112.59
Actin, cytoplasmic 2 OS=Mus musculus GN=Actg1 PE=1 SV=1	5.16	42135.1	69356	P63260	29	80.53	0	ACTG_MOUSE	0	4651.75	2296.77	0	2416.37	0	0	1871.4	0	0	2568.82	0	2064.31	0	2341.95	0	2177.22	0	0	0
Active breakpoint cluster region-related protein OS=Mus musculus GN=Abr PE=1 SV=1	6.12	98237.3	2754.36	Q5SSL4	18	40.63	0	ABR_MOUSE	1210.58	919.616	1233.62	943.393	924.666	644.505	1052.91	878.525	822.755	876.922	221.573	756.489	544.108	273.001	230.287	234.514	472.209	182.45	463.865	202.592
Activity-regulated cytoskeleton-associated protein OS=Mus musculus GN=Arc PE=1 SV=1	5.13	45606.1	2730.39	Q9WV31	8	51.01	0	ARC_MOUSE	84.6669	84.9969	71.4582	72.0091	61.022	77.8235	72.8468	60.0469	57.7279	56.6403	86.908	95.3132	80.5001	90.5697	107.09	80.2527	84.3803	99.7171	81.4606	95.6948
Acyl-CoA dehydrogenase family member 9, mitochondrial OS=Mus musculus GN=Acad9 PE=1 SV=2	7.22	69235.5	1039.05	Q8JZN5	2	9.92	0.0006	ACAD9_MOUSE	109.269	56.092	82.5772	80.5543	77.2393	71.7901	50.5904	55.7158	0	63.9311	191.311	185.761	132.785	235.58	138.659	200.618	132.434	139.479	126.509	163.18
Acyl-coenzyme A thioesterase 9, mitochondrial OS=Mus musculus GN=Acot9 PE=1 SV=1	8.78	50845.7	665.331	Q9R0X4	5	16.86	0.0006	ACOT9_MOUSE	35.4966	32.0728	23.1745	30.1016	24.9848	27.0303	32.7173	40.3431	30.2492	31.746	17.8457	29.968	32.0612	14.6606	18.966	33.6254	28.1405	16.8928	24.7691	30.0552
Acyl-coenzyme A thioesterase THEM4 OS=Mus musculus GN=Them4 PE=1 SV=1	10.02	26259.4	2772.99	Q3UUI3	5	29.13	0	THEM4_MOUSE	154.923	106.6	121.637	100.04	195.42	122.803	119.933	90.8354	109.026	102.766	105.329	122.344	137.33	103.861	88.9393	138.864	145.495	67.6627	129.246	71.5548
Acylglycerol kinase, mitochondrial OS=Mus musculus GN=Agk PE=1 SV=1	8.44	47432.3	854.439	Q9ESW4	2	5.23	0.0006	AGK_MOUSE	18.6568	31.3064	25.2251	27.5657	21.8027	28.155	28.9571	21.4593	27.7168	32.2315	20.6612	21.2005	24.237	23.1788	16.2755	32.6557	23.5625	18.2706	32.9717	21.499
Adenomatous polyposis coli protein 2 OS=Mus musculus GN=Apc2 PE=1 SV=1	8.96	245363	2480.35	Q9Z1K7	17	30.78	0	APC2_MOUSE	555.891	574.632	461.546	442.236	382.759	463.828	183.92	130.762	234.992	525.587	301.728	449.17	225.163	295.003	709.03	535.265	499.806	469.294	480.216	326.121
Adenomatous polyposis coli protein OS=Mus musculus GN=Apc PE=1 SV=1	7.29	313371	2944.29	Q61315	39	40.67	0	APC_MOUSE	281.409	288.151	317.602	299.532	265.645	282.699	299.186	287.752	373.547	288.562	330.408	288.272	286.298	342.012	329.559	267.772	318.26	281.67	283.535	315.398
Adenylate cyclase type 2 OS=Mus musculus GN=Adcy2 PE=2 SV=2	8.22	124867	558.829	Q80TL1	2	1.47	0.0006	ADCY2_MOUSE	53.7023	54.0962	55.1145	52.1022	49.651	56.1338	53.7052	56.2806	53.2384	40.1359	11.5924	0	16.4285	12.9743	8.28995	5.99082	0	0	10.5453	7.7857
Adenylate cyclase type 5 OS=Mus musculus GN=Adcy5 PE=1 SV=2	6.63	141004	3188.02	P84309	27	36.05	0	ADCY5_MOUSE	31.1905	52.0729	45.8564	50.1836	44.6413	50.8538	47.4026	44.3297	57.46	56.155	827.025	843.573	783.809	728.401	718.723	885.355	636.959	870.692	669.755	684.523
Adenylate cyclase type 8 OS=Mus musculus GN=Adcy8 PE=2 SV=2	6.48	141464	1194.55	P97490	2	3.68	0.0006	ADCY8_MOUSE	2120.78	2696.21	1717.31	1225.47	1779.81	1295.72	2268.13	1266.77	2289.16	2584.14	1731.44	1232.17	1883.67	1721.99	1520.11	1190.09	1576.99	1064.56	1186	2666.99
Adenylate cyclase type 9 OS=Mus musculus GN=Adcy9 PE=1 SV=1	6.82	153179	1147.02	P51830	5	14.41	0.0006	ADCY9_MOUSE	275.168	220.469	265.725	283.693	285.355	233.259	243.59	254.547	216.777	241.414	105.574	229.609	171.888	115.381	180.637	202.982	146.795	110.624	141.649	158.714
Adenylate kinase isoenzyme 5 OS=Mus musculus GN=Ak5 PE=2 SV=2	4.98	63893.2	2789.32	Q920P5	9	39.15	0	KAD5_MOUSE	243.758	186.989	220.665	214.609	258.801	174.896	178.989	156.662	158.137	172.752	70.7554	45.214	55.3033	97.3794	55.5835	44.8949	73.3458	58.8664	59.1211	49.9873
Adenylyl cyclase-associated protein 1 OS=Mus musculus GN=Cap1 PE=1 SV=4	7.3	51907.1	2490.14	P40124	13	33.54	0	CAP1_MOUSE	164.478	176.627	154.931	163.28	156.722	161.316	149.599	154.848	164.268	135.233	190.542	225.077	158.915	172.773	222.103	214.848	159.506	171.854	191.527	184.521
Adenylyl cyclase-associated protein 2 OS=Mus musculus GN=Cap2 PE=1 SV=1	5.98	53147.3	907.672	Q9CYT6	7	35.5	0.0006	CAP2_MOUSE	73.9435	82.2342	65.2722	71.22	98.1953	74.0023	66.7718	80.0198	78.8343	58.3289	70.2065	82.6653	62.9207	78.2489	87.8892	75.3786	62.6657	50.4905	74.6489	62.419
Adherens junction-associated protein 1 OS=Mus musculus GN=Ajap1 PE=2 SV=1	9.76	45170.8	960.069	A2ALI5	2	11.89	0.0006	AJAP1_MOUSE	13.0522	24.5459	12.8402	12.1719	16.0979	13.9491	13.2327	15.0996	12.2394	14.0452	27.7052	24.8951	29.9862	28.1859	24.7421	22.6736	18.6483	22.5112	21.3291	22.3981
ADP-ribosylation factor 1 OS=Mus musculus GN=Arf1 PE=1 SV=2	6.37	20753.8	1773.67	P84078	2	23.2	0	ARF1_MOUSE	7.15865	6.25116	5.32006	5.73292	10.0509	5.96279	6.94832	8.1489	0	6.45412	8.55842	7.59725	7.15756	0	7.35095	4.60881	5.62416	8.39233	5.94713	0
ADP-ribosylation factor GTPase-activating protein 1 OS=Mus musculus GN=Arfgap1 PE=1 SV=2	5.23	45573.4	2415.77	Q9EPJ9	10	42.75	0	ARFG1_MOUSE	67.4056	52.03	59.5245	58.92	67.9416	73.1849	54.2959	62.2082	58.2213	44.956	86.7391	74.8656	84.3171	82.3797	90.6275	79.0336	99.4945	61.0958	64.8516	74.1906
ADP-ribosylation factor GTPase-activating protein 2 OS=Mus musculus GN=Arfgap2 PE=1 SV=1	8.24	56940.6	2506.78	Q99K28	12	46.92	0	ARFG2_MOUSE	175.103	180.404	184.037	190.489	188.74	187.199	188.043	216.235	209.227	233.054	248.545	198.001	203.954	269.645	238.388	176.777	194.546	221.878	210.945	219.515
ADP-ribosylation factor GTPase-activating protein 3 OS=Mus musculus GN=Arfgap3 PE=1 SV=2	8.57	57912.1	1027.15	Q9D8S3	9	29.06	0.0006	ARFG3_MOUSE	72.0464	73.8635	83.6857	62.8769	67.2493	68.6534	78.1189	79.5318	74.1249	80.0538	79.3486	68.9655	70.4682	75.778	63.5471	65.6901	62.1938	60.5521	64.1943	72.5103
ADP-ribosylation factor-like protein 8A OS=Mus musculus GN=Arl8a PE=2 SV=1	7.83	21618	2966.82	Q8VEH3	5	50	0	ARL8A_MOUSE	65.0774	52.4734	45.4218	37.6861	47.3808	79.1358	51.4053	79.8448	75.963	49.7354	25.5313	50.4632	41.4803	28.9438	47.2691	75.4582	67.0215	40.9441	78.785	64.8503
ADP/ATP translocase 1 OS=Mus musculus GN=Slc25a4 PE=1 SV=4	10.02	33132.4	20712.7	P48962	18	63.76	0	ADT1_MOUSE	814.684	966.653	952.135	928.544	1044.91	955.652	1152.41	1096.22	899.019	965.103	993.773	724.987	974.285	853.097	764.403	978.1	882.109	801.406	957.984	673.626
ADP/ATP translocase 2 OS=Mus musculus GN=Slc25a5 PE=1 SV=3	10.03	33159.5	21379.1	P51881	16	67.45	0	ADT2_MOUSE	1034.27	1250.09	1106.11	1010.88	1255.91	1037.43	1155.76	1026.81	889.639	1134.62	1157.9	1046.29	1343.96	1113.39	1115.37	1423.08	1441.38	1064.25	1235.18	983.939
ADP/ATP translocase 4 OS=Mus musculus GN=Slc25a31 PE=2 SV=1	9.89	35543.1	5187.44	Q3V132	8	45.62	0	ADT4_MOUSE	61.303	70.9932	63.5872	52.8096	47.2401	50.6011	59.0393	45.4957	56.1229	61.0799	57.8503	59.55	60.8336	52.4597	64.4987	60.5428	71.1115	68.3384	56.9959	72.6023
Afadin OS=Mus musculus GN=Mllt4 PE=1 SV=3	5.88	207469	4977.88	Q9QZQ1	47	52.36	0	AFAD_MOUSE	896.57	1014.36	1180.5	973.128	1129.57	1066.23	1120.39	1076.85	1029.04	1128.17	1187.46	1136.64	1292.24	1401.23	1199.1	1264.71	1217.1	1146.86	1111.3	1296.89
AFG3-like protein 1 OS=Mus musculus GN=Afg3l1 PE=2 SV=2	9.05	87617.1	863.215	Q920A7	3	6.08	0.0006	AFG31_MOUSE	36.9293	50.4992	29.7689	34.9376	36.6783	27.934	35.6922	27.3214	37.0706	31.8449	47.9924	43.3719	40.4607	51.9339	49.0592	32.85	32.6051	47.7727	40.1899	40.0899
AFG3-like protein 2 OS=Mus musculus GN=Afg3l2 PE=1 SV=1	8.77	90032.1	1868.04	Q8JZQ2	15	40.65	0	AFG32_MOUSE	130.272	141.992	146.714	151.852	167.427	192.307	209.204	191.699	197.735	213.249	97.9512	107.467	148.272	121.203	111.358	185.335	146.399	101.437	149.577	128.488
Aggrecan core protein OS=Mus musculus GN=Acan PE=1 SV=2	4	223538	1110.03	Q61282	10	7.46	0.0006	PGCA_MOUSE	235.226	341.633	304.051	246.502	244.982	276.715	320.88	193.599	246.784	267.601	104.748	170.58	99.4478	132.96	118.386	132.616	114.601	94.7893	131.808	123.951
Agrin OS=Mus musculus GN=Agrn PE=1 SV=1	5.87	215523	1176.42	A2ASQ1	6	10.41	0.0006	AGRIN_MOUSE	57.2752	81.7773	67.6837	69.7484	56.5898	69.3225	54.9284	3749.07	58.2152	7992.85	70.5689	2180.18	99.4113	68.1079	71.999	56.2186	71.1403	60.2034	213.449	2129.44
AH receptor-interacting protein OS=Mus musculus GN=Aip PE=1 SV=1	5.95	38061.2	703.38	O08915	3	12.12	0.0006	AIP_MOUSE	20.5784	0	12.4639	0	0	0	0	0	0	0	18.76	11.7078	69.7763	20.3317	10.5289	8.93449	17.9532	13.1199	9.91378	12.9734
Alpha-1-syntrophin OS=Mus musculus GN=Snta1 PE=1 SV=1	6.41	54121.3	1421.94	Q61234	4	13.52	0.0006	SNTA1_MOUSE	0	29.8996	0	7.96842	0	0	0	0	0	0	16.9491	0	16.4925	0	0	0	22.0378	24.1022	20.6888	17.6504
Alpha-1,3/1,6-mannosyltransferase ALG2 OS=Mus musculus GN=Alg2 PE=2 SV=2	7.9	48032.3	1051.76	Q9DBE8	4	24.34	0.0006	ALG2_MOUSE	0	15.7924	0	17.1671	9.77147	17.5404	17.5908	18.0307	18.3986	20.6594	13.6838	13.3333	15.5296	0	13.8295	14.6391	0	7.72493	20.2684	12.4732
Alpha-actinin-1 OS=Mus musculus GN=Actn1 PE=1 SV=1	5.07	103696	26798	Q7TPR4	51	76.23	0	ACTN1_MOUSE	1881.92	2087.76	2179.83	1822.04	2068.84	1895.47	2058.38	2169.75	2076.97	1885.89	3865	3448.56	4295.69	3683.6	3600.87	3811.91	3894.78	4075.99	3631.43	3902.79
Alpha-actinin-2 OS=Mus musculus GN=Actn2 PE=1 SV=2	5.15	104404	19170.1	Q9JI91	47	68.79	0	ACTN2_MOUSE	931.521	877.773	1023.66	895.296	836.132	1069.17	914.227	975.749	964.782	851.128	3272.14	3159.24	4088.6	3245.41	3262.49	3711.31	3419.67	3788.77	3419.17	3460.4
Alpha-actinin-3 OS=Mus musculus GN=Actn3 PE=2 SV=1	5.15	103670	4752.49	O88990	25	53	0	ACTN3_MOUSE	84.8598	98.2892	96.9586	74.6916	72.9776	73.8408	87.7258	60.9308	73.5379	80.9803	148.095	100.072	92.307	113.184	111.809	99.1735	97.5914	101.869	206.607	81.7837
Alpha-actinin-4 OS=Mus musculus GN=Actn4 PE=1 SV=1	5.09	105434	9477.82	P57780	40	75.22	0	ACTN4_MOUSE	657.576	722.188	719.121	643.575	624.955	627.804	667.641	706.529	798.258	631.484	661.67	761.345	892.473	882.72	742.347	670.226	849.326	750.104	790.449	846.224
Alpha-adducin OS=Mus musculus GN=Add1 PE=1 SV=2	5.52	81045.8	6538.93	Q9QYC0	23	47.76	0	ADDA_MOUSE	892.547	968.405	1082.5	944.357	938.624	849.59	969.684	909.896	1006.13	1020.38	1263.56	1166.64	1070.37	1037.92	1195.05	1142.05	1166.89	1251.56	1207.74	1239.01
Alpha-crystallin B chain OS=Mus musculus GN=Cryab PE=1 SV=2	6.92	20068.8	1053.76	P23927	4	28.57	0.0006	CRYAB_MOUSE	9.30643	6.39595	6.74475	10.3647	7.54693	6.46178	7.59842	6.39404	5.79111	0	9.6246	9.00343	19.837	11.6583	8.88536	11.9395	16.1404	7.08973	8.63298	9.39569
Alpha-enolase OS=Mus musculus GN=Eno1 PE=1 SV=3	6.38	47483.1	17919.9	P17182	21	72.81	0	ENOA_MOUSE	563.544	520.569	453.749	430.573	531	501.427	487.022	376.493	484.837	406.381	345.058	775.414	222.242	467.238	858.158	776.147	493.362	296.599	564.099	458.03
Alpha-internexin OS=Mus musculus GN=Ina PE=1 SV=3	5.18	55553.7	68544.6	P46660	38	79.44	0	AINX_MOUSE	3599.23	3949.85	3842	3924.52	3702.32	3852.57	4090.22	3425.28	4052.95	3959.96	3886.09	4275.06	3927.13	4304.51	4327.28	4362.36	5142.56	4132.25	4469.82	4675.17
Alpha-protein kinase 2 OS=Mus musculus GN=Alpk2 PE=2 SV=3	4.62	236720	1809.26	Q91ZB0	16	22.34	0	ALPK2_MOUSE	646.388	1062.69	688.166	884.004	686.259	863.283	843.263	807.789	811.76	854.435	275.314	364.709	360.192	375.159	351.743	380.483	504.016	341.207	363.323	383.483
Alpha-protein kinase 3 OS=Mus musculus GN=Alpk3 PE=1 SV=1	5.76	181967	2251.95	Q924C5	8	17.76	0	ALPK3_MOUSE	259.538	137.501	287.388	271.744	212.83	233.001	261.558	230.044	241.098	284.901	132.629	125.572	128.812	78.1239	95.7622	123.235	108.512	97.078	140.928	72.6438
Alpha-soluble NSF attachment protein OS=Mus musculus GN=Napa PE=1 SV=1	5.15	33645.9	1130.77	Q9DB05	7	42.03	0.0006	SNAA_MOUSE	23.9649	21.9175	35.4057	11.0921	14.7841	21.0908	15.0447	11.9497	15.3002	11.8507	3.20251	25.0526	0	3.63816	14.9818	14.2063	8.65222	2.95903	13.1396	2.8506
Alpha-synuclein OS=Mus musculus GN=Snca PE=1 SV=2	4.53	14485.3	2021.62	O55042	3	51.43	0	SYUA_MOUSE	24.8944	19.3288	31.209	19.1375	25.3811	16.891	16.292	12.9382	13.3735	25.1142	25.7479	33.0914	0	14.7654	26.5793	17.5268	16.3894	28.249	15.6744	19.3819
Alsin OS=Mus musculus GN=Als2 PE=1 SV=3	5.87	184334	1585.1	Q920R0	7	14.6	0	ALS2_MOUSE	0	109.609	0	0	0	47.4432	0	46.4428	0	0	49.8707	40.8854	0	24.4673	43.7048	0	36.2231	44.9865	79.3005	0
Alstrom syndrome protein 1 homolog OS=Mus musculus GN=Alms1 PE=2 SV=2	5.94	363124	1653.17	Q8K4E0	14	18.98	0	ALMS1_MOUSE	493.227	535.735	687.627	357.146	262.103	444.916	482.276	304.735	294.006	927.356	229.37	632.746	845.461	284.009	287.071	1319.82	1086.47	245.851	570.957	968.971
Amine oxidase [flavin-containing] B OS=Mus musculus GN=Maob PE=1 SV=4	8.31	59071.1	713.491	Q8BW75	4	16.35	0.0006	AOFB_MOUSE	15.9191	14.4988	23.0641	13.8383	15.5636	14.7346	14.5877	0	0	18.2312	21.3978	15.9293	12.9079	10.913	18.2068	20.3474	16.084	15.5191	13.8725	19.1791
AMP deaminase 2 OS=Mus musculus GN=Ampd2 PE=1 SV=1	5.79	92708.4	773.26	Q9DBT5	8	17.04	0.0006	AMPD2_MOUSE	80.9928	61.6093	86.4346	56.5256	54.4696	69.2744	63.1058	78.1876	79.8082	54.2716	40.1582	58.9179	75.4657	46.0839	50.6401	56.2658	52.3523	48.3762	48.3493	63.0559
AMP deaminase 3 OS=Mus musculus GN=Ampd3 PE=2 SV=2	6.9	89165.7	685.23	O08739	3	5.61	0.0006	AMPD3_MOUSE	37.7742	37.1945	36.8688	55.8929	51.2869	39.9143	32.0933	49.0422	37.9206	42.5262	24.5432	28.1228	54.3099	21.2359	22.7704	30.8319	23.9688	19.3937	21.6619	26.013
Amphiphysin OS=Mus musculus GN=Amph PE=1 SV=1	4.36	75127.3	924.054	Q7TQF7	7	18.51	0.0006	AMPH_MOUSE	87.5419	72.3571	88.54	54.5964	51.4211	44.6123	59.8012	27.2088	29.1811	63.0512	80.7442	77.3028	31.8242	69.2295	90.3067	61.7976	72.2255	81.2351	68.2852	75.4926
Amyloid beta A4 precursor protein-binding family A member 2 OS=Mus musculus GN=Apba2 PE=1 SV=2	4.6	83556.7	560.898	P98084	4	6	0.0006	APBA2_MOUSE	70.1977	63.9157	74.4407	75.2276	78.8608	56.009	74.222	56.3827	69.8999	67.7296	62.5923	36.407	52.6248	57.9389	50.0951	47.2123	43.322	45.0669	45.1288	54.1368
Amyloid beta A4 precursor protein-binding family B member 1 OS=Mus musculus GN=Apbb1 PE=1 SV=3	4.74	78125.6	680.371	Q9QXJ1	6	14.37	0.0006	APBB1_MOUSE	108.976	79.3982	101.545	99.0701	89.8307	95.6389	81.3332	61.5317	95.2803	74.7556	196.575	111.637	117.735	162.04	141.82	91.5959	90.9501	98.836	99.0954	82.3461
Amyloid beta A4 protein OS=Mus musculus GN=App PE=1 SV=3	4.52	87748.7	1010.95	P12023	3	5.19	0.0006	A4_MOUSE	0	16.3192	0	0	18.278	19.0331	16.8297	17.7837	19.3016	0	17.6468	21.1083	15.227	18.5648	21.6227	20.3747	22.191	17.0723	21.499	18.5912
Angiomotin OS=Mus musculus GN=Amot PE=1 SV=3	7.12	121258	1180.35	Q8VHG2	7	20.87	0.0006	AMOT_MOUSE	111.719	81.1382	123.402	97.3498	100.269	75.2909	86.0423	52.2128	85.3694	108.519	92.4702	106.408	66.4852	121.878	114.477	85.6532	75.531	58.7433	93.1193	63.8377
Angiomotin-like protein 1 OS=Mus musculus GN=Amotl1 PE=1 SV=2	6.97	108406	960.796	Q9D4H4	4	9.4	0.0006	AMOL1_MOUSE	0	0	0	54.6889	0	59.4459	45.4387	55.0476	0	36.0208	0	44.7535	69.9062	0	0	33.8889	25.6819	0	44.5384	32.0319
Angiomotin-like protein 2 OS=Mus musculus GN=Amotl2 PE=2 SV=1	6.76	85506.2	1958.09	Q8K371	5	17.23	0	AMOL2_MOUSE	0	36.8375	31.17	14.5783	12.2824	26.2237	25.8305	0	31.9431	0	42.9658	48.256	56.1386	57.9082	45.9491	48.1388	55.4272	16.1323	54.0282	43.7907
Anion exchange protein 3 OS=Mus musculus GN=Slc4a3 PE=1 SV=2	6.04	135886	3313.1	P16283	7	14.34	0	B3A3_MOUSE	41.8634	36.5344	55.5069	37.5384	57.7392	48.4085	42.4642	44.5471	56.5093	42.3879	86.8101	98.754	59.8623	89.0955	75.4186	88.2593	58.8694	82.9379	102.569	75.9603
Ankycorbin OS=Mus musculus GN=Rai14 PE=1 SV=1	5.83	109537	1371.38	Q9EP71	9	18.9	0.0006	RAI14_MOUSE	0	20.2654	0	26.317	46.1658	0	0	67.0541	64.546	0	21.101	21.6267	24.048	23.5637	18.9091	26.5214	29.2533	52.55	23.2889	20.3949
Ankyrin repeat and BTB/POZ domain-containing protein BTBD11 OS=Mus musculus GN=Btbd11 PE=2 SV=2	6.35	123272	1039.89	Q6GQW0	4	10.28	0.0006	BTBDB_MOUSE	42.1388	65.4458	83.2857	36.3091	55.9392	46.9512	67.9053	47.8259	67.6524	67.6976	41.8136	51.1582	53.0746	47.0048	41.1165	31.6502	43.8252	37.2514	39.6813	36.0426
Ankyrin repeat and EF-hand domain-containing protein 1 OS=Mus musculus GN=Ankef1 PE=2 SV=1	8.29	87645.3	1306.96	Q9D2J7	3	5.42	0.0006	ANKE1_MOUSE	29.1847	47.2797	29.7584	0	39.9963	69.9124	0	0	0	59.6054	0	0	65.2568	0	0	50.0717	51.1736	126.824	53.5028	0
Ankyrin repeat and IBR domain-containing protein 1 OS=Mus musculus GN=Ankib1 PE=1 SV=2	4.86	123986	547.674	Q6ZPS6	5	8.85	0.0006	AKIB1_MOUSE	98.339	90.5952	81.2524	77.8154	81.004	87.8568	64.6757	95.4549	61.9175	68.1545	65.7432	76.8767	100.225	87.2783	71.974	104.855	91.4768	60.4408	89.0928	128.024
Ankyrin repeat and SAM domain-containing protein 1A OS=Mus musculus GN=Anks1a PE=1 SV=3	5.62	126155	1218.51	P59672	5	13.13	0.0006	ANS1A_MOUSE	0	0	66.9561	37.0562	0	0	0	0	27.4692	32.1074	0	0	0	0	37.1656	0	0	0	183.605	0
Ankyrin repeat and SAM domain-containing protein 3 OS=Mus musculus GN=Anks3 PE=2 SV=2	5.25	72823.4	1084.86	Q9CZK6	5	24.27	0.0006	ANKS3_MOUSE	35.8582	37.702	29.1737	39.2098	42.4759	29.1227	29.0713	28.7688	38.9909	34.6094	0	31.745	25.2533	51.2985	28.8375	27.6856	22.3622	12.1934	25.3112	27.4305
Ankyrin repeat and sterile alpha motif domain-containing protein 1B OS=Mus musculus GN=Anks1b PE=1 SV=3	5.84	140302	6869.97	Q8BIZ1	30	46.7	0	ANS1B_MOUSE	5266.8	5478.24	5403.19	5644.36	5914.9	5913.01	5681.51	5328.74	4987.09	5663.96	4720.96	4918.92	4799.41	4981.86	4836.16	4095.91	3938.1	4699.28	3993.99	4360.73
Ankyrin repeat domain-containing protein 17 OS=Mus musculus GN=Ankrd17 PE=1 SV=2	6.06	276152	1809.81	Q99NH0	8	9.18	0	ANR17_MOUSE	0	66.9365	0	0	106.874	102.601	0	89.5136	77.0936	0	70.6609	104.943	0	56.5313	62.8284	51.139	0	78.7684	65.9483	78.6334
Ankyrin repeat domain-containing protein 24 OS=Mus musculus GN=Ankrd24 PE=2 SV=4	4.65	106980	2336.49	Q80VM7	7	31.78	0	ANR24_MOUSE	0	28.9051	0	27.5429	0	32.7447	29.2104	0	31.6092	55.0021	24.9346	22.4393	21.7841	19.7182	28.1231	0	0	21.8034	13.9958	0
Ankyrin repeat domain-containing protein 26 OS=Mus musculus GN=Ankrd26 PE=1 SV=2	5.52	181902	1821.05	Q811D2	16	37.63	0	ANR26_MOUSE	0	49.3484	79.1507	84.8079	63.8665	94.819	49.0118	41.8329	47.4207	71.267	65.9164	53.126	46.1078	31.8076	52.6415	45.7806	64.7798	337.159	71.6288	52.6057
Ankyrin repeat domain-containing protein 34B OS=Mus musculus GN=Ankrd34b PE=1 SV=1	8.01	55759.1	1694.41	Q3UUF8	7	29.13	0	AN34B_MOUSE	32.0035	28.2859	24.2268	30.4897	32.2112	39.98	31.5757	17.2238	34.001	34.7708	52.166	39.4999	33.4271	76.8299	55.2008	69.5432	49.5938	50.2788	48.1137	59.9344
Ankyrin repeat domain-containing protein 63 OS=Mus musculus GN=Ankrd63 PE=4 SV=1	11.24	41409.9	7554.65	A2ARS0	13	46.67	0	ANR63_MOUSE	0	0	0	0	18.885	0	0	0	0	0	324	243.299	242.323	253.997	238.786	240.223	193.744	337.618	230.097	249.337
Ankyrin-1 OS=Mus musculus GN=Ank1 PE=1 SV=2	6.08	205482	1880.08	Q02357	20	28.63	0	ANK1_MOUSE	238.88	233.993	227.765	268.651	263.269	246.474	257.944	239.131	267.123	231.586	202.202	270.901	241.016	278.099	246.303	323.692	243.147	229.252	252.616	258.65
Ankyrin-2 OS=Mus musculus GN=Ank2 PE=1 SV=2	4.88	428714	11511.8	Q8C8R3	158	67.47	0	ANK2_MOUSE	9180.68	10152.3	10289.2	9169.9	9473.27	9498.2	9216.69	10000.3	9437	9302.53	10163.2	10452.5	10659.5	10721.5	10700.9	10735.4	11819.5	11475.2	9976.05	10495.8
Ankyrin-3 OS=Mus musculus GN=Ank3 PE=1 SV=1	6.22	215545	7401.98	G5E8K5	70	47.68	0	ANK3_MOUSE	3065.64	3485.11	3133.15	3195.71	3145.92	3237.73	3291.05	3526.16	3373.76	3344.54	3472.29	3815.98	3693.02	3823.23	3740.39	3570.1	4359.95	3322.91	3571.99	4204.45
Annexin A1 OS=Mus musculus GN=Anxa1 PE=1 SV=2	7.17	39019.5	1752.77	P10107	3	19.36	0	ANXA1_MOUSE	11.4785	9.65973	0	7.81228	0	0	0	0	0	0	18.0427	7.56604	0	11.4287	7.55011	9.72504	8.76289	16.344	22.4064	12.3332
Annexin A11 OS=Mus musculus GN=Anxa11 PE=1 SV=2	7.62	54421.6	8707.98	P97384	16	45.92	0	ANX11_MOUSE	275.689	386.56	278.187	342.49	266.676	348.906	231.5	332.534	294.613	208.846	74.3403	85.6587	67.3222	83.6016	74.8497	72.5244	85.1689	118.176	97.6034	106.807
Annexin A2 OS=Mus musculus GN=Anxa2 PE=1 SV=2	7.69	38961.4	3379.61	P07356	5	51.03	0	ANXA2_MOUSE	61.2598	57.8667	70.3547	56.2579	45.0051	60.865	38.5017	69.5526	64.3696	58.2789	19.3497	22.0183	23.939	22.3257	20.7132	29.2179	27.7108	37.3706	25.6791	30.159
Annexin A4 OS=Mus musculus GN=Anxa4 PE=2 SV=4	5.24	36201	2424.9	P97429	3	33.54	0	ANXA4_MOUSE	17.6255	19.2529	13.5326	15.4977	15.5802	20.5577	12.7083	26.4994	18.1065	12.2395	10.7835	10.3366	7.61898	9.07258	9.90625	14.3599	14.1672	17.063	11.2193	13.5211
Annexin A5 OS=Mus musculus GN=Anxa5 PE=1 SV=1	4.62	35809.5	3972.41	P48036	5	52.98	0	ANXA5_MOUSE	68.1777	62.9239	61.2506	81.3916	55.1264	73.9149	51.9351	85.5816	85.5451	74.5836	35.1293	108.735	76.2056	80.3651	70.334	94.6844	67.3027	61.6893	89.1657	121.97
Annexin A6 OS=Mus musculus GN=Anxa6 PE=1 SV=3	5.18	76341.7	15675.7	P14824	36	77.12	0	ANXA6_MOUSE	1669.5	1906.06	1691.26	1814.83	1544.4	1495.55	1459.63	1624.71	1761.59	1396.08	1540.15	1625.34	1115.57	1310.64	1534.7	1137.61	1246.15	1596.53	1477.92	1624.31
Annexin A7 OS=Mus musculus GN=Anxa7 PE=2 SV=2	5.81	50210.5	2653.96	Q07076	10	38.01	0	ANXA7_MOUSE	119.118	121.977	92.8954	90.6314	112.838	132.382	85.3124	101.742	115.04	74.6802	38.3832	165.926	24.1517	19.1757	118.636	99.7008	92.6917	94.3452	69.2692	220.921
Anoctamin-1 OS=Mus musculus GN=Ano1 PE=1 SV=2	7.71	111829	1377.07	Q8BHY3	4	6.77	0.0006	ANO1_MOUSE	0	119.071	0	0	45.0659	0	96.5265	0	98.7213	211.575	59.3129	53.4852	151.877	66.7773	158.464	131.935	93.3591	34.2694	53.8194	0
Anoctamin-8 OS=Mus musculus GN=Ano8 PE=2 SV=3	5.43	120127	1649.07	Q6PB70	6	18.58	0	ANO8_MOUSE	24.623	37.2539	21.0561	30.1289	31.2301	25.7908	27.5032	24.7887	0	29.2324	28.476	22.8418	13.5672	0	18.159	11.2866	21.8772	43.8887	12.5187	11.6992
AP-1 complex subunit beta-1 OS=Mus musculus GN=Ap1b1 PE=1 SV=2	4.85	104790	3159.36	O35643	24	35.31	0	AP1B1_MOUSE	320.704	328.716	266.863	317.4	242.626	362.6	253.798	320.968	285.83	283.835	183.85	272.872	248.483	148.232	206.281	249.557	225.47	146.336	265.985	265.083
AP-2 complex subunit alpha-1 OS=Mus musculus GN=Ap2a1 PE=1 SV=1	6.63	108748	5087.8	P17426	36	52.81	0	AP2A1_MOUSE	1019.12	968.919	903.372	1014.53	995.728	1082.61	965.515	1100.24	957.779	775.575	1096.13	944.132	1074.3	1043.56	938.355	1021.41	788.254	905.965	982.389	1007.78
AP-2 complex subunit alpha-2 OS=Mus musculus GN=Ap2a2 PE=1 SV=2	6.5	104929	4682.64	P17427	32	45.63	0	AP2A2_MOUSE	1175.89	1204.37	1036.62	1162.95	1066.14	1166.15	1031.81	1265.71	1144.48	951.353	818.923	889.075	917.054	825.292	898.136	980.14	700.166	686.734	910.091	886.511
AP-2 complex subunit beta OS=Mus musculus GN=Ap2b1 PE=1 SV=1	5.05	105495	4561.45	Q9DBG3	29	46.74	0	AP2B1_MOUSE	906.466	874.912	702.128	855.713	914.938	876.452	707.898	856.779	771.922	720.927	825.489	849.153	704.947	817.204	846.463	884.047	663.953	654.539	749.774	743.42
AP-2 complex subunit mu OS=Mus musculus GN=Ap2m1 PE=1 SV=1	9.88	49996.9	11881.9	P84091	16	54.94	0	AP2M1_MOUSE	627.504	583.731	472.284	541.039	574.626	652.626	508.76	622.32	488.884	456.312	588.305	517.973	492.566	401.147	499.197	511.068	429.557	401.469	459.196	463.438
AP-2 complex subunit sigma OS=Mus musculus GN=Ap2s1 PE=1 SV=1	5.76	17188.8	2943.77	P62743	5	46.48	0	AP2S1_MOUSE	46.1179	57.4189	31.2648	44.4542	55.3407	67.9308	44.9209	67.2245	47.5265	39.4584	41.1977	40.2539	43.1575	42.9288	35.0298	45.4722	28.3806	26.7688	41.2982	41.7075
AP-3 complex subunit beta-2 OS=Mus musculus GN=Ap3b2 PE=1 SV=2	5.33	119820	1372.08	Q9JME5	13	23.11	0.0006	AP3B2_MOUSE	212.192	164.247	184.631	216.624	251.462	253.089	200.038	235.301	207.852	188.923	162.047	133.683	283.647	175.245	156.627	206.409	211.716	138.797	164.016	207.627
AP-3 complex subunit delta-1 OS=Mus musculus GN=Ap3d1 PE=1 SV=1	7.02	136279	1112.09	O54774	7	20.1	0.0006	AP3D1_MOUSE	164.179	166.647	144.638	167.915	185.913	204.682	164.527	178.808	187.139	156.585	142.834	112.79	181.567	137.018	153.338	172.744	112.717	129.908	143.542	163.625
AP-3 complex subunit mu-2 OS=Mus musculus GN=Ap3m2 PE=2 SV=1	7.36	47144.5	796.091	Q8R2R9	4	13.16	0.0006	AP3M2_MOUSE	118.455	91.2349	97.2672	102.797	104.985	114.72	102.509	114.919	105.728	96.7348	49.5242	72.6038	122.613	83.4497	95.321	95.901	86.0797	55.1285	81.8406	105.58
AP2-associated protein kinase 1 OS=Mus musculus GN=Aak1 PE=1 SV=2	6.24	104088	4880.97	Q3UHJ0	19	46.82	0	AAK1_MOUSE	826.646	891.939	638.667	839.977	764.28	903.485	689.146	829.687	866.564	685.16	539.56	555.204	579.937	549.973	594.604	621.507	483.842	486.172	627.14	652.513
Apolipoprotein B-100 OS=Mus musculus GN=Apob PE=1 SV=1	6.34	510802	4929.6	E9Q414	42	26.64	0	APOB_MOUSE	348.995	352.237	272.322	519.384	582.701	490.658	373.735	267.784	296.46	528.175	344.141	350.649	295.69	340.503	285.63	276.403	929.738	2964.71	806.46	867.524
Apolipoprotein E OS=Mus musculus GN=Apoe PE=1 SV=2	5.41	35923.7	1436.11	P08226	4	36.66	0.0006	APOE_MOUSE	105.965	87.973	106.175	102.59	93.6717	114.615	101.716	99.5428	102.65	98.5314	62.3564	83.9564	58.1778	66.3515	69.5513	82.2168	67.1254	70.946	74.5063	64.2447
Apolipoprotein O OS=Mus musculus GN=Apoo PE=2 SV=1	9.16	24364.7	2234.57	Q9DCZ4	4	25.94	0	APOO_MOUSE	33.048	47.9651	35.954	25.3482	38.067	43.441	36.7408	30.3117	57.253	66.3027	8.45224	66.4554	30.3705	16.028	31.7227	77.1875	46.5395	6.32611	41.6913	52.2563
Apoptosis-inducing factor 1, mitochondrial OS=Mus musculus GN=Aifm1 PE=1 SV=1	9.52	66993.7	2150.42	Q9Z0X1	8	31.54	0	AIFM1_MOUSE	82.105	89.8883	118.101	93.7197	95.6039	114.004	125.473	115.381	109.895	126	61.1843	90.3657	93.8841	67.9039	68.5086	113.531	78.9576	79.2111	96.8086	79.2451
Apoptosis-inducing factor 3 OS=Mus musculus GN=Aifm3 PE=2 SV=1	9.3	67419.5	941.569	Q3TY86	4	17.19	0.0006	AIFM3_MOUSE	36.7322	28.5454	41.205	28.7188	32.0251	41.1515	35.9949	45.127	22.004	37.3911	38.3042	34.9076	33.8285	35.7546	36.5578	30.2676	28.229	24.2458	26.4971	32.7608
Apoptosis-stimulating of p53 protein 1 OS=Mus musculus GN=Ppp1r13b PE=2 SV=2	6.23	119740	1311.92	Q62415	4	8.83	0.0006	ASPP1_MOUSE	123.003	123.556	146.019	124.361	122.804	117.913	124.449	148.788	133.431	136.16	71.6561	20.953	117.811	0	24.8184	130.878	106.914	62.0099	96.9397	134.384
Apoptotic chromatin condensation inducer in the nucleus OS=Mus musculus GN=Acin1 PE=1 SV=3	5.59	151118	1047.39	Q9JIX8	2	11.81	0.0006	ACINU_MOUSE	155.725	187.69	0	0	0	150.075	132.947	152.995	176.62	0	0	0	158.886	0	0	0	149.173	41.4093	184.64	165.002
Apoptotic protease-activating factor 1 OS=Mus musculus GN=Apaf1 PE=1 SV=3	5.96	143341	1325.6	O88879	3	3.68	0.0006	APAF_MOUSE	471.049	625.832	355.463	344.643	373.946	516.026	432.141	387.213	546.652	329.441	117.046	538.005	222.873	196.044	354.417	527.573	375.34	70.0264	378.093	363.663
Aquaporin-4 OS=Mus musculus GN=Aqp4 PE=2 SV=2	7.17	34892.4	4568.64	P55088	3	22.6	0	AQP4_MOUSE	313.48	285.948	260.979	258.688	278.298	332.598	232.539	304.523	299.631	254.616	87.2003	198.529	92.8637	100.919	154.765	168.888	105.65	152.006	124.109	112.209
ARF GTPase-activating protein GIT1 OS=Mus musculus GN=Git1 PE=1 SV=1	6.48	86098.6	11561.8	Q68FF6	35	68.57	0	GIT1_MOUSE	942.694	948.881	1002.35	981.298	925.913	883.263	830.273	896.181	776.551	732.95	1327.53	963.291	1067.43	1151.09	1039.45	951.347	1031.99	1053.23	933.6	885.232
ARF GTPase-activating protein GIT2 OS=Mus musculus GN=Git2 PE=1 SV=2	7.51	79507.4	1197.78	Q9JLQ2	9	27.26	0.0006	GIT2_MOUSE	40.0465	42.9713	45.6385	47.7812	50.8516	38.7789	38.3546	31.3079	35.7861	39.2772	52.2167	38.2517	43.3729	48.3311	48.9193	63.086	69.0987	39.9851	49.2978	56.1314
Arf-GAP with coiled-coil, ANK repeat and PH domain-containing protein 2 OS=Mus musculus GN=Acap2 PE=1 SV=2	6.23	88294.4	2181.23	Q6ZQK5	10	25.32	0	ACAP2_MOUSE	139.552	142.319	223.255	185.439	211.106	218.295	311.945	124.373	226.299	592.795	28.8601	118.533	91.9283	96.0745	62.8097	176.863	87.3179	42.8551	210.593	30.9044
Arf-GAP with GTPase, ANK repeat and PH domain-containing protein 1 OS=Mus musculus GN=Agap1 PE=2 SV=1	7.83	95380.7	4892.87	Q8BXK8	17	43.06	0	AGAP1_MOUSE	300.777	288.813	327.649	365.662	334.297	291.988	398.819	302.147	302.113	330.034	466.865	297.878	409.484	470.16	349.987	342.361	343.517	454.604	439.407	400.047
Arf-GAP with GTPase, ANK repeat and PH domain-containing protein 2 OS=Mus musculus GN=Agap2 PE=2 SV=1	10.29	125252	8917.19	Q3UHD9	37	53.46	0	AGAP2_MOUSE	2506.41	2638.57	2401.86	2886.12	2569.88	2699.83	2581.18	2879.13	2548.5	2681.69	2346.93	2091.66	2418.25	2616.27	2214.22	2431.85	2141.92	2308.12	2204.72	2448.34
Arf-GAP with GTPase, ANK repeat and PH domain-containing protein 3 OS=Mus musculus GN=Agap3 PE=1 SV=1	7.57	98934.8	5054.71	Q8VHH5	15	25.27	0	AGAP3_MOUSE	1070.96	1010.02	994.704	1041.61	1091.17	1220.08	1092.87	1058.81	1069.02	958.314	635.846	595.785	734.452	711.048	618.523	770.663	657.87	523.939	496.746	689.224
Arf-GAP with Rho-GAP domain, ANK repeat and PH domain-containing protein 2 OS=Mus musculus GN=Arap2 PE=1 SV=2	6.77	195623	1416.7	Q8BZ05	9	20.96	0.0006	ARAP2_MOUSE	80.5504	83.1386	71.9918	92.6411	90.1606	83.3032	91.716	75.069	91.6812	95.1828	127.451	82.8036	94.3089	105.735	101.016	107.248	83.1251	155.577	89.7781	100.43
Arf-GAP with SH3 domain, ANK repeat and PH domain-containing protein 1 OS=Mus musculus GN=Asap1 PE=1 SV=2	7.42	128391	1384.39	Q9QWY8	4	10.9	0.0006	ASAP1_MOUSE	109.887	73.9344	88.4854	78.9776	68.7043	121.337	63.4391	81.6869	77.7551	95.1693	126.254	89.4405	112.214	117.016	98.8848	111.079	121.476	102.661	126.071	109.227
Argininosuccinate synthase OS=Mus musculus GN=Ass1 PE=1 SV=1	8.3	46869.7	917.411	P16460	3	18.93	0.0006	ASSY_MOUSE	0	17.7794	0	0	0	18.0184	0	0	0	0	33.627	19.5653	0	17.001	0	0	18.7286	26.9374	17.9087	21.7924
Armadillo repeat protein deleted in velo-cardio-facial syndrome homolog OS=Mus musculus GN=Arvcf PE=1 SV=2	6.18	105636	3418.16	P98203	27	50.52	0	ARVC_MOUSE	563.432	475.902	546.314	540.759	576.635	608.364	559.227	613.582	546.41	536.036	503.61	591.706	635.56	622.192	575.043	592.345	656.49	542.436	534.94	549.99
Armadillo repeat-containing protein 2 OS=Mus musculus GN=Armc2 PE=2 SV=3	7.93	96509.2	1572.36	Q3URY6	2	7.61	0	ARMC2_MOUSE	0	0	0	61.7907	42.5544	47.5415	0	0	52.219	0	27.523	62.4128	59.6742	0	55.536	53.3938	0	0	0	61.3664
Armadillo repeat-containing protein 6 OS=Mus musculus GN=Armc6 PE=2 SV=1	5.58	51595.8	1040.15	Q8BNU0	3	13.89	0.0006	ARMC6_MOUSE	22.5948	24.0777	19.0333	29.3755	22.7873	21.1371	30.2408	23.685	21.8977	18.7498	28.1954	20.8797	21.9662	21.9489	18.9498	19.5221	17.7989	28.0674	21.0038	23.4182
Aspartate aminotransferase, cytoplasmic OS=Mus musculus GN=Got1 PE=1 SV=3	6.76	46532.8	1029.38	P05201	3	19.37	0.0006	AATC_MOUSE	48.4278	33.482	29.9715	35.33	49.0206	15.1786	24.0182	11.0819	26.8606	27.7008	21.9161	86.6138	27.0234	45.9508	84.9857	86.8759	29.1153	14.107	42.2972	28.2368
Aspartate aminotransferase, mitochondrial OS=Mus musculus GN=Got2 PE=1 SV=1	9.26	47810.7	11527.1	P05202	17	67.91	0	AATM_MOUSE	1057.16	967.209	811.038	1201.79	989.661	1155.84	1165.89	962.594	1117.6	1086.22	1080.16	988.915	854.825	809.515	1127.1	1074.58	977.497	1002.38	890.308	1083.7
Aspartate--tRNA ligase, cytoplasmic OS=Mus musculus GN=Dars PE=2 SV=2	6.04	57603.6	1098.03	Q922B2	5	16.97	0.0006	SYDC_MOUSE	61.1389	39.8695	48.5974	44.7958	40.1018	49.1173	40.5855	57.4611	46.7028	48.2716	15.3551	43.0034	49.8973	11.0211	36.905	53.4726	44.7785	26.8648	37.6812	44.0763
Astrotactin-1 OS=Mus musculus GN=Astn1 PE=2 SV=4	4.89	147678	1714.38	Q61137	19	32.49	0	ASTN1_MOUSE	464.235	473.156	532.501	464.459	494.067	455.698	482.879	462.332	548.962	418.054	310.916	403.399	436.022	349.721	361.716	360.016	346.549	276.812	354.006	337.519
Astrotactin-2 OS=Mus musculus GN=Astn2 PE=2 SV=2	5.66	151729	1031.08	Q80Z10	4	10.65	0.0006	ASTN2_MOUSE	64.1048	87.5821	80.9013	66.9161	102.094	101.988	84.2289	86.8626	89.2616	72.4049	33.8139	36.6443	114.401	70.0908	90.864	67.6392	90.0812	82.4577	40.2213	63.7639
AT-hook DNA-binding motif-containing protein 1 OS=Mus musculus GN=Ahdc1 PE=1 SV=1	9.11	169735	712.77	Q6PAL7	2	2.7	0.0006	AHDC1_MOUSE	160.671	148.178	245.355	125.681	110.847	106.356	106.797	112.17	153.915	114.815	225.793	182.495	133.108	143.286	150.494	0	140.693	99.6168	99.3418	126.951
AT-hook-containing transcription factor OS=Mus musculus GN=Akna PE=2 SV=1	5.76	154036	3084.29	Q80VW7	10	19.23	0	AKNA_MOUSE	141.031	178.703	143.789	174.695	193.059	170.532	223.264	187.597	162.76	161.707	191.831	118.435	201.667	152.08	133.103	167.931	172.921	111.552	190.165	145.404
AT-rich interactive domain-containing protein 4B OS=Mus musculus GN=Arid4b PE=1 SV=1	4.79	148784	2135.45	A2CG63	5	14.69	0	ARI4B_MOUSE	40.6085	61.2718	79.7632	34.9558	43.5449	43.4478	35.6285	46.7446	59.9912	45.0999	0	57.2341	36.2891	35.1766	48.5934	75.3099	67.3778	0	45.2841	46.1606
Ataxin-2 OS=Mus musculus GN=Atxn2 PE=1 SV=1	9.83	137341	725.28	O70305	3	6.85	0.0006	ATX2_MOUSE	187.158	176.107	175.158	188.163	160.069	182.917	192.993	213.904	178.012	175.678	172.377	167.106	174.379	179.597	161.583	177.181	203.777	148.516	172.732	220.561
ATP synthase F(0) complex subunit B1, mitochondrial OS=Mus musculus GN=Atp5f1 PE=1 SV=1	9.39	29062.9	7758.56	Q9CQQ7	11	61.72	0	AT5F1_MOUSE	210.279	229.461	236.738	240.205	265.924	306.929	300.055	276.207	289.43	295.008	73.4311	263.386	197.792	136.278	218.127	336.653	265.416	83.277	251.567	198.513
ATP synthase subunit alpha, mitochondrial OS=Mus musculus GN=Atp5a1 PE=1 SV=1	9.52	59866.8	21917.7	Q03265	23	77.58	0	ATPA_MOUSE	1594.59	1803.48	1752.63	1777.51	1801.08	1983.76	2084.53	1823.45	1980.59	2237.76	1032.76	1972.09	1529.75	1573.24	1818.76	2291.16	1865.79	1183.63	1946.62	1719.43
ATP synthase subunit beta, mitochondrial OS=Mus musculus GN=Atp5b PE=1 SV=2	5.03	56300.6	20925.6	P56480	23	65.78	0	ATPB_MOUSE	2129.79	2462.55	2267.92	2394.92	2654.43	2564.01	2779.34	2230.23	2616.86	2853.15	1396.94	2565.69	1839.75	1993.48	2311.87	2999.9	2490.29	1538.8	2538.92	2210.57
ATP synthase subunit epsilon, mitochondrial OS=Mus musculus GN=Atp5e PE=1 SV=2	10.43	5894.88	4254.55	P56382	2	26.92	0	ATP5E_MOUSE	4.74515	5.85385	4.1741	7.78879	5.74837	6.30405	11.5002	3.18036	7.64941	10.7719	4.99805	13.8528	3.11733	3.33835	6.43957	6.55535	0	7.30082	10.2833	4.8148
ATP synthase subunit f, mitochondrial OS=Mus musculus GN=Atp5j2 PE=1 SV=3	10.23	10401.3	1977.27	P56135	2	35.23	0	ATPK_MOUSE	14.9946	14.1236	16.3586	18.6113	33.7528	28.3639	25.3784	20.5189	19.7293	30.9359	18.415	16.9715	13.7094	18.5385	27.6665	25.3409	19.3927	14.1047	23.0445	14.5783
ATP synthase subunit gamma, mitochondrial OS=Mus musculus GN=Atp5c1 PE=1 SV=1	9.36	33000	3682.97	Q91VR2	8	45.3	0	ATPG_MOUSE	105.878	98.4985	127.891	117.686	142.762	144.091	169.828	117.477	126.314	175.829	94.2482	170.245	93.6279	96.2369	152.666	160.654	131.397	103.126	161.972	105.952
ATP synthase subunit O, mitochondrial OS=Mus musculus GN=Atp5o PE=1 SV=1	10.41	23420.6	4722.12	Q9DB20	5	46.48	0	ATPO_MOUSE	36.3132	71.603	50.7285	72.1365	84.5456	83.4913	115.043	61.1229	64.1261	94.3856	48.0996	86.577	51.8876	60.6117	92.1422	100.729	91.3445	46.2943	81.9085	65.8315
ATP-binding cassette sub-family A member 1 OS=Mus musculus GN=Abca1 PE=1 SV=4	6.36	256193	1279.65	P41233	5	6.28	0.0006	ABCA1_MOUSE	0	0	67.6137	45.6758	45.7868	71.5404	52.5168	82.7684	77.2183	71.8538	88.0098	60.3359	68.7746	68.9611	55.2968	73.5306	73.9849	58.3167	73.4891	80.2099
ATP-binding cassette sub-family A member 13 OS=Mus musculus GN=Abca13 PE=2 SV=1	6.05	573574	3635.41	Q5SSE9	26	18.73	0	ABCAD_MOUSE	667.262	710.088	712.292	707.11	560.182	525.161	704.361	641.402	647.328	318.887	965.737	958.677	851.216	1217.93	1077.33	623.53	1298.18	1184.75	1057.6	1065.02
ATP-binding cassette sub-family A member 2 OS=Mus musculus GN=Abca2 PE=1 SV=4	6.3	272961	2421.25	P41234	12	10.19	0	ABCA2_MOUSE	123.61	0	0	65.4948	61.6659	0	44.546	0	0	75.5809	107.5	49.1968	50.1477	43.0288	50.933	0	0	156.168	0	43.261
ATP-binding cassette sub-family A member 5 OS=Mus musculus GN=Abca5 PE=1 SV=2	6.8	187492	1462.96	Q8K448	3	7.43	0.0006	ABCA5_MOUSE	113.898	0	0	180.225	133.17	120.99	0	0	0	90.9497	35.0942	30.7132	0	28.7366	33.3288	0	0	48.9463	91.9869	86.0729
ATP-binding cassette sub-family A member 7 OS=Mus musculus GN=Abca7 PE=1 SV=1	6.89	239051	960.351	Q91V24	5	7.23	0.0006	ABCA7_MOUSE	0	47.1823	0	58.1983	119.19	67.3337	55.9255	222.079	67.1435	0	201.753	74.082	78.9379	151.844	86.4913	89.2722	160.867	793.415	72.454	50.9747
ATP-binding cassette sub-family B member 7, mitochondrial OS=Mus musculus GN=Abcb7 PE=1 SV=3	9.59	82923.2	1101.22	Q61102	6	16.62	0.0006	ABCB7_MOUSE	310.62	457.7	363.447	386.945	304.666	320.306	359.567	257.68	367.929	379.527	298.491	258.351	228.398	320.003	310.401	344.051	416.676	226.355	173.681	223.821
ATP-binding cassette sub-family B member 8, mitochondrial OS=Mus musculus GN=Abcb8 PE=2 SV=1	9.26	78741.1	1038.26	Q9CXJ4	2	14.92	0.0006	ABCB8_MOUSE	293.521	405.202	497.468	516.142	591.886	344.771	646.604	350.255	845.794	444.347	798.523	829.385	677.053	884.062	945.804	707.089	585.549	1099.95	1040.59	888.201
ATP-binding cassette sub-family D member 2 OS=Mus musculus GN=Abcd2 PE=2 SV=1	9.3	84167.9	1008.74	Q61285	3	9.04	0.0006	ABCD2_MOUSE	0	21.4939	21.4584	25.4868	24.687	0	0	0	0	0	14.7465	16.3688	31.9152	22.9273	16.3496	0	0	17.3437	0	0
ATP-binding cassette sub-family D member 3 OS=Mus musculus GN=Abcd3 PE=1 SV=2	9.48	75988.1	1368.9	P55096	12	29.74	0.0006	ABCD3_MOUSE	191.126	181.413	203.051	180.128	177.961	198.714	220.011	225.327	224.295	215.556	133.781	148.637	195.372	149.739	122.382	173.605	145.489	140.292	186.065	182.125
ATP-binding cassette sub-family E member 1 OS=Mus musculus GN=Abce1 PE=2 SV=1	8.31	68283.9	683.389	P61222	3	8.85	0.0006	ABCE1_MOUSE	55.7835	38.3161	50.5879	52.8838	38.1451	49.4783	49.3026	50.9584	52.1225	53.2525	39.5897	36.5119	50.1752	36.6062	34.0167	33.3722	30.396	39.379	35.1278	41.9665
ATP-binding cassette sub-family F member 2 OS=Mus musculus GN=Abcf2 PE=2 SV=1	6.59	72352.2	911.127	Q99LE6	8	18.15	0.0006	ABCF2_MOUSE	21.1901	24.5738	32.5127	18.6217	16.5813	23.1226	12.6528	0	33.0203	27.5181	23.6098	22.811	45.952	23.5278	22.5566	19.8262	38.0659	177.051	19.963	26.4501
ATP-binding cassette sub-family F member 3 OS=Mus musculus GN=Abcf3 PE=1 SV=1	5.75	80264.1	2235.47	Q8K268	7	17.35	0	ABCF3_MOUSE	34.8907	17.8847	31.0786	23.9682	24.2108	0	26.0427	0	0	33.9038	22.2299	24.0417	21.1818	33.7452	23.535	23.2426	24.4964	348.4	18.4715	0
ATP-citrate synthase OS=Mus musculus GN=Acly PE=1 SV=1	7.12	120641	1317.09	Q91V92	16	35.93	0.0006	ACLY_MOUSE	229.278	200.237	179.709	227.353	194.805	198.989	201.428	240.844	210.638	176.034	317.482	270.391	375.726	246.218	289.209	348.486	217.846	225.474	293.329	324.901
ATP-dependent DNA helicase Q5 OS=Mus musculus GN=Recql5 PE=2 SV=1	8.7	109842	1357.64	Q8VID5	2	12.83	0.0006	RECQ5_MOUSE	0	0	0	28.4659	28.5402	0	30.8529	0	34.7468	25.1586	0	44.9571	89.6431	85.2108	65.5945	42.7464	66.5891	0	47.4433	77.9538
ATP-dependent RNA helicase DDX1 OS=Mus musculus GN=Ddx1 PE=1 SV=1	6.81	83526.8	1710.12	Q91VR5	17	54.46	0	DDX1_MOUSE	125.415	116.199	112.917	115.255	119.111	101.162	99.0678	95.9765	82.0489	118.529	146.894	110.663	80.7731	119.388	131.551	97.4653	100.404	162.052	125.706	112.087
ATP-dependent RNA helicase DDX3X OS=Mus musculus GN=Ddx3x PE=1 SV=3	6.77	73500.7	2315.37	Q62167	17	45.92	0	DDX3X_MOUSE	0	46.07	63.7271	26.0976	158.807	28.9386	0	0	0	0	110.189	67.1732	0	88.3346	72.589	23.8293	105.616	99.0862	0	18.8736
ATP-dependent RNA helicase DDX3Y OS=Mus musculus GN=Ddx3y PE=1 SV=2	7.29	73884.2	1863.42	Q62095	17	41.79	0	DDX3Y_MOUSE	205.535	63.0664	102.013	119.391	0	159.951	135.839	0	116.04	108.758	60.3922	83.0604	104.424	24.7682	62.064	100.588	29.8183	0	78.6109	117.047
ATP-dependent RNA helicase DDX54 OS=Mus musculus GN=Ddx54 PE=1 SV=1	10.42	98090.2	796.539	Q8K4L0	2	4.92	0.0006	DDX54_MOUSE	0	161.865	29.5024	0	0	141.329	145.203	162.894	0	97.4208	0	37.7813	149.405	0	51.1851	155.93	0	0	0	207.078
ATPase family AAA domain-containing protein 1 OS=Mus musculus GN=Atad1 PE=1 SV=1	6.45	41086.3	2224.47	Q9D5T0	6	40.44	0	ATAD1_MOUSE	56.4281	63.1942	53.7147	61.3918	60.2179	67.1051	52.4694	70.2519	62.4833	60.179	49.1038	70.6045	64.0164	43.4214	80.0702	67.8079	108.003	56.5004	57.1639	78.973
ATPase family AAA domain-containing protein 2 OS=Mus musculus GN=Atad2 PE=1 SV=1	6.45	119141	1507.19	Q8CDM1	3	8.65	0.0006	ATAD2_MOUSE	0	0	0	0	21.9649	28.3538	0	0	0	0	36.0502	0	30.1429	30.2661	22.6444	0	27.4793	36.9826	31.5735	23.4499
ATPase family AAA domain-containing protein 3 OS=Mus musculus GN=Atad3 PE=1 SV=1	9.65	66913.2	3631.95	Q925I1	13	50.59	0	ATAD3_MOUSE	83.9267	91.5056	93.5069	97.5019	116.062	109.956	135.598	96.721	73.9759	116.762	144.795	117.699	153.502	140.683	136.116	143.746	124.334	135.526	126.58	107.028
ATPase family AAA domain-containing protein 5 OS=Mus musculus GN=Atad5 PE=1 SV=1	9.14	206019	1708.26	Q4QY64	10	15.28	0	ATAD5_MOUSE	534.911	399.816	568.25	541.68	523.894	589.169	727.924	555.731	636.963	864.784	486.797	326.701	414.974	354.934	422.551	550.156	334.661	402.176	480.456	384.051
Autophagy-related protein 2 homolog A OS=Mus musculus GN=Atg2a PE=1 SV=2	5.63	213107	702.914	Q6P4T0	3	4.91	0.0006	ATG2A_MOUSE	89.8215	93.7539	97.3501	0	96.7845	0	106.184	68.3886	75.8107	0	122.914	119.477	121.922	66.5343	100.783	110.517	125.059	134.696	101.804	145.724
Autophagy-related protein 2 homolog B OS=Mus musculus GN=Atg2b PE=1 SV=3	5.48	233338	1955.98	Q80XK6	13	14.22	0	ATG2B_MOUSE	3353.79	3166.02	3549.65	3571.98	3543.91	3085.8	3401.4	3196.41	3126.43	2421.39	3988.54	3172.99	3299.37	3736.5	3565.42	3223.57	2629.33	4435.62	3389.85	2992.61
Baculoviral IAP repeat-containing protein 1b OS=Mus musculus GN=Naip2 PE=1 SV=2	6.06	166479	1350.4	Q9QUK4	3	11.33	0.0006	BIR1B_MOUSE	0	0	0	10.5427	69.2238	89.355	0	0	50.8057	0	23.1203	52.0779	0	37.9862	31.1028	50.186	9.33516	6.61687	28.4613	7.78332
Baculoviral IAP repeat-containing protein 6 OS=Mus musculus GN=Birc6 PE=1 SV=2	5.64	538672	2269.14	O88738	32	17.86	0	BIRC6_MOUSE	943.482	898.851	1149.48	878.865	1536.97	1028.31	730.037	870.846	984.282	1232.94	863.643	529.129	1408.66	1105.03	1420.44	1197.42	752.13	1200.99	945.833	992.251
BAG family molecular chaperone regulator 5 OS=Mus musculus GN=Bag5 PE=1 SV=1	5.67	51512.9	1028.98	Q8CI32	3	13.65	0.0006	BAG5_MOUSE	0	9.15424	0	0	0	0	0	0	0	0	54.3892	13.5892	12.717	61.3209	11.54	9.41605	0	13.1776	10.7868	10.3145
BAH and coiled-coil domain-containing protein 1 OS=Mus musculus GN=Bahcc1 PE=2 SV=2	9.24	285086	1618.94	Q3UHR0	23	28.41	0	BAHC1_MOUSE	126.873	122.073	180.264	153.403	151.365	174.858	138.445	151.871	108.973	155.661	328.948	163.608	294.122	109.315	335.748	275.542	507.933	285.045	616.932	757.721
Band 4.1-like protein 1 OS=Mus musculus GN=Epb41l1 PE=1 SV=2	5.29	98942.4	10258.2	Q9Z2H5	43	68.37	0	E41L1_MOUSE	1853.68	1671.39	1829.09	1666.35	1713.94	1587.61	1689.37	1690.63	1781.39	1683.75	1638.17	1367.98	1704.29	1694.97	1595.32	1730.3	1629.16	1816.75	1658.34	1826.14
Band 4.1-like protein 2 OS=Mus musculus GN=Epb41l2 PE=1 SV=2	5.15	110453	2265.5	O70318	30	53.14	0	E41L2_MOUSE	317.154	256.1	337.072	320.609	306.602	306.548	278.748	333.763	326.385	326.553	265.423	315.061	358.229	254.206	281.28	309.578	324.474	219.044	291.306	325.808
Band 4.1-like protein 3 OS=Mus musculus GN=Epb41l3 PE=1 SV=1	5.03	103794	10203.5	Q9WV92	45	70.29	0	E41L3_MOUSE	1930.74	1607.86	2118.67	1882.25	1868.84	1698.58	1879.69	1916.75	2183.71	1990.96	2360.88	2277.64	2523.04	2277.63	2353	2492.36	2614.26	2474.32	2516.17	2710.88
Bardet-Biedl syndrome 7 protein homolog OS=Mus musculus GN=Bbs7 PE=1 SV=1	5.43	81118	1734.79	Q8K2G4	3	7.41	0	BBS7_MOUSE	0	15.6124	0	14.871	0	0	22.6609	0	0	0	36.9555	22.8216	17.9283	38.7118	25.145	30.5022	23.8573	47.1281	27.034	30.0243
Basement membrane-specific heparan sulfate proteoglycan core protein OS=Mus musculus GN=Hspg2 PE=1 SV=1	5.85	408103	1963.88	Q05793	10	13.7	0	PGBM_MOUSE	1153.37	799.936	815.817	949.017	1990.18	988.727	445.304	525.006	712.623	922.081	317.872	1312.35	250.453	709.221	845.842	914.826	491.014	317.996	618.543	417.512
Basigin OS=Mus musculus GN=Bsg PE=1 SV=2	5.46	42901	2777.05	P18572	7	39.33	0	BASI_MOUSE	236.003	351.353	274.111	230.309	211.251	351.157	154.9	237.718	349.867	200.892	76.8592	305.629	121.335	144.038	182.631	257.848	186.739	69.9106	197.504	182.78
BCL-6 corepressor OS=Mus musculus GN=Bcor PE=1 SV=2	6.08	194228	1551.87	Q8CGN4	9	24.16	0	BCOR_MOUSE	95.2872	77.4163	0	36.0302	33.777	0	0	0	0	0	109.717	73.5546	57.0874	67.8109	66.1929	77.7591	60.6847	62.7002	68.1244	67.5645
BCL-6 corepressor-like protein 1 OS=Mus musculus GN=Bcorl1 PE=2 SV=1	7.61	192483	1033.71	A2AQH4	3	8.65	0.0006	BCORL_MOUSE	0	0	0	0	1270.21	1093.15	38.3323	0	0	0	50.8237	428.964	37.7401	50.4917	46.4603	0	35.5149	0	0	37.7274
BDNF/NT-3 growth factors receptor OS=Mus musculus GN=Ntrk2 PE=1 SV=1	6.07	93387.9	1052.52	P15209	9	15.71	0.0006	NTRK2_MOUSE	234.179	243.11	231.272	225.692	219.893	248.299	239.813	251.966	308.471	223.899	146.152	243.784	190.592	202.897	202.163	270.143	215.346	126.21	218.813	208.586
Beta-1,4-N-acetylgalactosaminyltransferase 3 OS=Mus musculus GN=B4galnt3 PE=2 SV=1	7.68	113966	755.336	Q6L8S8	2	2.03	0.0006	B4GN3_MOUSE	79.6236	75.307	64.8013	91.1936	72.4961	67.6424	65.8531	38.0654	57.4371	70.4515	145.1	83.6116	57.6084	94.9205	134.469	113.297	73.9214	110.684	112.483	86.25
Beta-2-syntrophin OS=Mus musculus GN=Sntb2 PE=1 SV=2	8.81	56838	760.054	Q61235	2	4.42	0.0006	SNTB2_MOUSE	0	0	0	0	0	0	0	0	0	0	11.1293	10.1198	0	9.01853	8.7995	0	9.79071	9.95739	0	0
Beta-actin-like protein 2 OS=Mus musculus GN=Actbl2 PE=1 SV=1	5.15	42346.5	14828.3	Q8BFZ3	14	59.84	0	ACTBL_MOUSE	50.936	31.7014	48.0785	81.7682	22.0867	34.6492	40.9579	217.434	85.4643	87.7844	30.8061	32.5227	131.058	67.0524	52.5106	16.5715	105.177	371.691	40.8128	55.5263
Beta-adducin OS=Mus musculus GN=Add2 PE=1 SV=4	5.81	81098.2	6550.7	Q9QYB8	16	54.07	0	ADDB_MOUSE	777.302	966.906	892.654	790.946	935.825	651.235	801.627	574.899	886.794	902.654	1292.79	1094.06	954.587	1114.86	1188.01	1084.72	1094.35	1170.82	1125.07	1290.11
Beta-adrenergic receptor kinase 1 OS=Mus musculus GN=Adrbk1 PE=1 SV=2	6.9	80437.3	1177.54	Q99MK8	6	17.42	0.0006	ARBK1_MOUSE	76.4288	45.3877	49.2159	69.1279	48.4865	65.5308	58.1063	53.7252	75.9198	82.0777	23.203	20.543	37.8445	40.861	40.0561	37.8449	35.5309	38.3782	24.6109	27.3846
Beta-adrenergic receptor kinase 2 OS=Mus musculus GN=Adrbk2 PE=2 SV=2	7.51	80740.6	541.176	Q3UYH7	3	6.98	0.0006	ARBK2_MOUSE	0	19.6494	27.7473	0	19.862	19.9339	19.0478	0	0	0	23.2905	20.6204	0	0	0	0	0	15.5557	15.2687	19.8604
Beta-enolase OS=Mus musculus GN=Eno3 PE=1 SV=3	6.81	47367.1	8160.26	P21550	14	47	0	ENOB_MOUSE	0	11.0351	0	13.3043	20.9254	8.45747	9.57875	0	5.94858	12.8927	20.661	13.2267	6.07622	10.1428	17.6957	0	9.11963	15.9524	10.4705	10.4632
Beta-hexosaminidase subunit beta OS=Mus musculus GN=Hexb PE=2 SV=2	8.11	61515	683.935	P20060	4	13.43	0.0006	HEXB_MOUSE	62.8108	44.4993	55.5503	73.4112	0	65.2797	65.9209	81.2732	64.8506	53.9436	58.8059	53.8266	242.454	71.1616	21.8607	49.2886	179.231	117.277	164.745	156.95
Beta-soluble NSF attachment protein OS=Mus musculus GN=Napb PE=1 SV=2	5.17	33899.2	4291.53	P28663	11	71.81	0	SNAB_MOUSE	89.5569	120.302	87.2146	89.2434	103.637	96.168	78.8325	96.3977	112.729	84.3315	43.7769	92.5583	60.9192	63.4643	83.054	85.4769	74.2053	45.5218	73.8529	59.9029
Bifunctional glutamate/proline--tRNA ligase OS=Mus musculus GN=Eprs PE=1 SV=4	7.48	171847	993.748	Q8CGC7	6	12.37	0.0006	SYEP_MOUSE	148.291	138.911	111.656	132.751	131.953	135.71	136.202	133.137	0	100.505	109.822	96.5064	116.277	91.9244	108.75	109.632	126.402	105.617	106.945	115.491
Bile salt export pump OS=Mus musculus GN=Abcb11 PE=1 SV=2	7.5	147833	1216.4	Q9QY30	6	10.45	0.0006	ABCBB_MOUSE	1206.27	1067.59	1243.32	1133.45	1050.19	1434.87	1596.24	1053.77	1385.13	1497.94	1034.61	518.051	534.913	620.279	683.838	490.704	440.044	364.949	644.366	443.334
Bloom syndrome protein homolog OS=Mus musculus GN=Blm PE=1 SV=1	6.87	160248	981.512	O88700	3	7.56	0.0006	BLM_MOUSE	0	46.0954	43.9671	36.0083	52.208	38.9955	38.3265	35.4392	38.658	42.5918	90.9003	0	42.8123	0	0	42.6752	40.717	78.2799	48.0133	46.918
BMP/retinoic acid-inducible neural-specific protein 1 OS=Mus musculus GN=Brinp1 PE=2 SV=1	9.03	89953.2	1365.65	Q920P3	2	9.74	0.0006	BRNP1_MOUSE	76.8018	89.3146	0	221.374	0	0	224.523	0	249.121	0	0	0	0	60.0748	0	0	0	0	82.6189	112.417
Brain acid soluble protein 1 OS=Mus musculus GN=Basp1 PE=1 SV=3	4.29	22086.6	30221.4	Q91XV3	13	91.59	0	BASP1_MOUSE	227.446	353.337	140.296	150.285	187.51	405.054	116.057	247.711	194.235	162.741	128.394	575.646	126.142	119.191	232.075	343.157	308.993	253.24	297.158	271.668
Brain-enriched guanylate kinase-associated protein OS=Mus musculus GN=Begain PE=1 SV=2	5.51	65879.6	8708.94	Q68EF6	25	85.5	0	BEGIN_MOUSE	824.675	1005.47	995.366	936.825	907.535	846.635	910.74	729.406	851.484	894.466	559.269	597.673	515.427	594.388	601.038	400.733	515.424	410.48	395.652	465.348
Brain-specific angiogenesis inhibitor 1 OS=Mus musculus GN=Bai1 PE=1 SV=1	7.36	176775	1984.26	Q3UHD1	37	39.95	0	BAI1_MOUSE	717.541	846.923	784.317	846.819	799.937	901.9	895.618	862.268	849.553	826.92	1043.69	1031.96	1278.91	1316.84	1055.55	1013.22	1216.08	934.719	930.702	1107.13
Brain-specific angiogenesis inhibitor 1-associated protein 2 OS=Mus musculus GN=Baiap2 PE=1 SV=2	9.34	59465.1	25038	Q8BKX1	36	78.32	0	BAIP2_MOUSE	1743.61	1828.64	1863.34	1760.04	1799.23	1693.01	1625.78	1628.81	1358.13	1716.17	2645.29	2326.95	2118.12	2488.65	2518.76	1622.56	2027.3	2003.6	1675.52	1738.52
Brain-specific angiogenesis inhibitor 2 OS=Mus musculus GN=Bai2 PE=1 SV=2	7.07	173513	3600.28	Q8CGM1	27	30.81	0	BAI2_MOUSE	1903.86	1871.55	2068.65	2183.3	2000.52	2204.15	2109.29	2433.97	2001.45	1904.56	1188.28	1211.26	1670.29	1352.55	1150.4	1188.78	1477.49	1116.11	985.101	1267.63
Brain-specific angiogenesis inhibitor 3 OS=Mus musculus GN=Bai3 PE=1 SV=2	6.6	174793	4380.07	Q80ZF8	33	39.82	0	BAI3_MOUSE	1972.77	2263.11	2277.93	2132.2	2273.06	2293.83	2146.31	2184.71	1984.87	2024.94	2209.25	2051.7	2630.32	2395.16	2092.49	1993.99	2038.99	1780.33	1707.57	2006.11
Breakpoint cluster region protein OS=Mus musculus GN=Bcr PE=1 SV=3	6.48	144041	5275.24	Q6PAJ1	33	54.96	0	BCR_MOUSE	751.52	671.932	734.954	743.584	621.339	685.763	642.305	805.022	770.099	608.355	1179.18	1043.62	1576.78	1351.2	1070.56	1210.82	1073.52	1091.86	1072.26	1053.18
Breast cancer anti-estrogen resistance protein 3 OS=Mus musculus GN=Bcar3 PE=1 SV=1	7.65	93061.7	1429.45	Q9QZK2	2	7.93	0.0006	BCAR3_MOUSE	0	33.786	30.711	25.9749	0	43.5253	24.1259	27.0564	34.3783	19.9552	0	0	0	0	0	61.2746	0	0	19.2843	25.4231
Breast cancer type 1 susceptibility protein homolog OS=Mus musculus GN=Brca1 PE=1 SV=3	5.41	201875	1424.86	P48754	7	17.88	0.0006	BRCA1_MOUSE	0	21.4837	0	24.317	15.3843	0	39.2522	0	26.1544	18.3359	41.3588	11.484	60.7871	31.7435	39.723	29.5428	37.3726	51.8712	60.7191	36.6213
Breast cancer type 2 susceptibility protein homolog OS=Mus musculus GN=Brca2 PE=1 SV=2	6.21	374998	2904.58	P97929	38	38.75	0	BRCA2_MOUSE	110.228	114.451	178.573	86.5165	91.5827	169.781	346.188	197.079	154.459	91.5749	222.96	91.3343	142.688	475.596	113.079	88.2843	81.9631	139.951	147.939	146.414
Breast carcinoma-amplified sequence 1 homolog OS=Mus musculus GN=Bcas1 PE=2 SV=3	5.82	67833.8	3757.45	Q80YN3	12	48.34	0	BCAS1_MOUSE	210.35	305.921	253.751	218.897	284.084	220.31	225.476	211.813	250.583	179.369	391.87	389.432	381.058	368.113	372.093	333.488	377.821	338.232	336.417	351.652
Breast carcinoma-amplified sequence 3 homolog OS=Mus musculus GN=Bcas3 PE=1 SV=2	6.22	102390	601.6	Q8CCN5	4	12.39	0.0006	BCAS3_MOUSE	295.752	310.947	314.023	283.476	275.091	357.955	308.091	347.734	339.832	334.688	204.636	259.807	361.33	281.506	256.869	363.427	313.77	203.386	321.251	324.426
Brefeldin A-inhibited guanine nucleotide-exchange protein 1 OS=Mus musculus GN=Arfgef1 PE=2 SV=1	5.49	210667	2102.07	G3X9K3	17	20.59	0	BIG1_MOUSE	35.4403	88.6839	0	45.0742	41.2053	81.3038	94.7089	94.5938	86.3312	71.8483	51.062	41.3968	38.9723	40.052	46.9479	38.6558	78.4336	34.9667	66.0321	55.6523
Brefeldin A-inhibited guanine nucleotide-exchange protein 2 OS=Mus musculus GN=Arfgef2 PE=1 SV=1	6.1	204692	2063.43	A2A5R2	13	25	0	BIG2_MOUSE	93.0014	38.0431	78.3976	60.3398	74.8027	74.1884	79.418	208.197	98.9693	89.0594	67.9345	84.2245	57.8187	74.2105	40.8978	122.016	89.3054	74.4245	34.1195	88.0891
Brefeldin A-inhibited guanine nucleotide-exchange protein 3 OS=Mus musculus GN=Arfgef3 PE=1 SV=1	5.49	243399	2242.67	Q3UGY8	13	19.59	0	BIG3_MOUSE	231.508	192.642	177.558	218.05	199.17	234.193	213.272	223.302	172.284	169.864	215.624	243.707	269.222	189.354	175.812	177.008	253.057	250.392	179.729	257.385
Brevican core protein OS=Mus musculus GN=Bcan PE=1 SV=2	4.66	97354.8	5870.61	Q61361	18	41	0	PGCB_MOUSE	1998.94	1986.83	2099.84	2145.3	2011.44	1932.84	2068.07	1753.75	2152.1	2119.41	1485.38	1711.81	1206.65	1476.39	1411.44	1520.62	1497.59	1219.28	1602.63	1634.46
Bromodomain adjacent to zinc finger domain protein 1A OS=Mus musculus GN=Baz1a PE=1 SV=3	6.09	180056	2060.85	O88379	16	25.08	0	BAZ1A_MOUSE	695.549	639.8	691.769	890.446	706.389	662.12	682.304	726.932	969.122	698.289	613.215	531.304	540.419	629.15	479.553	647.917	498.76	439.314	347.308	574.158
Bromodomain and WD repeat-containing protein 1 OS=Mus musculus GN=Brwd1 PE=1 SV=2	8.32	262479	1926.05	Q921C3	16	32.73	0	BRWD1_MOUSE	0	45.5204	0	74.6145	62.1227	0	62.7953	72.1641	77.5373	117.785	68.313	86.1505	85.2656	54.6914	86.0503	89.6294	177.83	93.1705	74.9789	68.1816
Bromodomain and WD repeat-containing protein 3 OS=Mus musculus GN=Brwd3 PE=2 SV=1	7.06	204539	944.028	A2AHJ4	6	8.34	0.0006	BRWD3_MOUSE	0	56.3438	0	41.4764	49.224	66.5254	58.5729	74.2025	63.4544	25.2069	0	0	0	0	0	0	0	46.3144	67.8114	0
BTB/POZ domain-containing protein 17 OS=Mus musculus GN=Btbd17 PE=2 SV=1	9.59	52830.3	3557.25	Q9DB72	5	24.9	0	BTBDH_MOUSE	136.929	121.694	140.262	172.262	196.358	140.051	143.167	134.696	132.172	153.221	287.127	271.893	217.144	282.998	258.78	221.888	168.155	210.89	223.28	161.824
BTB/POZ domain-containing protein KCTD12 OS=Mus musculus GN=Kctd12 PE=1 SV=1	5.47	36177.2	7418.5	Q6WVG3	12	47.09	0	KCD12_MOUSE	258.479	276.479	264.702	331.403	293.219	241.256	193.728	230.261	283.466	218.647	91.4259	92.0651	75.3155	84.1066	76.7863	76.5944	57.2439	64.3438	80.4934	68.5874
BTB/POZ domain-containing protein KCTD16 OS=Mus musculus GN=Kctd16 PE=1 SV=2	8.12	49827.8	6573.51	Q5DTY9	20	64.17	0	KCD16_MOUSE	315.924	369.063	400.115	393.19	392.612	418.366	418.109	375.284	373.026	426.978	655.206	648.053	737.756	748.908	617.978	576.432	578.227	552.155	554.984	613.288
BTB/POZ domain-containing protein KCTD4 OS=Mus musculus GN=Kctd4 PE=2 SV=1	6.68	30320.6	750.36	Q9D7X1	2	7.34	0.0006	KCTD4_MOUSE	0	14.5266	0	8.04459	7.6831	7.92965	7.75839	7.2452	8.32108	7.19203	0	0	0	0	0	0	0	0	0	0
BTB/POZ domain-containing protein KCTD8 OS=Mus musculus GN=Kctd8 PE=1 SV=1	8.41	53338.7	1781.88	Q50H33	13	31.51	0	KCTD8_MOUSE	135.097	151.755	146.256	151.677	106.043	132.205	155.81	179.07	130.559	183.691	100.578	99.2264	83.4593	111.109	93.4794	87.2209	97.5789	71.9181	91.4519	96.9874
C-1-tetrahydrofolate synthase, cytoplasmic OS=Mus musculus GN=Mthfd1 PE=1 SV=4	6.72	101884	997.507	Q922D8	13	24.81	0.0006	C1TC_MOUSE	175.241	151.034	193.449	171.415	155.192	199.629	162.321	194.547	145.512	159.903	200.186	205.887	205.869	173.758	169.5	212.709	184.581	222.818	186.435	200.597
C-Jun-amino-terminal kinase-interacting protein 3 OS=Mus musculus GN=Mapk8ip3 PE=1 SV=1	5.14	148816	1721.51	Q9ESN9	18	30.67	0	JIP3_MOUSE	208.171	207.069	238.972	219.378	222.042	203.769	193.442	172.483	210.468	214.997	259.646	213.041	235.303	209.568	249.063	201.08	190.482	258.796	243.065	218.879
C-Jun-amino-terminal kinase-interacting protein 4 OS=Mus musculus GN=Spag9 PE=1 SV=2	4.87	147075	1623.05	Q58A65	17	36.18	0	JIP4_MOUSE	61.1767	62.7483	72.0605	65.0355	51.8257	95.9367	59.3454	55.9483	77.785	54.9894	52.4765	65.2432	61.6521	59.0886	48.3195	63.1014	52.2576	53.898	54.7858	59.3087
C-terminal-binding protein 1 OS=Mus musculus GN=Ctbp1 PE=1 SV=2	6.29	48200.8	1485.27	O88712	5	28.57	0.0006	CTBP1_MOUSE	58.3512	84.0088	61.8748	60.9509	52.0043	68.2082	61.3528	55.1081	62.2026	40.7124	68.5112	65.4546	44.0178	61.7818	68.1033	72.3688	76.0912	59.42	66.2082	62.1219
C2 domain-containing protein 2-like OS=Mus musculus GN=C2cd2l PE=1 SV=3	6.85	76785.5	2611.59	Q80X80	12	46.32	0	C2C2L_MOUSE	199.589	165.961	224.235	183.4	217.952	227.411	189.504	216.312	222.243	221.46	259.509	335.763	417.863	272.818	298.595	418.241	391.247	242.594	320.691	365.041
C2 domain-containing protein 3 OS=Mus musculus GN=C2cd3 PE=2 SV=3	6.48	257513	1438.61	Q52KB6	8	11.06	0.0006	C2CD3_MOUSE	0	0	79.7178	0	0	109.836	111.518	97.7065	37.751	109.312	81.723	53.6039	0	80.6293	0	74.9528	49.5315	3230.66	88.3967	0
C2 domain-containing protein 5 OS=Mus musculus GN=C2cd5 PE=1 SV=2	5.43	113204	686.897	Q7TPS5	2	3.54	0.0006	C2CD5_MOUSE	291.333	53.5526	0	165.941	124.37	198.102	134.334	142.949	176.535	275.924	106.765	27.8732	32.364	274.928	232.057	230.68	24.3851	27.396	22.0648	22.4312
Cadherin EGF LAG seven-pass G-type receptor 1 OS=Mus musculus GN=Celsr1 PE=1 SV=3	5.48	335376	1874.17	O35161	11	12.1	0	CELR1_MOUSE	328.088	363.498	533.458	398.588	427.724	317.427	331.374	305.646	356.919	355.618	521.976	322.363	329.059	413.128	329.79	351.402	250.16	643.728	309.384	308.092
Cadherin EGF LAG seven-pass G-type receptor 2 OS=Mus musculus GN=Celsr2 PE=1 SV=2	5.3	322441	1970.05	Q9R0M0	22	22.43	0	CELR2_MOUSE	657.683	505.882	514.199	674.379	600.254	578.121	663.968	576.609	484.997	785.059	813.349	552.016	563.845	598.122	634.317	549.733	462.03	757.498	595.035	549.404
Cadherin EGF LAG seven-pass G-type receptor 3 OS=Mus musculus GN=Celsr3 PE=2 SV=2	6.13	363268	1073.3	Q91ZI0	12	10.39	0.0006	CELR3_MOUSE	817.148	429.408	475.531	445.487	486.762	396.739	508.613	449.031	523.891	381.878	438.912	509.483	436.587	540.863	405.242	493.045	456.162	440.23	566.236	431.061
Cadherin-10 OS=Mus musculus GN=Cdh10 PE=1 SV=3	4.61	88768.3	2946.13	P70408	18	37.18	0	CAD10_MOUSE	1253.15	1145.39	1291	1130.21	1173.92	1221.53	1219.13	1284.92	1204.46	1399.91	845.137	1158.67	1231.62	1107.17	1057.03	1278.11	1128.99	987.087	1009.37	1312.5
Cadherin-11 OS=Mus musculus GN=Cdh11 PE=1 SV=1	4.54	88511.7	2316.83	P55288	14	31.16	0	CAD11_MOUSE	357.18	367.561	361.896	377.134	387.859	383.437	386.535	426.291	433.291	347.932	272.54	300.489	410.909	310.33	273.931	319.937	388.725	240.945	286.151	359.721
Cadherin-13 OS=Mus musculus GN=Cdh13 PE=1 SV=2	4.75	78584.9	2347.46	Q9WTR5	10	27.31	0	CAD13_MOUSE	318.174	377.035	329.607	374.895	386.287	374.955	277.896	295.412	396.769	359.452	395.334	541.99	372.637	458.997	380.865	391.153	314.238	393.478	375.245	449.154
Cadherin-2 OS=Mus musculus GN=Cdh2 PE=1 SV=2	4.41	100253	4212.95	P15116	17	33.33	0	CADH2_MOUSE	1141.19	1242.8	1300.22	1184.87	1243.26	1238.68	1238.76	1301.62	1225.84	1090.11	953.69	1037.72	1052.31	1126.38	1027.28	912.57	1063.79	883.516	948.822	1024.41
Cadherin-23 OS=Mus musculus GN=Cdh23 PE=1 SV=2	4.28	370307	2228.2	Q99PF4	16	11.3	0	CAD23_MOUSE	0	229.495	249.922	86.8569	152.584	99.9868	105.126	94.1202	108.374	100.007	146.089	125.454	80.6312	124.558	72.2555	121.717	75.2549	428.44	348.434	188.271
Cadherin-4 OS=Mus musculus GN=Cdh4 PE=2 SV=1	4.45	100430	1239.72	P39038	11	15.66	0.0006	CADH4_MOUSE	85.9593	36.8699	84.0019	36.2472	83.2916	123.366	48.5028	37.0232	42.9528	34.8037	103.927	115.357	149.178	135.52	118.127	138.372	174.157	161.628	184.583	157.09
Cadherin-6 OS=Mus musculus GN=Cdh6 PE=1 SV=2	4.64	88639.9	773.671	P97326	5	12.15	0.0006	CADH6_MOUSE	0	0	0	0	0	0	0	4.05708	0	0	32.3488	37.4496	34.9093	32.9104	33.1807	27.2158	23.5019	19.6462	24.47	23.0933
Cadherin-8 OS=Mus musculus GN=Cdh8 PE=1 SV=2	4.39	88557.5	989.583	P97291	3	7.88	0.0006	CADH8_MOUSE	98.6462	107.598	86.7669	112.189	103.677	119.958	98.727	116.786	114.006	80.2215	171.238	159.381	223.457	148.572	155.473	197.635	178.355	191.065	183.912	191.391
Cadherin-9 OS=Mus musculus GN=Cdh9 PE=2 SV=2	4.59	88757.5	1161.08	P70407	9	23.28	0.0006	CADH9_MOUSE	1031.32	1138.65	1084.83	982.976	1186.58	1133.89	1099.34	1032.89	1106.7	1120.81	1271.27	1008.89	1206.49	1203.43	1139.25	1109.58	1047.5	1195.27	1188.83	1227.87
Calcium-activated potassium channel subunit alpha-1 OS=Mus musculus GN=Kcnma1 PE=1 SV=2	6.74	136050	2506.95	Q08460	22	31.51	0	KCMA1_MOUSE	462.471	619.272	641.879	483.378	738.284	525.11	629.988	475.729	547.848	556.245	678.156	585.835	569.606	621.054	622.262	519.444	513.707	551.182	523.352	506.484
Calcium-binding and coiled-coil domain-containing protein 1 OS=Mus musculus GN=Calcoco1 PE=1 SV=2	4.57	77850.6	6124.17	Q8CGU1	22	57.6	0	CACO1_MOUSE	324.417	379.705	368.236	395.929	303.847	269.941	347.911	233.649	330.109	301.687	779.877	744.777	616.588	817.746	726.535	585.691	1308.53	569.337	1090.79	1231.94
Calcium-binding mitochondrial carrier protein Aralar1 OS=Mus musculus GN=Slc25a12 PE=1 SV=1	8.29	74968.9	3525.14	Q8BH59	12	30.58	0	CMC1_MOUSE	457.998	531.974	600.698	597.007	616.094	613.178	787.034	542.606	637.734	732.126	273.541	412.671	395.893	337.507	320.925	656.461	374.23	198.994	506.367	296.659
Calcium-dependent secretion activator 1 OS=Mus musculus GN=Cadps PE=1 SV=3	5.4	154197	2722.61	Q80TJ1	25	39.04	0	CAPS1_MOUSE	429.491	431.684	359.506	359.668	339.699	399.944	266.923	335.496	327.98	270.563	96.7486	145.09	234.467	136.051	182.499	233.758	181.939	113.84	191.32	203.912
Calcium-dependent secretion activator 2 OS=Mus musculus GN=Cadps2 PE=1 SV=2	5.73	149039	2755.71	Q8BYR5	16	22.21	0	CAPS2_MOUSE	159.545	132.99	125.376	139.67	168.099	110.803	1063.62	103.984	107.887	179.424	251.419	181.997	931.06	189.777	165.038	97.0799	123.906	146.94	130.791	127.021
Calcium-transporting ATPase type 2C member 1 OS=Mus musculus GN=Atp2c1 PE=1 SV=2	6.42	101383	939.423	Q80XR2	6	9.91	0.0006	AT2C1_MOUSE	43.2056	45.3885	49.9294	45.6412	42.1769	51.3941	41.8952	50.0006	61.8426	42.5275	24.6087	23.2147	37.8767	24.1884	28.4627	31.3939	28.4202	21.7694	23.2306	38.9389
Calcium-transporting ATPase type 2C member 2 OS=Mus musculus GN=Atp2c2 PE=2 SV=1	6.04	103611	1323.05	A7L9Z8	3	2.65	0.0006	AT2C2_MOUSE	13.2127	0	12.3922	14.7214	14.0577	28.7919	16.6054	4.7172	15.4351	16.9243	0	22.9317	0	0	23.7544	108.172	0	31.4228	23.9861	23.978
Calcium/calmodulin-dependent 3',5'-cyclic nucleotide phosphodiesterase 1B OS=Mus musculus GN=Pde1b PE=1 SV=2	5.35	61738.9	3456.22	Q01065	14	44.3	0	PDE1B_MOUSE	0	12.9004	0	14.1961	13.459	0	0	0	0	0	121.609	99.5476	117.833	62.7098	91.5454	111.55	86.1443	127.016	113.187	107.257
Calcium/calmodulin-dependent protein kinase kinase 1 OS=Mus musculus GN=Camkk1 PE=1 SV=1	5.6	56465	1472.12	Q8VBY2	2	5.74	0.0006	KKCC1_MOUSE	146.305	14.7508	101.605	114.102	87.5445	0	11.5828	0	76.2953	0	0	0	0	0	0	0	0	0	94.7706	0
Calcium/calmodulin-dependent protein kinase kinase 2 OS=Mus musculus GN=Camkk2 PE=1 SV=2	5.54	65359	1943.45	Q8C078	8	37.59	0	KKCC2_MOUSE	44.0045	45.0941	41.4137	49.213	46.0171	43.9448	29.0228	33.5348	28.8035	46.5084	69.2704	47.5214	55.8447	62.5926	65.9124	51.6957	66.1119	74.3171	51.925	52.9646
Calcium/calmodulin-dependent protein kinase type 1D OS=Mus musculus GN=Camk1d PE=1 SV=2	6.79	43318	1361.28	Q8BW96	7	40.52	0.0006	KCC1D_MOUSE	55.4616	64.1781	77.9457	56.8023	65.342	75.1031	36.8879	59.8095	65.5731	58.0546	66.8972	31.1341	47.9999	61.3906	39.8491	37.0092	40.2973	38.4733	39.9959	45.549
Calcium/calmodulin-dependent protein kinase type II subunit alpha OS=Mus musculus GN=Camk2a PE=1 SV=2	6.63	54685.1	51799.1	P11798	20	65.9	0	KCC2A_MOUSE	6313.18	6399.33	6291.78	6472.65	6036.32	6443.46	6619.7	6251.7	5955.12	6355.1	5062.57	4879.57	5319.4	5071.89	5123.43	5106.15	5447.3	4833.8	5195.67	5035.57
Calcium/calmodulin-dependent protein kinase type II subunit beta OS=Mus musculus GN=Camk2b PE=1 SV=2	6.89	61202.3	49923.8	P28652	26	62.18	0	KCC2B_MOUSE	5991.94	5742.8	5485.66	5873.52	6455.05	6628.5	6229.81	6084.61	5752.22	6324.27	6001.38	5356.34	5440.34	5872.21	5732.68	5768.93	5624.8	5554.06	5534.35	5800.7
Calcium/calmodulin-dependent protein kinase type II subunit delta OS=Mus musculus GN=Camk2d PE=1 SV=1	6.85	56996.8	31255.9	Q6PHZ2	19	65.93	0	KCC2D_MOUSE	1132.76	938.285	1297.21	1128.56	1194.22	1058.25	1156.82	1131.82	1018.86	1141.52	1273.74	1132.25	1067.56	1272.85	1299.26	1135.62	1098.08	1172.18	1252.71	1169.78
Calcium/calmodulin-dependent protein kinase type II subunit gamma OS=Mus musculus GN=Camk2g PE=1 SV=1	7.3	60291.3	30690.7	Q923T9	24	66.92	0	KCC2G_MOUSE	1650.58	1360.01	1419.09	1548.59	1392.03	1684.28	1716.92	1717.41	1451.36	1445.33	1522.88	1514.59	1702.86	1664.99	1711.18	1448.52	1671.25	1509.68	1611.75	1573.09
Calcium/calmodulin-dependent protein kinase type IV OS=Mus musculus GN=Camk4 PE=1 SV=2	4.64	53083.9	2435.68	P08414	12	40.09	0	KCC4_MOUSE	29.4465	20.745	21.0654	28.3912	26.5604	31.217	25.0944	27.2316	25.5827	23.2829	63.2235	64.2414	105.855	82.6705	83.9481	122.098	109.149	81.9066	69.6164	62.9283
Calmin OS=Mus musculus GN=Clmn PE=1 SV=2	4.75	117740	2271.59	Q8C5W0	10	21.58	0	CLMN_MOUSE	442.413	422.97	442.846	431.861	400.359	508.113	523.845	516.324	536.567	465.789	178.649	359.83	278.075	248.643	260.984	314.868	303.582	186.839	299.687	277.12
Calmodulin OS=Mus musculus GN=Calm1 PE=1 SV=2	3.88	16837.7	11408.1	P62204	5	66.44	0	CALM_MOUSE	99.4741	55.5255	74.9814	78.1521	71.3657	41.0179	66.0809	45.3646	34.2106	34.5399	169.1	71.3541	103.516	127.445	78.7714	41.761	65.0422	73.9202	48.6823	52.7988
Calmodulin-like protein 3 OS=Mus musculus GN=Calml3 PE=2 SV=1	3.98	16701.5	1297.5	Q9D6P8	4	45.64	0.0006	CALL3_MOUSE	5.44705	0	0	3.70597	1.79871	4.03029	4.93903	0	0	0	0	0	3.35787	3.31954	0	4.38376	4.34199	0	0	0
Calmodulin-regulated spectrin-associated protein 1 OS=Mus musculus GN=Camsap1 PE=1 SV=1	6.48	177313	1699.31	A2AHC3	18	32.07	0	CAMP1_MOUSE	94.8919	71.7005	106.804	64.8196	92.7037	104.689	69.1707	103.802	78.6942	99.6815	93.7874	84.8491	80.9659	80.8356	97.63	97.8521	82.4048	69.9218	128.53	65.1055
Calmodulin-regulated spectrin-associated protein 2 OS=Mus musculus GN=Camsap2 PE=1 SV=3	6.41	165587	1084.58	Q8C1B1	7	16.22	0.0006	CAMP2_MOUSE	2994.57	2361.61	2990.96	2747.05	2793.66	2829.36	2732.27	2813.97	2583.16	2871.66	2947.72	2925.76	2897.1	3058.99	2886.88	2675.32	2424.78	2807.62	2945.02	2586.6
Calmodulin-regulated spectrin-associated protein 3 OS=Mus musculus GN=Camsap3 PE=1 SV=1	8.44	135974	1768.34	Q80VC9	10	25.88	0	CAMP3_MOUSE	28.0998	39.7769	29.627	39.0841	43.9826	45.8622	33.3548	37.7103	37.6402	36.0574	60.1981	54.2524	71.0701	74.0452	63.5269	60.9519	61.9289	82.5913	44.3258	65.0679
Calnexin OS=Mus musculus GN=Canx PE=1 SV=1	4.29	67677.2	2265.11	P35564	11	30.8	0	CALX_MOUSE	133.008	137.933	133.495	117.596	158.787	164.796	74.8699	120.977	154.546	117.898	45.4957	193.86	94.8758	83.0149	151.228	193.644	175.997	74.9049	131.36	122.569
Calpain-1 catalytic subunit OS=Mus musculus GN=Capn1 PE=1 SV=1	5.5	82790.8	848.813	O35350	5	15.01	0.0006	CAN1_MOUSE	27.2911	37.0568	23.5052	26.1183	26.9684	26.6368	19.5433	33.5114	52.6258	38.7447	24.0889	0	14.2425	15.0099	19.3875	0	0	0	19.0827	18.761
Calpain-5 OS=Mus musculus GN=Capn5 PE=2 SV=1	7.01	73924.2	1073.69	O08688	9	36.09	0.0006	CAN5_MOUSE	146.634	145.299	133.959	150.434	145.769	164.372	139.101	157.293	169.023	157.287	46.4874	62.9106	50.8338	49.5029	40.8188	53.7629	41.3399	33.9244	59.3493	54.9253
Calsyntenin-1 OS=Mus musculus GN=Clstn1 PE=1 SV=1	4.63	110154	388.858	Q9EPL2	2	2.86	0.001	CSTN1_MOUSE	0	25.3457	0	27.8144	24.9583	0	30.379	0	33.9987	27.6309	0	32.6185	0	0	40.1346	37.316	29.1158	52.6963	38.6421	31.5104
CaM kinase-like vesicle-associated protein OS=Mus musculus GN=Camkv PE=1 SV=2	5.22	55275.6	7902.81	Q3UHL1	15	59.57	0	CAMKV_MOUSE	961.974	1375.94	905.693	994.945	1056.05	739.849	727.773	896.51	746.807	579.737	805.831	794.451	1146.85	1059.81	836.536	864.487	617.733	610.84	869.556	764.719
cAMP and cAMP-inhibited cGMP 3',5'-cyclic phosphodiesterase 10A OS=Mus musculus GN=Pde10a PE=1 SV=2	6.13	90719.4	2901.17	Q8CA95	19	38.73	0	PDE10_MOUSE	93.0651	0	97.128	66.8061	0	102.626	72.5564	126.639	82.7553	88.4626	245.102	317.708	212.305	257.593	239.227	406.403	316.724	283.763	241.612	304.345
cAMP-dependent protein kinase catalytic subunit alpha OS=Mus musculus GN=Prkaca PE=1 SV=3	9.13	40684.7	1550.75	P05132	3	25.93	0	KAPCA_MOUSE	19.4948	19.8505	11.844	11.8885	11.6557	0	0	11.6244	38.0366	22.2746	10.0545	40.0569	19.5263	32.1619	8.45243	32.1763	0	10.9816	10.2479	0
cAMP-dependent protein kinase catalytic subunit beta OS=Mus musculus GN=Prkacb PE=1 SV=2	8.82	40879	1474.72	P68181	2	22.22	0.0006	KAPCB_MOUSE	15.065	9.79251	11.148	12.4229	10.2849	13.6421	11.72	14.3838	13.8863	11.7096	16.7904	23.6623	26.7047	20.6479	19.2766	19.9284	17.8647	12.4523	16.8276	23.7867
cAMP-dependent protein kinase type I-alpha regulatory subunit OS=Mus musculus GN=Prkar1a PE=1 SV=3	5.08	43470.3	1948.36	Q9DBC7	3	25.98	0	KAP0_MOUSE	26.8544	31.7997	30.4803	25.324	27.1052	13.9263	24.8237	23.4825	28.1105	24.6985	14.3822	0	8.97784	15.8861	0	15.6055	16.7638	107.808	18.1782	14.8168
cAMP-dependent protein kinase type I-beta regulatory subunit OS=Mus musculus GN=Prkar1b PE=2 SV=2	5.6	43623.3	2689.41	P12849	5	35.43	0	KAP1_MOUSE	75.3741	79.4514	86.9008	64.3742	65.112	63.5629	71.9115	68.0584	61.5412	71.0497	84.3048	59.4309	35.6406	40.9762	50.0962	41.9221	39.9542	59.4297	67.3044	45.0393
cAMP-dependent protein kinase type II-alpha regulatory subunit OS=Mus musculus GN=Prkar2a PE=1 SV=2	4.59	45731.3	1097.64	P12367	7	33.17	0.0006	KAP2_MOUSE	43.0149	46.9003	38.5404	37.0639	29.9574	30.4138	25.4935	32.9934	26.0458	25.9527	31.8213	36.6004	17.8726	25.6181	30.6971	34.1576	28.7227	24.8371	33.9242	28.2671
cAMP-dependent protein kinase type II-beta regulatory subunit OS=Mus musculus GN=Prkar2b PE=1 SV=3	4.72	46566.4	5005.57	P31324	10	55.05	0	KAP3_MOUSE	21.9552	23.3022	20.5017	18.6338	17.8127	13.5007	15.909	19.5876	15.2188	14.1819	118.799	128.689	84.6408	109.521	113.951	111.142	97.024	106.74	98.1862	73.8705
cAMP-specific 3',5'-cyclic phosphodiesterase 4A OS=Mus musculus GN=Pde4a PE=2 SV=2	4.95	94185.5	1053.68	O89084	12	33.53	0.0006	PDE4A_MOUSE	507.861	119.455	507.524	576.3	448.489	461.129	385.322	230.354	367.691	367.479	236.851	276.128	150.375	298.682	251.44	112.1	176.63	230.859	256.061	333.757
cAMP-specific 3',5'-cyclic phosphodiesterase 4D OS=Mus musculus GN=Pde4d PE=1 SV=2	4.6	85361.1	2019.04	Q01063	13	41.23	0	PDE4D_MOUSE	165.321	223.046	237.352	215.114	246.249	199.007	216.203	208.829	162.368	216.712	218.248	104.124	123.38	187.571	158.265	123.534	149.142	238.53	207.019	186.722
Cannabinoid receptor 1 OS=Mus musculus GN=Cnr1 PE=2 SV=1	8.22	53572.5	762.72	P47746	3	16.7	0.0006	CNR1_MOUSE	101.224	68.802	88.5871	74.4151	113.25	97.1227	69.7354	103.893	75.751	77.1142	59.33	75.9121	102.999	70.1886	69.4877	63.068	84.8384	45.9859	71.8256	58.5465
CAP-Gly domain-containing linker protein 1 OS=Mus musculus GN=Clip1 PE=1 SV=1	4.99	156442	2327.52	Q922J3	22	45.43	0	CLIP1_MOUSE	61.8304	58.3896	58.9466	66.7792	62.7793	53.9501	67.3036	49.3382	77.4495	53.8632	60.7129	51.8293	49.3164	48.0803	48.35	36.3393	37.0518	55.3066	38.2313	42.7604
CAP-Gly domain-containing linker protein 2 OS=Mus musculus GN=Clip2 PE=1 SV=2	6.04	116424	3163.46	Q9Z0H8	29	54.15	0	CLIP2_MOUSE	226.163	283.639	222.875	263.991	180.506	211.016	202.563	176.2	215.591	202.226	244.473	184.003	149.745	219.524	209	211.743	199.822	212.597	204.586	225.837
Carbamoyl-phosphate synthase [ammonia], mitochondrial OS=Mus musculus GN=Cps1 PE=1 SV=2	6.47	165816	2198.73	Q8C196	9	17.47	0	CPSM_MOUSE	0	39.8964	44.0453	39.4926	31.0427	64.9905	41.0929	61.3129	0	0	61.0955	47.4463	89.9482	82.8953	67.662	80.5728	70.9587	81.4523	76.6029	97.4483
Carboxypeptidase D OS=Mus musculus GN=Cpd PE=1 SV=2	5.73	153432	1034.69	O89001	3	8.28	0.0006	CBPD_MOUSE	0	34.4256	72.5682	0	46.7979	0	0	0	0	0	28.5075	0	35.9712	31.2687	34.4172	28.5817	45.7983	29.651	56.1407	31.4873
Carboxypeptidase E OS=Mus musculus GN=Cpe PE=1 SV=2	4.89	53655.1	718.807	Q00493	3	16.39	0.0006	CBPE_MOUSE	83.699	71.7361	59.6308	70.5046	67.4027	103.076	66.7939	74.3962	77.7902	136.729	46.2465	60.0279	58.5158	58.6181	77.704	79.1569	77.5044	45.1108	70.2766	71.6637
Cardiomyopathy-associated protein 5 OS=Mus musculus GN=Cmya5 PE=1 SV=2	4.52	414580	2195.84	Q70KF4	21	21.56	0	CMYA5_MOUSE	260.183	197.867	160.884	207.658	116.077	0	143.949	0	0	0	167.411	119.274	125.671	152.031	114.937	158.149	178.464	190.315	189.508	109.367
Casein kinase I isoform delta OS=Mus musculus GN=Csnk1d PE=1 SV=2	10.02	47601.3	2533.85	Q9DC28	9	39.52	0	KC1D_MOUSE	228.391	184.045	231.59	162.707	99.035	161.342	178.562	149.98	163.027	196.407	127.352	210.116	153.369	182.756	63.5834	117.815	132.83	159.986	125.015	156.504
Casein kinase I isoform epsilon OS=Mus musculus GN=Csnk1e PE=1 SV=2	9.95	47607.3	1708.85	Q9JMK2	9	36.06	0	KC1E_MOUSE	33.3883	55.1879	48.984	46.4162	53.4536	0	45.9477	39.4084	25.1818	59.8702	61.6938	56.1641	71.0651	83.2516	78.7919	35.6108	25.044	48.4863	27.7919	40.5554
Casein kinase I isoform gamma-1 OS=Mus musculus GN=Csnk1g1 PE=1 SV=2	9.22	53200.1	332.089	Q8BTH8	2	3.92	0.0016	KC1G1_MOUSE	43.3314	26.1098	46.1654	46.1579	35.1815	34.6898	34.7891	59.6976	49.4952	42.6004	27.2595	33.6754	49.378	24.8016	33.2928	32.0193	23.399	27.7296	16.9165	44.2555
Casein kinase II subunit alpha OS=Mus musculus GN=Csnk2a1 PE=1 SV=2	7.58	45247.7	1774.72	Q60737	7	32.48	0	CSK21_MOUSE	31.7649	29.7955	34.5761	28.6451	33.008	32.3348	29.0138	28.7698	25.5086	29.0663	54.4246	43.3203	35.2646	35.9509	45.2199	30.872	27.8994	37.0852	28.1242	26.551
Caskin-1 OS=Mus musculus GN=Caskin1 PE=1 SV=2	9.51	151066	4828.01	Q6P9K8	31	50.24	0	CSKI1_MOUSE	1078.09	1097.14	1082.12	1210.55	1223.06	1080.18	1095.24	1118.62	1137.4	1097.5	1101.4	847.228	958.645	1191.95	1082.8	903.311	955.382	761.061	794.678	818.711
Caskin-2 OS=Mus musculus GN=Caskin2 PE=1 SV=3	7.01	127463	1495.24	Q8VHK1	4	11.07	0.0006	CSKI2_MOUSE	0	32.3575	0	0	26.015	0	0	0	25.9447	0	0	28.5461	0	0	20.5929	0	0	77.0097	0	0
CASP8-associated protein 2 OS=Mus musculus GN=Casp8ap2 PE=1 SV=2	6.22	221999	1355.9	Q9WUF3	6	11.11	0.0006	C8AP2_MOUSE	68.0775	47.5258	65.4298	68.0924	46.3309	56.7349	47.277	56.1083	51.9755	65.0777	45.3861	63.4247	62.2271	47.4638	57.8859	63.1606	51.3617	38.5457	56.7164	46.1343
Caspase recruitment domain-containing protein 10 OS=Mus musculus GN=Card10 PE=2 SV=1	5.76	115669	1865.58	P58660	3	13.71	0	CAR10_MOUSE	101.303	98.4472	92.2167	98.9334	105.299	106.662	87.0901	79.7755	105.229	115.22	0	0	165.729	153.183	0	130.287	114.381	136.992	124.034	148.213
Caspase recruitment domain-containing protein 11 OS=Mus musculus GN=Card11 PE=1 SV=2	5.94	135409	1746.81	Q8CIS0	10	22.95	0	CAR11_MOUSE	1046.96	1240.55	892.224	738.252	972.51	1106.68	978.704	942.167	1088.65	706.089	419.042	1178.25	551.971	425.821	1019.23	1148.8	457.093	326.134	716.474	868.006
Cat eye syndrome critical region protein 6 homolog OS=Mus musculus GN=Cecr6 PE=2 SV=1	9	59241.9	892.753	Q99MX7	4	12.76	0.0006	CECR6_MOUSE	23.7959	0	22.4867	27.7264	21.3797	23.8331	24.5378	181.222	75.7319	28.1064	24.1403	33.423	39.8719	21.1782	16.7133	24.8392	0	15.5442	0	0
Catenin alpha-1 OS=Mus musculus GN=Ctnna1 PE=1 SV=1	5.83	100791	7486.58	P26231	32	55.85	0	CTNA1_MOUSE	390.384	310.684	378.498	343.083	356.656	369.478	353.67	391.421	402.356	445.742	227.869	342.228	369.423	252.83	359.604	514.082	664.148	289.282	345.949	489.223
Catenin alpha-2 OS=Mus musculus GN=Ctnna2 PE=1 SV=3	5.37	106085	17122.8	Q61301	44	68.42	0	CTNA2_MOUSE	2556.98	2936.81	2996.29	2282.26	2343.06	2536.96	2638.83	2521.15	2191.58	2622.38	2408.35	2469.95	2899.08	2512.55	2923.92	2351.53	2764.21	2729.68	2700.61	2530.29
Catenin alpha-3 OS=Mus musculus GN=Ctnna3 PE=1 SV=2	6.07	100715	885.764	Q65CL1	7	13.41	0.0006	CTNA3_MOUSE	333.435	450.018	424.381	255.997	289.322	268.343	344.789	297.572	357.413	354.91	292.111	703.782	298.988	318.014	389.293	412.447	459.28	616.231	383.808	452.001
Catenin beta-1 OS=Mus musculus GN=Ctnnb1 PE=1 SV=1	5.45	86098.1	12105.3	Q02248	24	41.74	0	CTNB1_MOUSE	2206.85	1997.64	2220.33	1865.7	1992.94	2011.29	1929.21	2414.07	2078.55	2002.52	1891.81	1750.25	2058.91	1881.61	1761.21	1851.73	2018.67	1879.81	1798.15	1968.44
Catenin delta-1 OS=Mus musculus GN=Ctnnd1 PE=1 SV=2	6.41	105495	4527.02	P30999	27	61.83	0	CTND1_MOUSE	451.053	437.412	491.669	462.932	462.601	449.253	438.58	448.491	429.591	434.085	643.494	628.562	617.521	647.452	645.72	570.766	727.208	640.355	626.141	658.776
Catenin delta-2 OS=Mus musculus GN=Ctnnd2 PE=1 SV=1	7.41	136083	8003.28	O35927	41	51.4	0	CTND2_MOUSE	2071.5	2211.92	2158.93	2166.12	2213.42	1989.39	2073.09	2010.42	2034.65	2071.83	2872.95	2619.97	2934.54	2916.17	2851.76	2505.51	2639.97	2649.88	2472.53	2677.69
Cation-independent mannose-6-phosphate receptor OS=Mus musculus GN=Igf2r PE=1 SV=1	5.34	280830	1280.11	Q07113	5	14.26	0.0006	MPRI_MOUSE	1043.71	63.206	1043.8	341.697	0	729.246	330.299	1192.5	450.513	933.042	0	0	472.773	0	0	0	83.658	937.931	240.071	163.321
CCAAT/enhancer-binding protein zeta OS=Mus musculus GN=Cebpz PE=1 SV=2	5.39	121004	858.386	P53569	4	10.36	0.0006	CEBPZ_MOUSE	37.3079	0	43.9352	29.1717	29.5168	0	25.6972	0	25.6375	30.7001	49.33	46.0096	0	47.4895	33.6585	28.9629	32.709	95.2359	43.4351	34.0536
CCR4-NOT transcription complex subunit 1 OS=Mus musculus GN=Cnot1 PE=1 SV=2	6.65	269146	2526.94	Q6ZQ08	17	18.06	0	CNOT1_MOUSE	139.479	109.627	127.788	82.3009	92.0468	102.321	109.527	98.544	130.452	118.688	157.606	128.852	96.2922	111.195	78.6804	102.728	121.173	139.377	87.3914	110.742
CD166 antigen OS=Mus musculus GN=Alcam PE=1 SV=3	5.76	65776.5	2924.78	Q61490	11	22.13	0	CD166_MOUSE	132.189	115.664	114.273	111.544	140.219	156.251	94.1031	101.087	137.874	126.418	54.1078	304.599	85.8447	156.011	209.205	240.89	153.188	69.1138	183.696	134.13
Cdc42 effector protein 4 OS=Mus musculus GN=Cdc42ep4 PE=1 SV=1	5.03	37926.2	1119.1	Q9JM96	7	28.37	0.0006	BORG4_MOUSE	65.0323	63.2484	88.995	68.9495	77.1995	66.0728	60.7745	61.4313	60.204	64.113	78.202	61.8556	59.5437	75.1913	75.5922	58.5487	56.7977	56.9122	52.6015	56.7249
CDGSH iron-sulfur domain-containing protein 1 OS=Mus musculus GN=Cisd1 PE=1 SV=1	9.43	12268.1	1535.77	Q91WS0	2	25.93	0	CISD1_MOUSE	16.143	0	0	0	8.18762	15.0511	12.1835	6.52743	11.5085	14.098	8.15431	22.7119	5.72695	6.97868	16.1441	17.8465	14.592	6.4459	16.2235	12.732
CDK5 regulatory subunit-associated protein 2 OS=Mus musculus GN=Cdk5rap2 PE=1 SV=3	5.03	207200	1920.21	Q8K389	19	33.15	0	CK5P2_MOUSE	112.961	162.364	113.181	77.7237	102.284	125.919	88.3454	83.7137	121.509	157.804	124.301	93.98	87.7581	142.828	88.3601	80.0138	98.0684	204.727	86.3979	84.8133
Cell adhesion molecule 1 OS=Mus musculus GN=Cadm1 PE=1 SV=2	4.72	50244.8	423.094	Q8R5M8	2	11.4	0.001	CADM1_MOUSE	0	19.4194	19.7415	18.7783	41.2015	12.5598	0	21.5997	12.611	0	0	13.5346	0	0	22.3365	0	0	0	0	0
Cell adhesion molecule 2 OS=Mus musculus GN=Cadm2 PE=1 SV=2	5.08	48015.1	2447.9	Q8BLQ9	6	32.87	0	CADM2_MOUSE	218.662	251.429	220.315	192.076	199.338	223.738	192.193	198.642	256.858	131.479	24.6245	325.874	34.9981	69.7197	172.054	262.975	159.063	32.339	157.685	135.165
Cell adhesion molecule 3 OS=Mus musculus GN=Cadm3 PE=1 SV=1	5.4	43363.6	2348.87	Q99N28	3	34.6	0	CADM3_MOUSE	257.003	289.601	229.818	199.335	174.886	358.423	215.965	281.432	385.752	202.961	80.6945	224.74	118.662	148.856	122.25	400.715	214.681	111.1	250.328	198.277
Cell adhesion molecule 4 OS=Mus musculus GN=Cadm4 PE=1 SV=1	5.88	43179.6	597.837	Q8R464	2	9.79	0.0006	CADM4_MOUSE	15.3199	16.1323	0	12.8547	11.3889	17.6627	10.6265	11.7698	17.6437	11.12	0	20.6532	0	7.53467	12.8821	20.2515	9.93055	0	13.276	13.2029
Cell cycle and apoptosis regulator protein 2 OS=Mus musculus GN=Ccar2 PE=1 SV=2	4.98	103630	1786.08	Q8VDP4	6	20.39	0	CCAR2_MOUSE	30.3754	53.8805	30.6162	21.3135	0	22.3257	32.4408	21.5196	0	25.1972	25.8312	23.2639	27.0803	27.4942	31.1551	20.4998	61.4485	26.3827	22.0826	0
Cell cycle checkpoint protein RAD17 OS=Mus musculus GN=Rad17 PE=1 SV=2	5.73	77961.3	1375.51	Q6NXW6	3	3.92	0.0006	RAD17_MOUSE	34.0337	51.846	0	0	0	26.3864	29.3966	16.9076	0	5.87107	0	0	0	0	26.187	13.9985	0	0	12.9922	14.1917
Cell cycle exit and neuronal differentiation protein 1 OS=Mus musculus GN=Cend1 PE=1 SV=1	9.55	15044	13463.7	Q9JKC6	7	71.14	0	CEND_MOUSE	91.978	116.274	98.9189	95.9204	110.157	127.764	136.273	98.9709	125.543	144.549	91.4311	155.577	98.132	111.783	175.743	204.335	163.061	106.935	150.71	121.151
Cell cycle progression protein 1 OS=Mus musculus GN=Ccpg1 PE=1 SV=2	5.5	86810.2	859.879	Q640L3	3	14.08	0.0006	CCPG1_MOUSE	44.0553	35.9097	36.6512	36.9941	41.8018	34.2929	36.1432	37.7928	34.543	29.6099	35.2702	28.6453	26.0868	31.5321	31.9763	28.2383	23.995	30.1642	26.928	28.7802
Cell division control protein 42 homolog OS=Mus musculus GN=Cdc42 PE=1 SV=2	6.15	21600.8	6124.38	P60766	3	19.9	0	CDC42_MOUSE	3.12675	28.2308	0	0	0	37.7362	0	27.7715	0	0	10.8949	67.437	0	25.5341	33.7393	3.07793	26.4072	34.3278	41.9542	36.2811
Cell division cycle 5-like protein OS=Mus musculus GN=Cdc5l PE=1 SV=2	8.12	92417.8	1198.98	Q6A068	6	23.94	0.0006	CDC5L_MOUSE	35.9679	39.8586	31.5934	0	32.477	22.7118	38.7509	40.7521	39.8651	31.332	38.2481	51.6948	56.0812	33.3675	41.0206	32.2274	40.3623	29.7423	0	31.8351
Cell division cycle and apoptosis regulator protein 1 OS=Mus musculus GN=Ccar1 PE=1 SV=1	5.42	132745	1292.95	Q8CH18	2	6.28	0.0006	CCAR1_MOUSE	346.301	279.679	357.308	322.197	256.997	246.103	335.807	305.299	294.567	331.723	342.903	355.729	344.782	470.701	448.928	309.613	296.061	424.253	423.761	374.808
Centlein OS=Mus musculus GN=Cntln PE=1 SV=1	7.93	161717	2003.2	A2AM05	7	18.68	0	CNTLN_MOUSE	53.6909	39.9416	51.8036	43.5769	38.3097	61.1239	50.8346	0	50.6171	40.1568	76.9413	62.698	33.287	63.952	58.1479	38.4207	53.8661	83.0083	83.7671	72.1207
Centriolar coiled-coil protein of 110 kDa OS=Mus musculus GN=Ccp110 PE=1 SV=1	9.08	111995	1277.53	Q7TSH4	10	28.39	0.0006	CP110_MOUSE	89.4963	59.4796	52.9291	48.8543	44.8712	42.219	54.3235	79.3045	51.5501	50.8622	44.6528	44.7239	52.0399	53.1164	62.1412	41.5838	47.1824	109.931	43.1578	110.317
Centriole, cilia and spindle-associated protein OS=Mus musculus GN=Ccsap PE=2 SV=1	9.53	28606.8	1403.85	Q8QZT2	4	44.84	0.0006	CCSAP_MOUSE	18.9185	0	23.9071	21.022	26.6477	17.079	17.9848	19.4698	24.395	34.548	24.8611	15.2559	27.1985	19.8795	18.8649	35.7407	21.739	18.825	18.2593	20.2115
Centriolin OS=Mus musculus GN=Cntrl PE=2 SV=2	5.25	269963	4604.63	A2AL36	29	38.39	0	CNTRL_MOUSE	92.151	49.4277	69.2579	77.5411	93.519	52.8084	56.8344	20.6413	72.4321	67.1385	96.102	65.3024	51.5499	73.841	120.366	77.0829	112.01	89.66	80.6774	82.7384
Centromere protein J OS=Mus musculus GN=Cenpj PE=2 SV=2	6.12	154163	1282.13	Q569L8	5	12.35	0.0006	CENPJ_MOUSE	0	7.89318	10.9881	5.4394	0	11.6943	9.17518	0	0	17.2155	0	12.8372	11.8355	25.2416	11.3897	0	11.9961	38.0839	14.9137	12.2505
Centromere protein V OS=Mus musculus GN=Cenpv PE=2 SV=2	10.2	27997.3	2048.39	Q9CXS4	3	49.6	0	CENPV_MOUSE	35.8441	19.4402	31.7671	29.9213	30.3145	31.0294	24.7731	28.2023	21.3566	33.6568	38.395	36.9771	69.5289	49.6589	23.6406	52.8889	54.0234	33.1054	35.0437	57.5448
Centromere-associated protein E OS=Mus musculus GN=Cenpe PE=1 SV=1	5.07	288008	4030.51	Q6RT24	39	49.8	0	CENPE_MOUSE	109.278	174.671	156.03	84.1598	113.102	122.617	203.261	95.1169	121.838	83.2247	199.257	154.028	60.3623	180.623	173.644	79.3075	126.618	664.955	146.019	143.143
Centrosomal protein KIAA1731 homolog OS=Mus musculus GN=Kiaa1731 PE=2 SV=3	5.66	274091	2669.61	Q8BQ48	13	19.86	0	K1731_MOUSE	0	63.8105	117.712	68.49	118.549	70.679	78.7438	83.0787	127.979	92.0137	135.416	99.4212	78.9946	114.425	125.096	56.5344	96.9306	206.96	72.6458	65.5714
Centrosomal protein of 128 kDa OS=Mus musculus GN=Cep128 PE=2 SV=2	6.07	129188	1070.93	Q8BI22	6	19.51	0.0006	CE128_MOUSE	0	23.1381	0	23.2963	23.5476	43.2979	33.1	0	0	0	37.5945	0	54.4293	26.3339	42.1772	0	20.4854	38.6227	57.0273	0
Centrosomal protein of 135 kDa OS=Mus musculus GN=Cep135 PE=1 SV=1	6.05	134030	2888.14	Q6P5D4	18	39.56	0	CP135_MOUSE	60.5803	65.5248	55.1494	134.579	64.3276	40.305	123.962	40.8586	47.8144	62.0899	62.5369	209.993	41.7444	76.301	99.3665	28.7976	93.9727	442.531	37.0933	89.5152
Centrosomal protein of 152 kDa OS=Mus musculus GN=Cep152 PE=1 SV=1	5.35	198701	2499.55	A2AUM9	23	45.62	0	CE152_MOUSE	236.908	95.2239	479.673	360.207	284.461	128.967	150.412	116.661	169.548	288.76	73.7484	78.3023	42.2271	126.45	92.5995	329.76	31.8034	130.675	820.677	43.7898
Centrosomal protein of 162 kDa OS=Mus musculus GN=Cep162 PE=1 SV=2	5.25	161254	1486.47	Q6ZQ06	8	18.25	0.0006	CE162_MOUSE	70.0021	59.8871	79.0605	74.7017	64.3348	53.2746	70.0717	54.7273	69.9541	74.5738	47.846	67.4303	52.5372	47.1391	55.6364	14.4549	47.4792	74.556	52.3866	53.3164
Centrosomal protein of 164 kDa OS=Mus musculus GN=Cep164 PE=2 SV=2	5.06	163057	1259.58	Q5DU05	3	10.86	0.0006	CE164_MOUSE	77.3655	68.0324	73.1815	64.9675	57.9855	73.016	53.6658	66.5623	58.1155	52.2984	50.0676	42.9376	47.0911	47.3652	46.6291	41.3254	39.5849	48.874	45.8079	36.4942
Centrosomal protein of 170 kDa OS=Mus musculus GN=Cep170 PE=1 SV=2	6.71	175620	2636.15	Q6A065	23	46.16	0	CE170_MOUSE	395.27	311.608	407.646	367.523	327.015	309.067	314.127	339.986	350.127	395.268	512.502	412.079	327.126	530.05	480.102	329.96	343.789	379.967	316.737	368.144
Centrosomal protein of 170 kDa protein B OS=Mus musculus GN=Cep170b PE=1 SV=2	6.41	171277	2836.73	Q80U49	39	55.4	0	C170B_MOUSE	659.026	497.972	734.187	627.351	701.422	569.544	584.673	522.735	617.977	702.525	730.164	606.224	548.071	955.832	662.425	578.321	586.087	711.068	541.796	633.19
Centrosomal protein of 290 kDa OS=Mus musculus GN=Cep290 PE=1 SV=2	5.74	289420	4275.92	Q6A078	46	53.36	0	CE290_MOUSE	770.197	977.183	696.312	821.341	843.993	989.646	756.234	810.246	1095.98	831.595	459.481	964.504	497.869	612.254	702.42	838.108	597.363	282.111	794.803	663.283
Centrosomal protein of 85 kDa OS=Mus musculus GN=Cep85 PE=2 SV=2	5.81	86138.2	1474.34	Q8BMK0	3	14.98	0.0006	CEP85_MOUSE	0	0	0	0	18.6783	0	0	0	0	0	38.6046	17.3333	0	34.711	18.0935	21.1424	25.0583	23.3074	14.0405	0
Centrosomal protein of 95 kDa OS=Mus musculus GN=Cep95 PE=2 SV=2	7.05	95609.1	1518.75	Q8BVV7	3	3.02	0.0006	CEP95_MOUSE	29.273	33.3893	28.5042	0	27.9341	36.5104	30.441	0	31.2301	30.5285	43.9594	44.5326	32.5044	34.4509	39.6432	36.0919	33.7613	31.3781	31.4527	23.2882
Centrosome-associated protein CEP250 OS=Mus musculus GN=Cep250 PE=1 SV=4	4.85	277955	3388.56	Q60952	38	41.22	0	CP250_MOUSE	110.511	102.867	101.21	111.941	101.815	109.204	131.048	137.781	106.47	110.974	1039.39	174.573	161.058	508.369	185.708	67.1308	147.724	205.074	118.073	114.066
cGMP-dependent 3',5'-cyclic phosphodiesterase OS=Mus musculus GN=Pde2a PE=1 SV=3	5.03	104789	3248.8	Q922S4	24	38.97	0	PDE2A_MOUSE	242.052	410.908	228.734	293.052	291.267	333.533	209.999	274.049	339.5	272.476	764.363	897.704	821.421	844.129	777.478	1031.38	809.123	707.139	888.401	1039.04
cGMP-dependent protein kinase 2 OS=Mus musculus GN=Prkg2 PE=2 SV=1	8.23	87769.3	1686.01	Q61410	4	6.69	0	KGP2_MOUSE	86.1712	84.8614	114.555	101.31	65.9442	69.749	104.796	109.726	92.6892	167.205	164.845	136.348	95.62	147.618	134.619	137.778	116.107	152.163	154.024	158.415
Charged multivesicular body protein 2a OS=Mus musculus GN=Chmp2a PE=1 SV=1	5.69	25134.1	6336.87	Q9DB34	2	37.39	0	CHM2A_MOUSE	118.761	111.089	111.888	136.665	122.744	151.795	142.591	161.303	113.893	125.011	103.712	117.338	189.029	123.481	97.3149	166.765	121.217	133.229	97.4159	107.591
Charged multivesicular body protein 2b OS=Mus musculus GN=Chmp2b PE=1 SV=1	9.36	23991.7	1764.63	Q8BJF9	7	38.97	0	CHM2B_MOUSE	37.6432	37.2467	40.1866	39.4994	36.915	61.1213	36.5847	35.2013	30.7128	43.2884	33.2762	27.4394	39.482	32.8358	30.29	33.6978	44.7671	31.5493	33.9039	36.4295
Charged multivesicular body protein 3 OS=Mus musculus GN=Chmp3 PE=1 SV=3	4.84	25276.3	1170.62	Q9CQ10	6	43.75	0.0006	CHMP3_MOUSE	32.362	28.6677	32.2009	31.7133	7.32028	29.1418	28.5376	24.7753	23.7914	29.6198	26.2581	18.2469	22.102	20.8888	19.9009	30.4232	23.1246	17.8287	40.9222	29.2919
Charged multivesicular body protein 4b OS=Mus musculus GN=Chmp4b PE=2 SV=2	4.57	24936.2	5454.99	Q9D8B3	5	44.2	0	CHM4B_MOUSE	245.413	77.7188	110.133	101.72	101.443	78.7343	69.066	74.4306	59.534	219.332	7.58029	104.016	66.3155	11.3473	75.8568	69.431	82.5921	70.3793	64.1583	141.882
Charged multivesicular body protein 7 OS=Mus musculus GN=Chmp7 PE=1 SV=1	4.96	50917.8	1130.26	Q8R1T1	2	3.77	0.0006	CHMP7_MOUSE	18.3302	11.8913	15.8067	17.9818	16.5678	16.5489	14.3941	0	0	11.7781	0	0	0	0	14.9962	19.0756	0	0	41.8842	0
Cholesterol 24-hydroxylase OS=Mus musculus GN=Cyp46a1 PE=2 SV=1	9.01	57270.4	1117.58	Q9WVK8	6	22	0.0006	CP46A_MOUSE	30.7257	37.7981	23.2775	26.1583	25.6707	25.7726	31.8789	24.2842	27.3849	36.6193	37.1876	36.3489	40.3013	42.5525	31.7977	42.2358	55.8151	42.3075	41.776	39.1913
Choline O-acetyltransferase OS=Mus musculus GN=Chat PE=2 SV=2	7.59	73050.4	698.839	Q03059	2	11.39	0.0006	CLAT_MOUSE	74.6564	93.8552	73.7111	92.9058	75.1921	99.9028	102.885	96.1219	96.634	119.727	64.4678	95.3183	88.2616	54.8251	94.2811	110.309	99.6697	70.3031	87.8939	120.422
Chondroitin sulfate proteoglycan 4 OS=Mus musculus GN=Cspg4 PE=1 SV=3	5.1	253050	1666.27	Q8VHY0	3	3.65	0	CSPG4_MOUSE	695.891	458.502	619.267	706.899	653.986	724.003	558.41	579.491	487.088	856.644	256.358	384.507	453.28	274.596	440.365	403.234	493.599	366.81	368.744	351.531
Chondroitin sulfate proteoglycan 5 OS=Mus musculus GN=Cspg5 PE=1 SV=2	4.22	61090.2	1760.95	Q71M36	7	24.91	0	CSPG5_MOUSE	163.031	145.054	174.614	136.795	125.431	209.275	157.604	184.983	211.489	134.806	107.459	178.394	122.091	131.853	121.387	168.47	164.372	103.619	140.721	148.44
Chromatin assembly factor 1 subunit A OS=Mus musculus GN=Chaf1a PE=1 SV=1	5.11	103361	788.666	Q9QWF0	2	3.29	0.0006	CAF1A_MOUSE	46.132	40.6416	56.0378	43.701	43.788	49.8437	59.1243	57.4563	56.9297	51.8291	57.7445	47.2647	62.4769	57.4712	45.3484	56.8504	59.4904	59.0764	59.2348	56.6641
Chromodomain-helicase-DNA-binding protein 1 OS=Mus musculus GN=Chd1 PE=1 SV=3	6.98	197696	2410.46	P40201	20	31.33	0	CHD1_MOUSE	78.2925	60.0671	104.322	92.5559	71.6776	106.235	79.2041	164.52	160.793	107.356	72.9803	140.504	60.5327	58.5691	93.6121	180.606	136.528	842.356	166.047	57.2427
Chromodomain-helicase-DNA-binding protein 1-like OS=Mus musculus GN=Chd1l PE=2 SV=1	6.18	102122	1043.69	Q9CXF7	2	4.89	0.0006	CHD1L_MOUSE	0	0	58.9659	0	46.1386	99.4942	0	0	0	86.5629	15.6515	0	35.501	0	0	38.7584	0	17.5975	0	34.7899
Chromodomain-helicase-DNA-binding protein 2 OS=Mus musculus GN=Chd2 PE=1 SV=1	8.01	211773	1336.82	E9PZM4	15	24.03	0.0006	CHD2_MOUSE	152.839	92.5261	120.966	69.4046	183.109	107.376	73.5127	84.3089	65.6972	72.0368	66.1967	90.0285	58.6999	67.2391	56.6448	47.0873	55.8052	83.0071	56.3036	42.6592
Chromodomain-helicase-DNA-binding protein 4 OS=Mus musculus GN=Chd4 PE=1 SV=1	5.46	219234	1357.47	Q6PDQ2	15	20.42	0.0006	CHD4_MOUSE	82.469	70.6504	72.4735	56.3685	44.1084	105.93	71.5294	66.9577	58.3136	59.6333	71.9685	82.4456	44.0919	51.4294	52.7213	39.9593	52.0468	89.3547	61.311	67.1813
Chromodomain-helicase-DNA-binding protein 7 OS=Mus musculus GN=Chd7 PE=1 SV=1	6.02	335943	2419.87	A2AJK6	25	25.99	0	CHD7_MOUSE	0	127.134	0	95.2191	74.7388	263.349	144.055	269.293	80.3293	94.6041	273.348	232.293	84.7469	110.924	161.22	73.4141	105.814	359.611	100.648	87.2096
Chromodomain-helicase-DNA-binding protein 8 OS=Mus musculus GN=Chd8 PE=1 SV=1	5.97	292787	1512.3	Q09XV5	11	21.49	0.0006	CHD8_MOUSE	228.383	223.201	321.404	156.378	140.143	165.761	161.246	150.796	136.094	139.212	298.293	286.577	137.076	189.151	249.509	187.954	200.926	213.769	284.82	164.181
Chromodomain-helicase-DNA-binding protein 9 OS=Mus musculus GN=Chd9 PE=1 SV=2	7.16	326027	1355.78	Q8BYH8	12	20.28	0.0006	CHD9_MOUSE	0	0	99.6375	38.6264	42.1446	60.256	32.7423	123.988	0	0	26.7253	57.186	0	0	322.46	299.811	50.1161	47.1173	919.96	36.0024
Cingulin OS=Mus musculus GN=Cgn PE=1 SV=1	5.59	136675	2567.49	P59242	21	40.81	0	CING_MOUSE	0	29.0958	54.5713	80.411	108.062	0	50.4814	88.0976	183.57	42.5021	136.458	99.047	76.0138	32.2714	64.0753	191.017	88.5502	44.928	77.0872	33.6946
Cingulin-like protein 1 OS=Mus musculus GN=Cgnl1 PE=1 SV=2	5.46	148972	1674.4	Q6AW69	13	34.28	0	CGNL1_MOUSE	40.6393	43.8558	0	239.932	3401.63	110.741	0	0	34.175	29.3936	0	57.3984	48.6561	59.7219	38.4441	0	31.933	47.9435	235.384	79.5558
Citrate synthase, mitochondrial OS=Mus musculus GN=Cs PE=1 SV=1	8.72	52021.9	8254.35	Q9CZU6	13	41.81	0	CISY_MOUSE	1453.11	1474.09	1485.84	1364.98	1392.53	1461.36	1636.24	1546.96	1454.25	1567.22	977.941	1262.65	1318.64	1020.8	1228.6	1363.69	1226.52	965.246	1274.23	1350.94
Citron Rho-interacting kinase OS=Mus musculus GN=Cit PE=1 SV=3	6.09	237443	8140.05	P49025	70	57.76	0	CTRO_MOUSE	1292.97	1418.78	1589.25	1530.53	1333.12	1355.03	1663.66	1522.13	1344.99	1233.38	3695.07	4666.72	4008.39	3936.53	3854.43	2671.18	2690.96	2509.25	2787.46	2771.39
Clathrin coat assembly protein AP180 OS=Mus musculus GN=Snap91 PE=1 SV=1	4.53	92136.7	1579.03	Q61548	8	21.53	0	AP180_MOUSE	352.056	267.935	299.515	326.328	459.412	381.263	266.258	304.209	285.981	317.099	405.029	319.505	323.335	377.336	456.115	382.09	282.657	282.6	304.921	270.956
Clathrin heavy chain 1 OS=Mus musculus GN=Cltc PE=1 SV=3	5.35	193325	5968.7	Q68FD5	41	41.79	0	CLH1_MOUSE	2528.08	2218.46	2212.77	2433.64	2880.95	2707.09	2454.09	2658.91	2628.84	2456.64	2228.62	2989.96	2798.19	2439.62	3003.65	2932.03	2413.24	1864.44	2539.48	2290.77
CLIP-associating protein 1 OS=Mus musculus GN=Clasp1 PE=1 SV=2	9.28	170254	1762.57	Q80TV8	22	41.37	0	CLAP1_MOUSE	86.6599	67.13	71.7422	83.7085	99.2805	79.0458	82.1733	87.8636	73.9764	82.3685	116.461	100.037	106.182	89.7201	101.465	82.237	83.145	144.357	85.4712	98.3718
CLIP-associating protein 2 OS=Mus musculus GN=Clasp2 PE=1 SV=1	8.73	141652	2155.61	Q8BRT1	32	45.88	0	CLAP2_MOUSE	348.991	219.347	318.227	250.034	330.005	249.768	280.188	333.123	261.617	346.796	386.716	360.914	439.437	355.435	413.453	303.721	346.108	375.133	315.289	363.096
Clustered mitochondria protein homolog OS=Mus musculus GN=Cluh PE=2 SV=2	5.62	149551	1861.02	Q5SW19	10	22.66	0	CLU_MOUSE	0	32.4498	44.9034	39.1652	33.7369	0	34.0665	47.1056	31.5907	46.5491	57.2352	38.1394	43.3036	46.1604	25.8089	19.5713	25.3959	71.3785	33.9239	21.8786
Clusterin OS=Mus musculus GN=Clu PE=1 SV=1	5.33	52283	2189.51	Q06890	11	43.53	0	CLUS_MOUSE	169.604	162.922	170.394	162.188	125.242	118.893	208.133	79.2966	145.517	185.471	178.725	164.28	66.5101	151.634	186.619	141.776	210.184	210.893	222.727	185.428
Coagulation factor V OS=Mus musculus GN=F5 PE=1 SV=1	5.61	248371	2093.57	O88783	6	7.42	0	FA5_MOUSE	89.5349	104.902	105.04	82.1656	102.374	128.673	87.7425	105.513	137.928	94.4188	72.8739	70.0185	86.9851	79.5003	53.3438	74.3462	85.8992	57.1183	120.823	66.3585
Coagulation factor VIII OS=Mus musculus GN=F8 PE=2 SV=2	6.9	267565	1443.05	Q06194	3	4.57	0.0006	FA8_MOUSE	184.32	211.337	0	46.5006	75.1338	141.111	53.6591	422.187	0	0	0	65.5259	50.4936	50.6766	75.5208	252.253	64.7616	59.6073	289.962	0
Coatomer subunit alpha OS=Mus musculus GN=Copa PE=1 SV=2	7.42	140086	406.641	Q8CIE6	2	1.63	0.001	COPA_MOUSE	0	32.3705	0	40.0274	48.1044	42.1573	38.6904	28.3624	35.824	0	44.4876	26.5212	44.322	39.262	37.772	48.3829	33.9165	39.1606	39.9047	40.9959
Cofilin-1 OS=Mus musculus GN=Cfl1 PE=1 SV=3	8.22	18787.7	10247.1	P18760	9	78.31	0	COF1_MOUSE	87.217	51.8597	80.9417	60.7521	77.5152	48.5945	65.2962	53.8243	62.8701	69.5373	171.735	89.8577	59.4718	72.299	102.362	50.7224	43.5544	138.504	67.7859	53.0921
Cofilin-2 OS=Mus musculus GN=Cfl2 PE=1 SV=1	8.16	18823.7	3534.79	P45591	6	42.77	0	COF2_MOUSE	0	0	0	0	0	0	0	0	0	0	0	0	0	0	13.9526	21.9692	25.5554	0	28.7833	23.4247
Cohesin subunit SA-1 OS=Mus musculus GN=Stag1 PE=2 SV=3	5.27	145410	979.967	Q9D3E6	2	2.15	0.0006	STAG1_MOUSE	129.395	155.014	133.351	132.591	121.176	99.939	169.889	123.705	136.444	193.333	439.792	356.442	417.759	463.82	289.544	321.3	576.189	434.043	341.566	453.115
Coiled-coil alpha-helical rod protein 1 OS=Mus musculus GN=Cchcr1 PE=2 SV=3	5.65	87390.7	1407.28	Q8K2I2	3	10.13	0.0006	CCHCR_MOUSE	0	0	0	0	14.909	0	0	0	0	0	42.9667	29.7883	29.5474	49.1294	34.3958	0	16.5477	0	0	0
Coiled-coil and C2 domain-containing protein 1A OS=Mus musculus GN=Cc2d1a PE=1 SV=2	7.74	104040	474.212	Q8K1A6	3	4.88	0.001	C2D1A_MOUSE	75.4253	82.0973	77.4645	99.9211	65.0733	104.204	81.2778	80.9298	82.342	77.387	61.3567	51.8947	80.8841	79.8188	58.001	80.2086	64.3917	40.1957	70.8813	85.9986
Coiled-coil domain-containing protein 11 OS=Mus musculus GN=Ccdc11 PE=2 SV=3	9.69	62139.5	1266.12	Q9D439	2	19.07	0.0006	CCD11_MOUSE	0	14.584	0	0	0	0	11.3065	0	0	0	18.8699	13.8071	11.8758	16.4056	13.9679	0	13.36	22.6614	12.2159	10.1124
Coiled-coil domain-containing protein 127 OS=Mus musculus GN=Ccdc127 PE=2 SV=2	9.49	30680.1	1267.29	Q3TC33	4	22.69	0.0006	CC127_MOUSE	0	6.3103	0	7.53276	8.63622	8.91404	5.21061	8.531	3.91574	6.93185	9.76202	8.61817	6.80045	7.19247	8.1428	6.10878	8.19027	14.2246	5.85748	6.71629
Coiled-coil domain-containing protein 136 OS=Mus musculus GN=Ccdc136 PE=2 SV=2	4.63	133812	1454.46	Q3TVA9	7	32.57	0.0006	CC136_MOUSE	45.8153	44.5304	55.0787	45.025	29.8286	40.2599	43.5611	33.6914	54.5379	45.7277	36.5576	105.802	43.4634	46.0269	49.6991	85.1381	50.581	47.8573	67.3117	48.6589
Coiled-coil domain-containing protein 150 OS=Mus musculus GN=Ccdc150 PE=2 SV=2	6.49	129244	2484.84	Q8CDI7	10	27.66	0	CC150_MOUSE	86.8872	0	0	0	64.0345	0	33.6786	120.608	0	0	25.7793	31.5079	0	19.2616	0	0	38.1085	238.919	58.8594	35.0569
Coiled-coil domain-containing protein 151 OS=Mus musculus GN=Ccdc151 PE=2 SV=1	8.98	69960.5	831.085	Q8BSN3	3	15.51	0.0006	CC151_MOUSE	0	158.323	0	4.03789	3.68887	84.9107	139.67	144.148	142.565	145.934	0	32.5261	19.2356	12.3815	0	0	0	13.1729	0	0
Coiled-coil domain-containing protein 158 OS=Mus musculus GN=Ccdc158 PE=2 SV=1	5.99	127396	1256.22	Q8CDI6	7	22.63	0.0006	CD158_MOUSE	0	0	0	32.4646	0	0	0	0	0	35.9854	0	36.026	17.453	21.355	28.761	0	0	440.94	284.631	0
Coiled-coil domain-containing protein 162 OS=Mus musculus GN=Ccdc162p PE=1 SV=4	6.8	105363	1274.86	Q0VG85	3	6.58	0.0006	CC162_MOUSE	0	0	0	0	23.3966	0	0	0	0	0	31.1018	23.7123	26.4638	19.3775	25.9549	0	0	42.3457	28.7403	25.6477
Coiled-coil domain-containing protein 171 OS=Mus musculus GN=Ccdc171 PE=2 SV=1	6.32	153963	1775.57	E9Q1U1	13	29.31	0	CC171_MOUSE	65.5451	82.1076	63.8527	61.4847	45.5317	60.3486	48.5424	67.3504	70.2387	54.3527	63.5468	52.9821	56.1046	54.1814	57.8834	44.2939	42.2855	72.3708	55.299	46.2877
Coiled-coil domain-containing protein 177 OS=Mus musculus GN=Ccdc177 PE=1 SV=1	11.2	80370.2	3991.51	Q3UHB8	18	50.99	0	CC177_MOUSE	616.719	524.749	671.787	549.158	580.414	594.48	623.534	550.837	605.304	689.449	449.902	501.54	482.544	536.054	468.888	446.41	470.686	496.917	450.19	486.955
Coiled-coil domain-containing protein 18 OS=Mus musculus GN=Ccdc18 PE=2 SV=1	5.24	170996	2529.84	Q640L5	26	42.27	0	CCD18_MOUSE	155.657	148.969	152.875	169.062	372.125	178.52	160.317	202.802	159.661	156.051	106.484	128.345	127.417	119.824	120.808	175.371	138.998	112.571	156.726	130.435
Coiled-coil domain-containing protein 6 OS=Mus musculus GN=Ccdc6 PE=1 SV=1	6.98	53110	577.784	D3YZP9	2	5.97	0.0006	CCDC6_MOUSE	29.8168	29.0897	28.8647	38.2111	26.1308	35.222	44.5084	26.5186	31.3299	36.4201	27.7514	28.0184	18.3628	20.2671	21.6399	31.2012	28.2981	22.7236	23.0053	26.3589
Coiled-coil domain-containing protein 66 OS=Mus musculus GN=Ccdc66 PE=1 SV=3	7.68	108114	1286.45	Q6NS45	4	7.7	0.0006	CCD66_MOUSE	0	0	0	23.7728	31.8464	28.1664	14.4615	27.8046	0	737.818	0	0	19.5863	0	20.6907	0	0	12.7302	0	0
Coiled-coil domain-containing protein 73 OS=Mus musculus GN=Ccdc73 PE=2 SV=2	5.37	121130	1087.96	Q8CDM4	3	12.57	0.0006	CCD73_MOUSE	0	37.5674	0	44.3807	31.8476	0	45.5064	46.0086	55.4554	27.539	0	0	28.5957	26.0889	0	36.3436	82.3077	0	28.7787	28.2111
Coiled-coil domain-containing protein 85B OS=Mus musculus GN=Ccdc85b PE=1 SV=1	4.85	22475.1	1104.09	Q6PDY0	5	33.66	0.0006	CC85B_MOUSE	4.4779	5.54041	5.8139	5.06599	6.01513	6.50381	5.69841	6.36699	5.31466	6.73427	4.26081	4.48595	5.80913	4.26404	5.51865	5.95523	6.25998	4.94016	5.0227	7.32631
Coiled-coil domain-containing protein 85C OS=Mus musculus GN=Ccdc85c PE=2 SV=1	6.5	45619	1189.32	E9Q6B2	2	16.19	0.0006	CC85C_MOUSE	20.0731	8.34245	19.7004	0	0	0	9.39782	0	0	0	24.0409	10.736	0	28.07	22.2001	0	0	19.9306	7.58818	9.79427
Coiled-coil domain-containing protein 88B OS=Mus musculus GN=Ccdc88b PE=1 SV=2	5.1	167464	2188.85	Q4QRL3	14	36.87	0	CC88B_MOUSE	61.4349	62.8413	69.6211	44.6889	54.8049	48.9107	49.8167	57.5297	47.3117	55.1094	104.876	63.3906	76.7305	73.8177	65.1529	50.428	55.7098	188.5	91.5813	54.6002
Coiled-coil domain-containing protein lobo homolog OS=Mus musculus GN=Ccdc135 PE=1 SV=4	5.1	104409	2932.99	Q6V3W6	2	12.21	0	CC135_MOUSE	0	0	0	8.81196	29.6898	36.012	12.2311	19.4469	24.6658	30.8659	0	32.2043	8.98962	0	0	40.3357	27.5925	28.8989	11.3623	8.18765
Coiled-coil-helix-coiled-coil-helix domain-containing protein 3, mitochondrial OS=Mus musculus GN=Chchd3 PE=1 SV=1	8.53	26562.7	10122.9	Q9CRB9	12	61.23	0	CHCH3_MOUSE	163.919	158.229	179.512	152.725	185.639	178.517	204.09	169.47	175.337	226.454	174.077	276.391	168.995	132.974	239.044	214.498	239.131	187.617	192.909	276.42
Coiled-coil-helix-coiled-coil-helix domain-containing protein 6, mitochondrial OS=Mus musculus GN=Chchd6 PE=2 SV=2	8.51	30194.1	3235.43	Q91VN4	6	42.86	0	CHCH6_MOUSE	61.2639	45.059	80.6279	47.4727	62.6773	69.6382	69.8978	56.2683	47.7262	97.455	71.8664	54.9298	51.1162	59.6521	88.5686	79.1695	56.6868	84.3994	61.3354	63.1141
Cold shock domain-containing protein E1 OS=Mus musculus GN=Csde1 PE=2 SV=1	5.92	89646.1	1057.36	Q91W50	7	23.06	0.0006	CSDE1_MOUSE	38.5784	29.4841	36.8494	33.1698	44.9771	0	23.6563	28.087	28.1204	31.111	32.2175	26.0598	22.4101	32.5087	35.8827	29.3387	28.5033	58.1016	24.5154	31.4475
Collagen alpha-1(V) chain OS=Mus musculus GN=Col5a1 PE=2 SV=2	4.67	184362	679.994	O88207	8	7.51	0.0006	CO5A1_MOUSE	47.9889	97.5295	143.584	82.2656	131.676	90.0588	113.438	152.83	114.806	169.92	78.877	68.6239	143.055	85.9191	142.894	73.8559	54.9168	58.6202	104.08	100.533
Collagen alpha-1(VII) chain OS=Mus musculus GN=Col7a1 PE=1 SV=3	5.91	296259	1050.62	Q63870	8	6.45	0.0006	CO7A1_MOUSE	243.658	266.831	231.401	269.898	350.326	344.114	275.646	269.456	309.34	253.76	264.74	355.33	208.212	347.252	278.428	324.878	211.529	203.11	264.188	326.307
Collagen alpha-1(XII) chain OS=Mus musculus GN=Col12a1 PE=2 SV=3	5.32	341412	1023.74	Q60847	15	17.92	0.0006	COCA1_MOUSE	0	130.585	0	95.136	91.611	122.818	99.8735	144.526	77.7716	111.333	81.6574	67.3806	76.9987	131.645	94.1892	171.767	114.815	184.355	83.7865	0
Collagen alpha-1(XVI) chain OS=Mus musculus GN=Col16a1 PE=2 SV=2	7.79	157630	755.081	Q8BLX7	2	5.82	0.0006	COGA1_MOUSE	0	0	0	19.2133	0	0	0	0	0	0	0	0	22.4367	0	13.1645	18.3542	19.6005	19.3884	12.4602	0
Collagen alpha-2(IV) chain OS=Mus musculus GN=Col4a2 PE=2 SV=4	8.5	168523	456.762	P08122	2	1.11	0.001	CO4A2_MOUSE	90.9735	93.1778	105.697	101.43	98.4798	80.6213	97.3846	93.4199	100.348	108.376	120.803	154.251	117.026	196.954	151.436	99.2504	95.6748	181.055	134.791	117.812
Collagen alpha-2(XI) chain OS=Mus musculus GN=Col11a2 PE=2 SV=3	6.05	172334	961.144	Q64739	9	13.19	0.0006	COBA2_MOUSE	80.2715	68.1527	85.3624	74.4046	71.1798	55.5558	100.58	61.6074	69.5936	91.1388	59.2111	95.5211	58.4319	65.2786	104.245	60.6602	64.7286	100.29	122.541	60.0795
Collagen alpha-4(VI) chain OS=Mus musculus GN=Col6a4 PE=1 SV=2	6.35	252566	2432.82	A2AX52	15	22.13	0	CO6A4_MOUSE	74.838	78.7331	136.87	99.1742	56.3705	81.5312	76.2807	164.562	62.3119	146.73	560.462	115.693	94.7507	647.323	172.154	45.5057	87.8797	119.279	89.3705	114.939
Collagen alpha-5(VI) chain OS=Mus musculus GN=Col6a5 PE=1 SV=3	6.2	291513	1204.19	A6H584	10	15.87	0.0006	CO6A5_MOUSE	0	0	0	60.8407	67.5676	46.6468	66.5148	106.419	118.362	77.0416	95.0598	57.6486	81.4612	60.1134	77.6048	56.9448	0	79.9454	53.568	0
Collagen alpha-6(VI) chain OS=Mus musculus GN=Col6a6 PE=1 SV=2	6.37	248091	1179.39	Q8C6K9	19	24.02	0.0006	CO6A6_MOUSE	0	75.9883	0	0	20.2172	38.3822	31.0247	0	40.6045	31.2046	141.984	83.9313	71.6796	61.3332	73.4644	51.0698	66.1252	96.9282	161.591	62.9208
Complement C1q subcomponent subunit B OS=Mus musculus GN=C1qb PE=1 SV=2	8.26	26945.5	2950.67	P14106	3	30.04	0	C1QB_MOUSE	209.281	152.264	177.234	151.276	129.919	104.421	137.654	121.8	128.607	112.102	110.459	142.518	119.924	126.905	90.8708	100.651	100.429	109.579	88.2706	126.719
Complement C4-B OS=Mus musculus GN=C4b PE=1 SV=3	7.25	194569	1019.11	P01029	3	3.51	0.0006	CO4B_MOUSE	52.9683	159.536	87.3742	120.866	86.4565	116.684	131.792	105.603	69.8263	118.327	65.1349	65.2899	107.167	86.5751	84.8015	106.357	117.43	72.6195	104.146	97.1721
Connector enhancer of kinase suppressor of ras 2 OS=Mus musculus GN=Cnksr2 PE=1 SV=1	6.33	118537	9088.3	Q80YA9	33	51.55	0	CNKR2_MOUSE	2432.89	2485.48	2378.59	2434.73	2653.68	2473.49	2620.45	2845.15	2471.03	2433.42	1469.9	1265.99	1896.84	1659.08	1326.7	1865.23	2080.29	1543.09	1619.14	1977.38
Connector enhancer of kinase suppressor of ras 3 OS=Mus musculus GN=Cnksr3 PE=1 SV=1	9.27	62383.1	3127.14	Q8BMA3	6	21.44	0	CNKR3_MOUSE	68.0773	55.4087	57.7473	40.9294	35.6059	39.137	45.1534	60.7723	46.8658	53.0965	123.656	83.1423	46.5479	64.0203	85.6253	78.6054	76.7774	110.493	75.879	41.4642
Conserved oligomeric Golgi complex subunit 1 OS=Mus musculus GN=Cog1 PE=2 SV=3	6.78	110362	1145.13	Q9Z160	5	17.76	0.0006	COG1_MOUSE	0	18.1908	0	0	0	0	0	0	0	0	0	0	0	0	0	106.469	46.3706	19.8232	15.9935	96.7408
Constitutive coactivator of PPAR-gamma-like protein 1 OS=Mus musculus GN=FAM120A PE=1 SV=2	9.03	122843	1284.08	Q6A0A9	14	25.27	0.0006	F120A_MOUSE	165.688	163.153	162.635	163.216	109.881	162.333	139.129	203.444	148.322	142.778	129.57	153.865	189.968	127.909	132.271	200.3	171.607	90.1946	157.214	165.268
Constitutive coactivator of PPAR-gamma-like protein 2 OS=Mus musculus GN=Fam120c PE=2 SV=3	8.42	120973	1285.09	Q8C3F2	10	19.89	0.0006	F120C_MOUSE	136.087	104.735	123.221	134.327	117.97	145.487	128.935	119.68	131.124	122.048	108.765	155.876	120.884	132.208	102.593	113.981	124.166	276.427	144.331	112.136
Contactin-1 OS=Mus musculus GN=Cntn1 PE=1 SV=1	5.73	114244	13988.6	P12960	31	49.9	0	CNTN1_MOUSE	3972.09	3764.74	3996.1	3786.62	3972.59	4118.45	3415.76	3815.23	3832.28	3618.24	2647.43	2964.56	2753.63	2513.51	2357.88	2836.89	2556.65	2687.23	2656.19	2737.31
Contactin-2 OS=Mus musculus GN=Cntn2 PE=1 SV=2	7.43	114016	1044.53	Q61330	10	24.62	0.0006	CNTN2_MOUSE	137.959	137.761	127.694	146.321	128.019	162.262	138.601	164.688	152.225	138.404	177.374	191.274	211.652	191.513	171.386	233.506	219.177	212.524	206.237	264.147
Contactin-associated protein 1 OS=Mus musculus GN=Cntnap1 PE=2 SV=2	6.62	158308	2848.92	O54991	23	27.36	0	CNTP1_MOUSE	2181.89	2143.85	2315.58	2337.51	2318.4	2125.83	1954.75	2112.48	2109.58	1995.45	1288.54	1161.92	1267.95	1146.31	924.24	1148.59	963.914	1240.14	1107.06	1135.89
Contactin-associated protein like 5-1 OS=Mus musculus GN=Cntnap5a PE=2 SV=1	5.81	147764	1286.16	Q0V8T9	2	9.66	0.0006	CTP5A_MOUSE	0	31.7625	0	0	0	0	33.7869	32.4364	45.7136	42.0827	0	0	44.332	0	57.7196	55.7945	38.6425	74.573	64.0147	76.1131
Contactin-associated protein like 5-2 OS=Mus musculus GN=Cntnap5b PE=2 SV=1	5.87	146256	1189.48	Q0V8T8	3	5.42	0.0006	CTP5B_MOUSE	275.744	416.858	333.099	0	301.034	287.35	365.693	261.69	354.861	380.376	461.24	206.862	194.892	371.091	263.262	236.075	197.628	203.67	228.156	258.534
Contactin-associated protein like 5-3 OS=Mus musculus GN=Cntnap5c PE=2 SV=1	5.55	148238	691.95	Q0V8T7	3	5.21	0.0006	CTP5C_MOUSE	279.481	422.507	337.613	553.746	305.113	291.243	370.648	265.236	359.669	385.53	0	209.665	197.532	0	266.83	239.274	200.306	206.43	231.248	262.038
Contactin-associated protein-like 2 OS=Mus musculus GN=Cntnap2 PE=1 SV=2	6.31	150193	3112.13	Q9CPW0	16	30.56	0	CNTP2_MOUSE	357.261	306.553	344.012	312.64	351.249	365.736	317.756	418.381	349.024	298.992	358.045	411.528	433.794	366.381	403.307	449.593	463.981	372.806	416.333	437.777
COP9 signalosome complex subunit 4 OS=Mus musculus GN=Cops4 PE=1 SV=1	5.47	46570	1029.83	O88544	3	14.53	0.0006	CSN4_MOUSE	0	9.24457	0	0	0	0	9.38949	0	0	0	11.4815	11.4093	0	6.55933	14.2441	9.92409	0	11.0079	13.2678	0
Copine-1 OS=Mus musculus GN=Cpne1 PE=1 SV=1	5.27	59628	920.275	Q8C166	5	16.98	0.0006	CPNE1_MOUSE	67.2922	68.0404	62.8691	96.9546	73.5154	125.242	54.0721	156.04	104.423	127.771	45.6558	45.4331	78.946	41.2376	45.8005	92.6418	109.127	46.8935	49.0779	129.5
Copine-2 OS=Mus musculus GN=Cpne2 PE=2 SV=1	5.54	61720.1	950.902	P59108	6	13.5	0.0006	CPNE2_MOUSE	70.2537	79.5437	76.3094	77.5097	51.1985	81.7158	63.3021	64.3763	78.8052	74.1659	16.0595	42.1908	47.4605	31.2009	27.7841	41.8372	33.4689	29.7672	44.7387	48.6527
Copine-4 OS=Mus musculus GN=Cpne4 PE=1 SV=1	5.88	63263.7	2730.84	Q8BLR2	13	45.06	0	CPNE4_MOUSE	195.454	88.678	154.765	83.9378	105.186	93.6948	109.359	119.034	115.934	104.481	41.4936	40.9574	37.1899	42.6233	37.9388	28.6459	28.9317	45.2608	35.7989	35.3014
Copine-5 OS=Mus musculus GN=Cpne5 PE=2 SV=1	5.38	66162.7	2930.41	Q8JZW4	13	28.67	0	CPNE5_MOUSE	18.3588	17.729	20.1551	16.9943	22.8066	16.9381	15.2885	15.2356	11.3467	22.6293	197.603	157.111	122.915	163.279	150.383	127.534	104.386	175.335	166.779	134.455
Copine-6 OS=Mus musculus GN=Cpne6 PE=2 SV=1	5.23	62636.4	4238.59	Q9Z140	19	38.6	0	CPNE6_MOUSE	821.567	829.128	720.982	845.259	759.294	700.336	650.759	622.648	697.402	544.029	81.4884	128.207	75.3124	85.9763	92.6274	93.8304	87.0517	84.7524	102.085	81.8338
Copine-7 OS=Mus musculus GN=Cpne7 PE=2 SV=1	5.05	62746.6	3715.25	Q0VE82	11	33.39	0	CPNE7_MOUSE	218.136	213.477	245.247	212.556	173.222	174.577	151.975	144.49	171.342	163.19	32.7626	39.9464	35.2056	23.6898	31.2969	36.6421	28.0516	31.9291	29.6817	29.2984
Copine-9 OS=Mus musculus GN=Cpne9 PE=2 SV=1	5.05	62308.4	1816.85	Q1RLL3	7	23.69	0	CPNE9_MOUSE	139.12	159.53	137.984	150.581	185.543	133.5	139.955	128.872	145.845	167.221	185.411	87.1304	67.2862	133.999	109.248	90.8021	58.4293	169.863	99.6944	67.5667
Copper-transporting ATPase 2 OS=Mus musculus GN=Atp7b PE=1 SV=2	6.19	158673	1953.47	Q64446	4	4.92	0	ATP7B_MOUSE	0	33.0628	0	30.753	0	0	0	0	22.9972	0	45.062	31.2937	43.3753	0	28.8221	0	0	43.4872	34.0198	0
Coronin-1A OS=Mus musculus GN=Coro1a PE=1 SV=5	6.03	51673.6	1934.76	O89053	8	37.74	0	COR1A_MOUSE	112.855	121.509	112.192	76.634	69.5005	79.9519	103.298	81.2218	102.968	78.9284	69.8974	56.8252	48.3853	63.1957	83.0736	65.3494	42.4569	83.9954	58.7985	65.4859
Coronin-1C OS=Mus musculus GN=Coro1c PE=1 SV=2	6.67	53805.3	3666.25	Q9WUM4	12	44.73	0	COR1C_MOUSE	405.643	435.683	486.306	443.87	378.79	359.205	332.846	360.765	339.84	356.146	448.712	361.698	378.727	331.908	390.072	286.74	298.759	357.975	334.554	355.79
Coronin-2A OS=Mus musculus GN=Coro2a PE=2 SV=1	7.55	60143.7	905.495	Q8C0P5	2	9.16	0.0006	COR2A_MOUSE	33.4639	43.2336	44.3439	45.0952	41.9121	46.0994	51.3989	40.0417	45.1524	44.5647	83.4088	55.9567	84.6867	70.0379	66.1325	61.214	59.3987	74.2918	63.6029	79.1602
Coronin-2B OS=Mus musculus GN=Coro2b PE=2 SV=2	8.26	55506.7	3228.53	Q8BH44	12	40	0	COR2B_MOUSE	163.495	133.275	101.962	144.835	190.675	124.668	116.593	111.069	74.4181	126.212	285.45	192.368	221.431	171.113	168.286	152.141	273.646	230.803	158.105	200.502
Cortactin-binding protein 2 OS=Mus musculus GN=Cttnbp2 PE=1 SV=2	8.09	181055	4010.01	B9EJA2	41	48.42	0	CTTB2_MOUSE	959.524	1092.14	1042.47	950.483	984.473	995.362	983.469	771.414	860.248	1025.15	2558.95	1962.62	1517.5	2201.95	2134.33	2138.36	2132.76	2280.83	1885.04	2162.99
Creatine kinase B-type OS=Mus musculus GN=Ckb PE=1 SV=1	5.29	42998.5	16110.3	Q04447	17	58.27	0	KCRB_MOUSE	516.205	468.213	486.306	424.695	381.237	414.483	431.188	317.605	357.429	300.98	548.863	1104.8	388.845	648.478	950.542	922.957	668.238	560.456	932.866	668.538
Creatine kinase U-type, mitochondrial OS=Mus musculus GN=Ckmt1 PE=1 SV=1	8.16	47403	21254.8	P30275	20	72.01	0	KCRU_MOUSE	2279.2	2307.32	2487.6	2604.56	2473.06	2486.77	2962.63	2497.55	2123.55	2926.86	3063.56	2605.21	2819.94	2640.7	2789.33	2937.37	2970.58	3144.22	2815.15	2614.28
CREB-binding protein OS=Mus musculus GN=Crebbp PE=1 SV=3	8.48	268289	1189.07	P45481	9	9.05	0.0006	CBP_MOUSE	0	0	0	117.179	54.6488	49.036	86.234	73.7358	131.232	49.6996	55.1275	44.0679	49.0545	84.8716	45.0316	63.2489	88.3234	40.2818	44.4086	65.3024
cTAGE family member 5 OS=Mus musculus GN=Ctage5 PE=1 SV=1	4.85	87946.6	1502.29	Q8R311	6	29.53	0.0006	CTGE5_MOUSE	207.822	295.44	217.063	199.229	197.512	156.734	139.035	138.703	173.967	134.454	55.4382	188.593	80.6747	22.0409	129.276	122.655	153.924	89.6048	159.151	96.3028
CUB and sushi domain-containing protein 3 OS=Mus musculus GN=Csmd3 PE=2 SV=3	5.53	414032	1448.99	Q80T79	6	8.85	0.0006	CSMD3_MOUSE	506.379	783.158	602.504	735.303	436.795	591.08	769.561	449.914	796.102	598.195	528.97	492.464	367.533	448.961	486.177	616.925	375.612	563.282	558.652	456.459
Cubilin OS=Mus musculus GN=Cubn PE=1 SV=3	5.35	407936	1113.44	Q9JLB4	10	8	0.0006	CUBN_MOUSE	790.694	726.878	795.632	477.396	505.876	769.93	563.544	622.609	513.547	600.232	737.524	646.715	937.59	684.799	574.096	658.945	750.246	486.236	765.875	755.553
Cullin-1 OS=Mus musculus GN=Cul1 PE=1 SV=1	7.97	90376	2335.05	Q9WTX6	2	5.28	0	CUL1_MOUSE	0	40.8814	0	30.7551	20.2616	41.7172	27.9859	30.611	38.1114	28.6564	13.9121	15.8541	28.5271	16.1189	17.5081	31.1071	30.9023	16.4947	30.1752	30.2239
Cullin-9 OS=Mus musculus GN=Cul9 PE=2 SV=2	5.29	213038	1596.07	Q80TT8	5	6.17	0	CUL9_MOUSE	0	49.5106	0	79.3294	0	73.3995	63.2066	69.449	42.252	73.763	49.5961	36.7114	47.3039	39.2347	72.5122	61.7197	47.0585	21.9316	75.87	70.2287
Cullin-associated NEDD8-dissociated protein 1 OS=Mus musculus GN=Cand1 PE=2 SV=2	5.4	138043	2071.16	Q6ZQ38	10	13.25	0	CAND1_MOUSE	180.07	186.68	132.919	209.63	151.112	210.605	198.361	253.678	180.027	161.707	133.152	158.767	155.126	148.425	135.521	203.666	131.765	122.051	191.679	170.841
CWF19-like protein 2 OS=Mus musculus GN=Cwf19l2 PE=2 SV=1	8.59	104142	1348.52	Q8BG79	6	21.42	0.0006	C19L2_MOUSE	0	34.9769	0	0	0	0	0	0	0	37.7478	46.3432	0	46.3288	81.9169	43.8179	0	27.5579	36.2915	22.8467	30.614
Cyclin-dependent kinase 13 OS=Mus musculus GN=Cdk13 PE=1 SV=3	10.03	165294	1136.92	Q69ZA1	8	15.09	0.0006	CDK13_MOUSE	652.698	204.515	144.823	231.351	178.578	130.747	348.559	1362.62	336.691	87.9199	74.4674	171.39	86.2096	133.136	173.154	251.059	140.258	205.792	181.083	570.673
Cyclin-dependent kinase 16 OS=Mus musculus GN=Cdk16 PE=1 SV=1	7.85	56142.2	1751.69	Q04735	4	24.6	0	CDK16_MOUSE	55.922	48.7005	44.4053	57.9115	51.0195	55.26	42.5285	50.3323	45.7152	48.9095	45.9242	62.1909	66.6244	64.2227	53.7589	67.0795	79.06	57.426	67.344	39.8793
Cyclin-dependent kinase 17 OS=Mus musculus GN=Cdk17 PE=1 SV=2	9.31	59791.4	1920.22	Q8K0D0	5	31.74	0	CDK17_MOUSE	0	0	18.97	0	0	0	23.3583	0	14.0443	0	72.8384	0	0	21.0472	41.9532	0	27.2661	27.3078	0	59.0438
Cyclin-dependent kinase 18 OS=Mus musculus GN=Cdk18 PE=1 SV=1	8.7	52075.7	1356.31	Q04899	4	18.18	0.0006	CDK18_MOUSE	18.3828	17.1265	0	17.021	19.5246	19.2525	16.6163	12.8245	14.3697	21.734	30.6702	20.8182	28.9091	27.2072	21.5915	26.4398	12.9227	29.784	26.7235	18.9522
Cyclin-dependent kinase 5 OS=Mus musculus GN=Cdk5 PE=1 SV=1	7.55	33744.7	981.196	P49615	4	23.63	0.0006	CDK5_MOUSE	35.3938	37.9269	29.3162	33.6775	27.855	34.9635	34.724	33.2787	32.9055	29.9951	26.6141	36.0064	41.5894	26.9989	33.6325	39.409	43.4705	33.0761	39.0085	39.2439
Cyclin-dependent kinase-like 2 OS=Mus musculus GN=Cdkl2 PE=2 SV=1	8.69	64740.1	750.628	Q9QUK0	2	4.23	0.0006	CDKL2_MOUSE	0	0	0	0	0	0	0	0	0	0	7.82515	0	10.033	0	0	0	3.92854	2.74368	5.80135	6.12181
Cyclin-dependent kinase-like 5 OS=Mus musculus GN=Cdkl5 PE=2 SV=1	9.93	105832	2590.08	Q3UTQ8	25	49.04	0	CDKL5_MOUSE	262.613	297.115	267.487	273.812	280.755	268.002	278.757	261.3	259.913	285.468	349.61	328.267	396.831	418.909	390.629	226.508	324.028	253.373	249.242	292.873
Cyclin-G-associated kinase OS=Mus musculus GN=Gak PE=1 SV=2	5.38	145123	1731.75	Q99KY4	2	5.36	0	GAK_MOUSE	78.3826	44.2802	0	84.677	73.0572	0	56.8409	101.754	85.3176	0	0	0	46.41	0	40.1659	44.9834	35.4755	24.2631	0	0
Cyclin-Y OS=Mus musculus GN=Ccny PE=1 SV=1	6.81	39908.1	768.001	Q8BGU5	4	18.48	0.0006	CCNY_MOUSE	40.2697	65.7426	35.4354	51.0656	55.2074	60.3909	42.4455	52.5087	62.2796	50.4638	40.139	45.7462	38.6355	45.7434	42.3051	53.7826	37.9794	32.6493	40.4391	47.5298
Cysteine and glycine-rich protein 1 OS=Mus musculus GN=Csrp1 PE=1 SV=3	8.55	21438.8	33789.1	P97315	14	97.41	0	CSRP1_MOUSE	456.701	171.209	401.871	456.099	477.986	393.786	351.276	359.236	398.016	351.559	732.985	353.108	786.587	374.974	555.824	277.556	638.404	663.975	419.009	687.533
Cysteine and glycine-rich protein 2 OS=Mus musculus GN=Csrp2 PE=1 SV=3	8.59	21838.3	1646.02	P97314	2	6.22	0	CSRP2_MOUSE	0	12.0261	0	7.23299	2.86168	11.1028	7.54399	4.32482	3.06965	4.72161	5.43598	0	3.10886	0	0	1.64362	3.16038	0	2.63719	2.80786
Cysteine desulfurase, mitochondrial OS=Mus musculus GN=Nfs1 PE=2 SV=3	8.15	50969.3	651.744	Q9Z1J3	3	6.97	0.0006	NFS1_MOUSE	39.5124	26.7427	42.8999	32.9146	43.9449	37.4322	43.6598	36.1659	35.6156	42.733	28.3444	32.2072	34.4311	25.7237	33.2635	34.6873	29.5238	34.5764	34.256	33.1347
Cysteine--tRNA ligase, cytoplasmic OS=Mus musculus GN=Cars PE=2 SV=2	6.31	95487.3	1762.02	Q9ER72	3	8.9	0	SYCC_MOUSE	44.8923	50.2963	43.8879	49.0004	43.4079	42.2449	44.0092	48.9223	51.1667	52.8723	37.4934	37.1685	40.9909	34.8113	38.364	39.7813	28.9795	38.1408	44.2195	35.1181
Cysteine-rich protein 2 OS=Mus musculus GN=Crip2 PE=1 SV=1	8.62	23525.4	16305	Q9DCT8	6	65.87	0	CRIP2_MOUSE	104.173	98.3104	94.9115	89.2082	107.433	91.9611	87.0142	90.0111	80.5501	77.4072	301.781	229.002	235.259	273.343	282.424	210.659	215.904	226.567	207.94	221.1
Cystic fibrosis transmembrane conductance regulator OS=Mus musculus GN=Cftr PE=1 SV=2	8.8	168840	1279.88	P26361	7	16.53	0.0006	CFTR_MOUSE	1849.58	51.9505	1940.78	692.951	1304.05	2977.75	98.1167	2373.89	270.491	1140.28	368.875	694.619	851.177	386.101	392.33	1521.89	45.2652	669.61	962.221	949.26
Cytochrome b-c1 complex subunit 1, mitochondrial OS=Mus musculus GN=Uqcrc1 PE=1 SV=2	5.76	53479.1	9234.36	Q9CZ13	13	41.46	0	QCR1_MOUSE	828.416	890.759	942.442	865.826	970.844	972.352	1084.05	830.818	1062.23	976.726	442.611	1262.91	526.383	615.614	1004.24	1194.6	1161.14	555.685	986.231	936.311
Cytochrome b-c1 complex subunit 2, mitochondrial OS=Mus musculus GN=Uqcrc2 PE=1 SV=1	9.57	48292	11033.6	Q9DB77	13	44.15	0	QCR2_MOUSE	556.415	605.695	646.113	574.307	701.188	762.176	804.854	650.135	760.801	761.641	397.522	893.54	557.109	568.017	847.317	1020.27	846.536	518.382	759.651	732.805
Cytochrome b-c1 complex subunit 6, mitochondrial OS=Mus musculus GN=Uqcrh PE=1 SV=2	4.62	10719.8	4557.58	P99028	2	39.33	0	QCR6_MOUSE	20.5638	20.367	45.1012	9.41572	15.3266	10.4182	7.09378	9.43383	6.67228	24.1912	15.2543	81.5119	9.53864	6.82582	27.6156	7.32782	36.5587	37.1316	23.9192	9.44193
Cytochrome b-c1 complex subunit Rieske, mitochondrial OS=Mus musculus GN=Uqcrfs1 PE=1 SV=1	8.91	29652.8	3260.25	Q9CR68	5	45.26	0	UCRI_MOUSE	93.7559	82.4097	94.6684	77.1385	89.1717	95.8709	111.213	104.979	108.945	97.583	39.2693	155.838	77.4128	52.1771	103.25	112.945	110.127	62.5063	100.379	82.8659
Cytochrome b5 OS=Mus musculus GN=Cyb5a PE=1 SV=2	4.76	15241	489.908	P56395	2	18.66	0.001	CYB5_MOUSE	5.54654	3.51928	4.61319	4.51788	4.81313	4.10652	3.29189	4.2248	5.15345	4.01811	0	9.34778	4.16113	3.93844	6.23209	6.17313	4.05582	3.20655	4.6633	3.85928
Cytochrome b5 type B OS=Mus musculus GN=Cyb5b PE=1 SV=1	4.6	16375.1	6595.38	Q9CQX2	4	48.63	0	CYB5B_MOUSE	37.0482	43.5933	31.2199	25.0073	45.2784	38.7402	21.5833	31.2407	31.5824	33.3516	45.8422	79.0729	37.17	26.9502	78.3419	58.8293	65.0697	42.0476	44.9493	61.7643
Cytochrome c oxidase subunit 2 OS=Mus musculus GN=Mtco2 PE=1 SV=1	4.41	26147.6	2400.38	P00405	2	16.3	0	COX2_MOUSE	77.0589	82.7661	62.7285	85.4602	146.39	119.984	101.381	82.1364	81.8786	107.539	97.9302	116.528	64.556	113.661	191.957	200.693	120.221	115.082	109.902	151.234
Cytochrome c oxidase subunit 4 isoform 1, mitochondrial OS=Mus musculus GN=Cox4i1 PE=1 SV=2	9.59	19587.5	13142.9	P19783	10	75.15	0	COX41_MOUSE	145.941	137.199	123.017	103.54	164.448	154.229	149.216	145.771	152.808	138.997	80.9374	273.4	123.716	76.0666	278.858	236.381	238.739	105.204	172.79	210.057
Cytochrome c oxidase subunit 6C OS=Mus musculus GN=Cox6c PE=1 SV=3	10.5	8469.03	7073.38	Q9CPQ1	4	53.95	0	COX6C_MOUSE	25.9039	25.8639	23.3107	20.9459	31.5397	34.5747	27.8311	26.8933	28.0413	32.5112	20.9658	63.0229	11.2618	13.9818	47.0005	25.8306	37.2713	30.2059	23.2018	21.4876
Cytochrome c, somatic OS=Mus musculus GN=Cycs PE=1 SV=2	10	11719.5	16277.9	P62897	5	64.76	0	CYC_MOUSE	128.748	88.7211	78.2553	122.634	141.038	112.853	119.974	103.22	121.449	122.738	140.594	117.496	96.5512	106.981	128.527	113.149	91.7469	117.332	100.283	128.01
Cytochrome c1, heme protein, mitochondrial OS=Mus musculus GN=Cyc1 PE=1 SV=1	9.37	35555.8	2554.8	Q9D0M3	7	32.92	0	CY1_MOUSE	71.5654	67.2172	79.0669	59.7341	81.3304	73.2637	77.941	54.6885	68.6599	78.2793	33.345	118.369	42.431	37.9647	86.5289	96.6201	84.4233	38.5961	74.1515	61.0135
Cytohesin-1 OS=Mus musculus GN=Cyth1 PE=1 SV=2	5.33	46729.8	3153.02	Q9QX11	8	46.23	0	CYH1_MOUSE	96.7935	105.103	103.471	133.151	157.894	125.72	116.956	111.945	132.812	119.742	83.2312	101.624	101.291	150.571	120.7	93.8468	85.9971	103.232	92.107	101.182
Cytohesin-2 OS=Mus musculus GN=Cyth2 PE=1 SV=2	5.34	46927.4	3222.28	P63034	13	58.25	0	CYH2_MOUSE	125.769	157.02	128.041	144.273	135.31	124.127	147.119	161.168	145.563	131.106	109.34	104.003	137.024	95.0914	98.1586	141.347	112.313	141.746	107.229	130.297
Cytohesin-3 OS=Mus musculus GN=Cyth3 PE=1 SV=1	5.25	46621.8	2294	O08967	10	54.39	0	CYH3_MOUSE	45.1073	0	14.4079	23.3449	20.2224	36.1386	6.94585	4.77611	0	13.8506	9.73	9.17135	13.2932	18.4175	10.6904	0	0	14.8935	8.05841	0
Cytoplasmic dynein 1 heavy chain 1 OS=Mus musculus GN=Dync1h1 PE=1 SV=2	5.98	534784	4841.38	Q9JHU4	112	43.95	0	DYHC1_MOUSE	11368.6	6039.14	4963.76	15480.5	12492.8	8364.73	16844.4	8886.36	11460.3	4978.37	21775.1	13787	23413.9	16859.5	18837	20558.7	19094.5	17722.8	19887.3	20352.6
Cytoplasmic dynein 1 intermediate chain 1 OS=Mus musculus GN=Dync1i1 PE=1 SV=2	4.82	71181.2	1627.15	O88485	8	30.41	0	DC1I1_MOUSE	120.025	90.1084	102.225	103.75	88.6076	92.6649	90.5258	119.636	101.115	90.2783	105.332	74.8373	121.486	77.6369	89.0755	97.5784	84.8431	104.196	101.861	95.9128
Cytoplasmic dynein 1 intermediate chain 2 OS=Mus musculus GN=Dync1i2 PE=1 SV=1	5	68793.4	1779.86	O88487	6	33.99	0	DC1I2_MOUSE	0	0	0	0	0	0	0	0	0	0	48.0244	15.5621	0	30.977	26.9455	0	0	89.027	77.8573	0
Cytoplasmic dynein 1 light intermediate chain 1 OS=Mus musculus GN=Dync1li1 PE=1 SV=1	5.97	56899.4	2870.17	Q8R1Q8	11	46.46	0	DC1L1_MOUSE	121.813	91.583	107.141	131.566	111.713	117.407	114.849	128.954	117.762	119.796	173.038	76.084	146.393	144.057	127.121	130.187	93.6584	147.908	123.408	119.868
Cytoplasmic dynein 1 light intermediate chain 2 OS=Mus musculus GN=Dync1li2 PE=1 SV=2	5.84	54503.7	1968.36	Q6PDL0	9	38.62	0	DC1L2_MOUSE	111.475	59.6873	84.3913	97.4652	81.6849	95.2722	79.4743	83.5689	87.2587	85.3156	103.91	93.8033	129.062	111.41	100.534	121.38	101.817	97.4368	112.538	113.629
Cytoplasmic dynein 2 heavy chain 1 OS=Mus musculus GN=Dync2h1 PE=1 SV=1	6.14	495762	4140.91	Q45VK7	50	31.79	0	DYHC2_MOUSE	984.784	459.796	779.832	687.675	452.639	415.149	568.265	502.348	466.717	562.007	1113.17	919.05	564.46	1026.48	914.316	693.849	1030.04	924.513	1071.54	838.953
Cytoplasmic FMR1-interacting protein 1 OS=Mus musculus GN=Cyfip1 PE=1 SV=1	6.45	146896	2930.4	Q7TMB8	31	41.26	0	CYFP1_MOUSE	193.983	109.391	216.937	119.51	253.696	199.45	82.0897	94.9148	88.9894	170.245	189.285	265.675	97.0416	148.121	351.754	64.7394	98.5273	257.186	65.8144	80.4729
Cytoplasmic FMR1-interacting protein 2 OS=Mus musculus GN=Cyfip2 PE=1 SV=2	6.62	147542	3603.8	Q5SQX6	36	42.94	0	CYFP2_MOUSE	1861	1911.36	1727.23	2226.23	1851.07	1992.06	1963.82	2114.49	2051.92	1890.4	1810.59	1563.19	2322.08	1780.19	1698.11	1772.35	1592.31	1310.18	1638.38	1815.85
Cytoplasmic protein NCK2 OS=Mus musculus GN=Nck2 PE=1 SV=1	6.52	43107.2	805.908	O55033	5	25.26	0.0006	NCK2_MOUSE	30.6669	27.8512	29.172	27.5589	25.7889	20.9719	22.7767	29.9708	23.4255	33.6788	16.9403	27.9865	18.1181	22.8347	23.7101	20.5018	22.0336	19.3094	16.5474	17.0056
Cytoskeleton-associated protein 4 OS=Mus musculus GN=Ckap4 PE=2 SV=2	5.32	63749.2	1499.57	Q8BMK4	13	53.57	0.0006	CKAP4_MOUSE	113.556	122.206	132.248	89.111	99.9487	108.474	117.812	142.347	95.6159	108.692	50.2544	62.1649	71.6287	55.2674	56.1499	62.8417	59.2253	70.107	79.9256	97.4646
Cytoskeleton-associated protein 5 OS=Mus musculus GN=Ckap5 PE=2 SV=1	7.89	227289	3825.74	A2AGT5	30	45.57	0	CKAP5_MOUSE	653.777	665.071	722.701	730.605	676.698	698.934	673.226	811.312	778.044	608.503	481.523	522.678	711.305	576.653	483.735	607.978	570.174	546.331	548.107	551.311
Cytosolic 10-formyltetrahydrofolate dehydrogenase OS=Mus musculus GN=Aldh1l1 PE=1 SV=1	5.53	99564.7	1120.49	Q8R0Y6	10	20.95	0.0006	AL1L1_MOUSE	459.13	575.106	501.439	456.425	471.229	442.321	553.027	474.46	423.161	541.376	277.503	335.707	307.607	314.752	296.48	344.808	389.029	348.925	325.672	325.903
Cytosolic carboxypeptidase 1 OS=Mus musculus GN=Agtpbp1 PE=1 SV=2	6.06	138566	1687.49	Q641K1	2	8.05	0	CBPC1_MOUSE	49.3575	21.8287	0	41.1325	61.9925	44.0863	29.0413	30.8015	28.6261	41.7671	130.448	78.9824	59.8971	92.6174	110.81	52.7459	30.8337	71.0453	37.4552	27.7951
Cytosolic carboxypeptidase-like protein 5 OS=Mus musculus GN=Agbl5 PE=1 SV=2	9.17	98747.6	721.251	Q09M02	2	3.95	0.0006	CBPC5_MOUSE	0	0	0	0	0	0	0	0	23.6255	0	107.455	24.9857	0	113.669	0	21.9616	0	103.312	40.6213	19.1414
Cytospin-A OS=Mus musculus GN=Specc1l PE=1 SV=1	5.43	124887	1213.25	Q2KN98	9	13.51	0.0006	CYTSA_MOUSE	57.6856	26.9067	51.1484	35.5841	41.3306	35.0144	32.2592	0	0	50.9175	32.568	28.1101	21.7226	27.1227	31.4061	30.2178	26.8004	61.6102	33.3269	27.1238
Cytospin-B OS=Mus musculus GN=Specc1 PE=1 SV=2	6.19	118786	1809.81	Q5SXY1	23	49.67	0	CYTSB_MOUSE	191.676	179.971	209.493	227.225	184.736	168.659	188.172	178.017	191.607	200.455	106.272	125.553	144.643	99.1689	132.286	145.765	132.367	114.852	135.895	156.549
D-3-phosphoglycerate dehydrogenase OS=Mus musculus GN=Phgdh PE=1 SV=3	6.1	57384	1330.8	Q61753	11	32.46	0.0006	SERA_MOUSE	197.811	164.871	169.496	181.13	159.982	212.78	187.911	164.273	183.527	184.151	123.725	155.867	133.618	109.804	129.156	194.18	149.738	136.3	150.556	145.831
D-beta-hydroxybutyrate dehydrogenase, mitochondrial OS=Mus musculus GN=Bdh1 PE=1 SV=2	9.25	38641.3	5187.97	Q80XN0	8	49.56	0	BDH_MOUSE	56.3012	56.6243	59.7408	74.6356	80.3797	62.5379	91.133	68.5258	65.0473	89.5574	92.3203	49.3295	81.6677	65.2448	57.5177	74.334	61.3305	65.3919	63.1346	55.4931
Dapper homolog 3 OS=Mus musculus GN=Dact3 PE=1 SV=1	10.74	63742.8	1401.87	Q0PHV7	9	23.61	0.0006	DACT3_MOUSE	406.167	344.452	459.331	447.731	391.818	344.379	421.235	313.766	337.063	378.68	415.767	354.45	270.722	392.087	468.368	240.656	277.034	461.9	396.146	271.803
DCC-interacting protein 13-alpha OS=Mus musculus GN=Appl1 PE=1 SV=1	5.11	80012.6	786.267	Q8K3H0	6	15.13	0.0006	DP13A_MOUSE	30.0857	18.8082	21.7653	16.523	15.6154	18.0765	22.0541	0	21.3483	24.318	23.3405	18.2	19.7493	18.3118	21.4273	27.9962	20.8233	18.3003	17.4443	31.5441
DCC-interacting protein 13-beta OS=Mus musculus GN=Appl2 PE=2 SV=1	4.76	74424.1	557.431	Q8K3G9	2	4.68	0.0006	DP13B_MOUSE	36.1285	36.8857	30.8442	26.7856	39.4432	25.7847	30.5322	40.2457	32.9755	27.8568	36.2689	26.547	49.5248	34.8073	34.5703	31.3218	35.9134	29.9981	36.2004	32.2169
Death-associated protein kinase 1 OS=Mus musculus GN=Dapk1 PE=1 SV=3	6.43	163324	2537.66	Q80YE7	11	17.96	0	DAPK1_MOUSE	169.719	146.458	144.366	134.527	108.619	159.672	100.167	218.386	112.525	133.085	121.773	95.4993	154.124	110.436	87.9217	118.784	130.736	119.868	133.837	167.17
Death-inducer obliterator 1 OS=Mus musculus GN=Dido1 PE=1 SV=4	7.79	248773	1707.05	Q8C9B9	9	9.88	0	DIDO1_MOUSE	109.494	63.6066	70.0012	54.362	64.8917	62.2669	51.1143	70.9933	54.829	64.5433	121.335	76.89	58.8626	74.0138	73.1716	62.7544	60.0697	80.1422	45.6348	59.033
Dedicator of cytokinesis protein 1 OS=Mus musculus GN=Dock1 PE=1 SV=3	7.36	216055	2577.22	Q8BUR4	10	20.64	0	DOCK1_MOUSE	517.259	570.188	701.35	243.532	130.335	616.907	428.059	580.195	316.723	324.359	248.045	320.687	235.443	322.524	236.123	249.208	274.779	327.442	214.682	297.867
Dedicator of cytokinesis protein 10 OS=Mus musculus GN=Dock10 PE=1 SV=3	6.61	248210	2942.85	Q8BZN6	25	25.49	0	DOC10_MOUSE	267.083	372.927	280.317	375.319	315.844	282.008	305.223	270.34	311.468	313.667	429.046	343.305	273.192	376.621	334.614	305.963	378.512	317.58	417.705	377.433
Dedicator of cytokinesis protein 11 OS=Mus musculus GN=Dock11 PE=1 SV=1	7.6	240395	2033.44	A2AF47	17	27.74	0	DOC11_MOUSE	242.768	244.581	209.02	200.466	325.864	160.585	243.268	238.388	241.241	224.162	135.943	113.88	204.674	140.44	124.186	150.833	180.154	127.665	661.674	132.797
Dedicator of cytokinesis protein 2 OS=Mus musculus GN=Dock2 PE=1 SV=3	6.53	213073	1227.58	Q8C3J5	3	7.99	0.0006	DOCK2_MOUSE	0	64.1498	0	676.21	59.174	154.575	0	77.683	0	0	165.166	0	0	0	0	0	0	0	122.752	87.3012
Dedicator of cytokinesis protein 3 OS=Mus musculus GN=Dock3 PE=1 SV=1	6.54	234906	2683.35	Q8CIQ7	27	27.87	0	DOCK3_MOUSE	1566.66	1740.72	1801.13	1617.79	1477.58	724.34	713.633	657.602	743.638	698.881	1685.55	3263.53	2580.05	2449.53	3172.98	962.252	887.16	1052.57	965.064	982.768
Dedicator of cytokinesis protein 4 OS=Mus musculus GN=Dock4 PE=1 SV=1	7.38	228318	3185.6	P59764	32	41.05	0	DOCK4_MOUSE	1225.3	1200.95	1253.88	1159.02	1182.92	1172.32	1167.46	1231.17	1197.16	1260.26	614.439	689.127	894.613	663.687	595.098	484.092	477.99	428.924	410.166	523.207
Dedicator of cytokinesis protein 5 OS=Mus musculus GN=Dock5 PE=1 SV=2	7.24	215456	2371.18	B2RY04	17	20.34	0	DOCK5_MOUSE	302.827	220.702	316.102	253.015	252.326	282.349	224.311	258.623	304.285	264.782	437.279	363.262	323.085	349.351	322.972	283.608	237.98	340.012	357.36	319.058
Dedicator of cytokinesis protein 6 OS=Mus musculus GN=Dock6 PE=1 SV=4	6.34	235321	3498.54	Q8VDR9	12	23.8	0	DOCK6_MOUSE	120.931	2389.55	126.345	60.209	161.556	63.6496	82.0975	67.9985	22.1568	66.315	81.3449	92.6002	32.5346	69.6595	62.8207	108.305	124.641	95.0543	180.871	81.3767
Dedicator of cytokinesis protein 7 OS=Mus musculus GN=Dock7 PE=1 SV=3	6.24	243321	1769.99	Q8R1A4	27	30.14	0	DOCK7_MOUSE	82.2059	67.2207	67.7378	447.076	66.9378	540.521	446.311	389.181	422.212	270.97	111.508	64.535	253.487	91.5017	63.4658	236.711	302.192	183.737	70.4872	379.798
Dedicator of cytokinesis protein 8 OS=Mus musculus GN=Dock8 PE=1 SV=4	6.51	241545	1378.04	Q8C147	15	23.14	0.0006	DOCK8_MOUSE	116.202	63.2019	90.6622	72.0325	107.411	72.8663	71.3492	103.774	64.2827	95.6613	6218.87	109.798	97.2294	93.9398	72.3222	79.4557	66.699	54.3594	67.9867	44.7759
Dedicator of cytokinesis protein 9 OS=Mus musculus GN=Dock9 PE=2 SV=2	6.84	237765	1033.52	Q8BIK4	12	19.46	0.0006	DOCK9_MOUSE	159.452	96.5667	129.714	78.1311	99.6281	160.36	89.0534	87.1012	93.3734	97.0172	143.294	203.51	53.926	136.175	197.509	107.674	147.48	191.646	165.125	155.599
Dehydrogenase/reductase SDR family member 1 OS=Mus musculus GN=Dhrs1 PE=2 SV=1	8.36	34518.6	2687.79	Q99L04	5	37.38	0	DHRS1_MOUSE	99.967	28.3243	95.4477	116.589	122.644	111.45	113.379	103.637	107.272	116.547	40.142	68.4052	19.8984	64.0953	60.0543	115.42	0	50.1111	101.391	7.84924
Delta(3,5)-Delta(2,4)-dienoyl-CoA isomerase, mitochondrial OS=Mus musculus GN=Ech1 PE=1 SV=1	7.65	36460.7	2268.47	O35459	3	20.8	0	ECH1_MOUSE	33.8797	36.4944	47.0899	31.7497	26.4776	26.8132	35.7746	26.5729	23.9951	29.1862	46.8769	45.968	29.3175	43.9711	37.1146	28.876	35.2978	42.4281	39.7047	39.2644
Dematin OS=Mus musculus GN=Dmtn PE=1 SV=1	8.67	45639.5	5869.73	Q9WV69	14	52.35	0	DEMA_MOUSE	201.589	226.344	232.12	182.3	226.614	188.479	183.146	163.655	185.361	227.596	408.504	350.843	385.049	339.042	386.971	375.905	469.03	424.866	333.106	397.475
Dendrin OS=Mus musculus GN=Ddn PE=1 SV=3	10.36	77091.6	2738.75	Q80TS7	7	26.62	0	DEND_MOUSE	121.905	130.412	119.539	151.849	131.72	151.747	134.762	146.748	145.202	149.405	47.1772	39.4453	35.5781	52.0987	38.4929	46.471	58.4352	49.0142	50.163	46.4941
DENN domain-containing protein 2A OS=Mus musculus GN=Dennd2a PE=1 SV=1	9.13	114007	800.763	Q8C4S8	4	7.3	0.0006	DEN2A_MOUSE	795.638	1130.8	807.222	962.785	861.336	891.945	916.426	867.63	888.469	878.064	257.988	243.383	328.032	234.018	250.161	300.551	354.032	468.862	368.187	339.541
DENN domain-containing protein 4B OS=Mus musculus GN=Dennd4b PE=2 SV=2	7.5	166907	1103.94	Q3U1Y4	2	5.67	0.0006	DEN4B_MOUSE	0	0	46.0069	34.0084	0	0	31.7027	0	33.5707	36.1103	88.0008	33.6054	0	77.4515	44.3616	0	0	73.491	0	35.7414
DENN domain-containing protein 4C OS=Mus musculus GN=Dennd4c PE=1 SV=1	5.95	213910	2231.65	A6H8H2	5	8.71	0	DEN4C_MOUSE	343.225	638.777	325.451	573.44	413.6	665.321	542.063	569.615	679.08	573.784	289.51	292.893	317.284	335.672	256.314	466.693	340.403	276.782	717.097	338.265
DENN domain-containing protein 5A OS=Mus musculus GN=Dennd5a PE=1 SV=1	6.23	148307	2167.99	Q6PAL8	7	16.01	0	DEN5A_MOUSE	0	40.8186	0	34.1541	42.1517	31.5389	0	0	46.2638	46.3995	40.6891	44.4109	44.6002	44.2506	38.2423	36.8349	55.2482	45.4097	39.7726	41.5986
DENN domain-containing protein 5B OS=Mus musculus GN=Dennd5b PE=1 SV=2	6.22	146112	1523.34	A2RSQ0	4	20.09	0.0006	DEN5B_MOUSE	38.7688	47.725	0	48.1427	34.7019	38.1993	0	40.9285	0	55.3131	0	31.1845	54.5673	36.8538	37.8539	39.2088	43.778	36.9564	25.3386	59.0095
Desmin OS=Mus musculus GN=Des PE=1 SV=3	5.03	53554.9	2527.03	P31001	13	48.19	0	DESM_MOUSE	149.254	107.591	120.491	113.709	125.994	134.679	112.056	114.36	122.141	139.21	110.582	143.602	81.48	75.446	118.864	106.048	76.3131	76.5062	110.357	98.3979
Desmoplakin OS=Mus musculus GN=Dsp PE=1 SV=1	6.38	335365	3210.19	E9Q557	73	52.62	0	DESP_MOUSE	864.983	1734.07	696.742	859.316	812.52	737.838	698.108	812.513	659.983	837.275	1891.92	855.743	973.363	860.266	753.34	1050	1522.75	1250.57	877.248	896.013
Destrin OS=Mus musculus GN=Dstn PE=1 SV=3	7.99	18863.8	2084.15	Q9R0P5	5	63.03	0	DEST_MOUSE	0	0	3.52421	0	3.64284	0	0	0	0	0	2.87235	2.24028	0	2.40783	3.22418	0	0	2.59198	2.16221	2.75557
Deubiquitinating protein VCIP135 OS=Mus musculus GN=Vcpip1 PE=2 SV=1	6.72	135758	1579.21	Q8CDG3	26	38.52	0	VCIP1_MOUSE	594.229	542.665	571.755	632.764	539.066	628.365	578.65	612.861	560.105	530.414	529.928	540.162	660.242	587.971	545.143	642.145	708.116	483.117	571.429	559.869
Diacylglycerol kinase beta OS=Mus musculus GN=Dgkb PE=2 SV=2	7.8	91811.8	4118.76	Q6NS52	18	30.92	0	DGKB_MOUSE	166.849	104.131	152.071	170.579	234.84	195.267	98.9047	119.396	110.433	135.572	689.966	428.199	856.626	1090.23	897.984	974.129	795.214	673.381	455.582	513.485
Diacylglycerol kinase zeta OS=Mus musculus GN=Dgkz PE=1 SV=2	7.96	105571	1469.96	Q80UP3	15	33.8	0.0006	DGKZ_MOUSE	409.351	746.881	394.363	458.958	471.576	375.6	427.674	411.794	386.672	359.082	694.623	513.352	703.865	661.588	584.297	443.808	1108.51	514.697	491.094	641.576
Dihydrolipoyl dehydrogenase, mitochondrial OS=Mus musculus GN=Dld PE=1 SV=2	7.81	54785.7	3648.35	O08749	13	31.24	0	DLDH_MOUSE	549.389	457.278	650.73	609.221	705.902	560.908	644.102	704.586	621.413	800.101	668.829	632.589	494.743	445.617	579.639	644.667	489.344	627.705	673.435	512.873
Dihydrolipoyllysine-residue acetyltransferase component of pyruvate dehydrogenase complex, mitochondrial OS=Mus musculus GN=Dlat PE=1 SV=2	8.67	68512.1	5500.92	Q8BMF4	16	53.89	0	ODP2_MOUSE	1043.02	1003.92	1145.8	1111.8	929.972	1062.39	1223.38	1132.59	1030.81	1198.89	1120.35	695.983	743.586	766.968	886.239	1058.82	871.714	946.429	1090.88	899.432
Dihydrolipoyllysine-residue succinyltransferase component of 2-oxoglutarate dehydrogenase complex, mitochondrial OS=Mus musculus GN=Dlst PE=1 SV=1	9.26	49336.8	5186.07	Q9D2G2	12	52.42	0	ODO2_MOUSE	254.012	301.223	247.249	317.347	282.644	244.22	332.625	252.02	277.057	256.041	337.418	204.128	222.634	233.129	262.329	309.642	222.995	322.117	347.626	271.618
Dihydropteridine reductase OS=Mus musculus GN=Qdpr PE=1 SV=2	7.88	25798.4	12226.3	Q8BVI4	9	50.62	0	DHPR_MOUSE	272.122	102.935	159.153	259.194	205.579	157.242	188.837	187.918	157.71	146.962	164.357	137.945	96.4486	83.2931	117.995	75.8052	70.3685	132.32	78.5016	82.3467
Dihydropyrimidinase-related protein 1 OS=Mus musculus GN=Crmp1 PE=1 SV=1	6.78	62510	6232.99	P97427	17	49.3	0	DPYL1_MOUSE	287.49	310.561	251.732	261.368	297.333	289.779	235.599	278.469	241.449	246.008	295.953	227.764	192.493	263.518	308.19	212.134	182.464	234.106	234.059	180.018
Dihydropyrimidinase-related protein 2 OS=Mus musculus GN=Dpysl2 PE=1 SV=2	5.92	62676.9	20942.8	O08553	22	64.86	0	DPYL2_MOUSE	1661.54	1565.82	1406.63	1723.37	1770.85	1706.58	1673.8	1655.02	1619.51	1536.02	1961.15	1828.61	1637.36	1811.47	2120.74	1875.59	1729.07	1751.56	1767.92	1671.79
Dihydropyrimidinase-related protein 3 OS=Mus musculus GN=Dpysl3 PE=1 SV=1	6.03	62335.6	6986.38	Q62188	12	48.25	0	DPYL3_MOUSE	100.437	77.9562	76.5802	80.0114	84.2699	63.726	68.9101	61.6986	61.0711	67.4294	94.9623	77.5424	47.3428	75.8365	103.04	63.3806	55.9757	95.916	82.6257	55.0871
Dihydropyrimidinase-related protein 4 OS=Mus musculus GN=Dpysl4 PE=1 SV=1	6.52	62531.9	2700.1	O35098	14	49.65	0	DPYL4_MOUSE	122.64	125.912	139.523	132.053	133.635	114.404	126.64	87.9011	115.064	125.207	186.794	166.619	90.2272	135.538	167.973	112.836	144.308	146.803	140.818	128.208
Dihydropyrimidinase-related protein 5 OS=Mus musculus GN=Dpysl5 PE=1 SV=1	6.65	62086.8	1056	Q9EQF6	8	30.67	0.0006	DPYL5_MOUSE	115.067	97.9577	84.5314	103.505	97.8626	100.815	119.784	104.782	92.9613	90.031	121.229	118.605	124.831	108.122	143.294	135.877	115.807	86.844	125.53	110.637
Dihydropyrimidine dehydrogenase [NADP(+)] OS=Mus musculus GN=Dpyd PE=1 SV=1	6.98	113250	850.456	Q8CHR6	3	2.63	0.0006	DPYD_MOUSE	290.034	214.482	0	235.723	317.577	250.79	297.942	231.582	271.397	284.525	0	275.95	219.713	0	334.593	241.99	207.905	14.5883	260.456	297.724
Dipeptidyl aminopeptidase-like protein 6 OS=Mus musculus GN=Dpp6 PE=1 SV=1	6.21	91944.9	1811.02	Q9Z218	11	17.79	0	DPP6_MOUSE	420.362	449.19	424.619	412.001	421.948	486.451	382.564	491.765	546.81	358.403	149.414	406.521	272.375	243.008	306.261	426.254	304.579	146.796	292.717	287.929
DIS3-like exonuclease 1 OS=Mus musculus GN=Dis3l PE=2 SV=2	6.36	121596	1001.36	Q8C0S1	3	1.71	0.0006	DI3L1_MOUSE	195.774	221.833	207.764	178.326	195.079	183.835	185.687	130.617	146.092	241.254	194.547	203.903	116.637	125.068	195.464	160.477	99.1526	196.649	162.699	133.111
DIS3-like exonuclease 2 OS=Mus musculus GN=Dis3l2 PE=1 SV=1	5.51	98630.2	1013.09	Q8CI75	2	2.18	0.0006	DI3L2_MOUSE	108.332	77.6039	75.8442	66.0808	78.7916	83.3516	78.0373	89.5137	61.0022	79.4135	28.9263	37.7393	49.4875	30.789	45.429	41.5254	82.3346	24.5938	35.1838	26.4526
Disabled homolog 2-interacting protein OS=Mus musculus GN=Dab2ip PE=1 SV=1	8.83	132696	3014.41	Q3UHC7	32	50.29	0	DAB2P_MOUSE	604.963	594.393	710.612	646.739	562.382	647.635	657.083	581.489	616.994	539.308	1037.91	1000.67	1055.06	1037.69	959.733	731.793	676.285	722.584	697.905	751.429
Disco-interacting protein 2 homolog A OS=Mus musculus GN=Dip2a PE=2 SV=3	7.35	167422	2183.1	Q8BWT5	8	11.56	0	DIP2A_MOUSE	0	0	0	37.3841	37.9686	26.6142	0	0	0	20.4352	24.2551	0	21.0693	15.2711	19.5841	0	30.4863	19.256	26.923	0
Disco-interacting protein 2 homolog B OS=Mus musculus GN=Dip2b PE=1 SV=1	7.97	173351	1135.81	Q3UH60	16	19.76	0.0006	DIP2B_MOUSE	133.239	106.381	104.899	69.077	73.6573	78.0534	94.64	95.33	100.157	90.3411	132.981	118.973	103.115	172.561	105.367	108.604	98.065	124.551	82.8324	133.914
Disheveled-associated activator of morphogenesis 1 OS=Mus musculus GN=Daam1 PE=1 SV=4	7.15	123941	2429.19	Q8BPM0	21	39	0	DAAM1_MOUSE	173.287	170.118	152.687	172.237	162.585	204.557	181.226	248.098	211.343	150.577	89.2399	127.43	138.901	103.641	70.8875	132.518	96.4399	93.8966	120.027	101.378
Disheveled-associated activator of morphogenesis 2 OS=Mus musculus GN=Daam2 PE=2 SV=4	6.47	129168	1470.37	Q80U19	13	28.7	0.0006	DAAM2_MOUSE	62.2607	40.746	44.4824	49.4969	41.9658	51.9462	38.2607	71.3829	49.132	34.4995	37.8705	26.6032	31.9658	45.0515	34.055	0	36.0545	80.0476	23.5654	30.9216
Disintegrin and metalloproteinase domain-containing protein 11 OS=Mus musculus GN=Adam11 PE=1 SV=2	7.25	86643.7	581.163	Q9R1V4	7	27.17	0.0006	ADA11_MOUSE	72.3451	51.9544	84.7863	46.0551	79.589	79.7122	33.9988	51.3251	40.5269	36.2312	35.6699	29.792	30.6973	27.3292	26.6208	35.424	39.8258	23.9395	24.8551	27.9995
Disintegrin and metalloproteinase domain-containing protein 22 OS=Mus musculus GN=Adam22 PE=1 SV=2	7.66	102395	5910.88	Q9R1V6	22	64.6	0	ADA22_MOUSE	912.055	793.244	854.58	852.315	801.357	818.66	771.218	909.108	858.42	823.84	1101.33	976.333	1001.52	996.073	997.096	1029.07	1004.93	1072.24	1059.83	1046.29
Disintegrin and metalloproteinase domain-containing protein 23 OS=Mus musculus GN=Adam23 PE=1 SV=1	7.49	94171	1586.62	Q9R1V7	14	44.75	0	ADA23_MOUSE	199.908	184.47	191.586	172.037	268.322	243.441	183.968	251.616	206.627	160.025	274.798	232.306	254.422	249.194	278.748	289.571	221.725	208.724	224.237	211.791
Disks large homolog 1 OS=Mus musculus GN=Dlg1 PE=1 SV=1	5.43	100519	6615.64	Q811D0	31	39.56	0	DLG1_MOUSE	341.756	224.141	325.806	247.384	293.854	278.682	267.342	324.17	273.013	280.813	563.256	627.164	699.784	584.629	547.187	517.539	701.328	438.168	542.066	640.885
Disks large homolog 2 OS=Mus musculus GN=Dlg2 PE=1 SV=2	5.79	95336.6	17784.9	Q91XM9	44	60.09	0	DLG2_MOUSE	3289.6	3728.94	3491.66	3415.34	3555.03	3453.08	3305.21	3494.24	3375.59	3355.96	3368.44	3255.6	3339.68	3390.04	3248.75	2815.38	3171.62	2594.89	2532.92	3296.72
Disks large homolog 3 OS=Mus musculus GN=Dlg3 PE=1 SV=1	6.32	94052.8	8293.94	P70175	33	52.89	0	DLG3_MOUSE	1462.77	2509.22	1759.32	1863.19	1858.53	1677.82	1710.44	1633.55	1640.62	1792.4	948.36	1118.49	871.09	1069.83	1059.77	874.131	1354.01	910.592	880.509	1122.66
Disks large homolog 4 OS=Mus musculus GN=Dlg4 PE=1 SV=1	5.47	80814.6	25783.6	Q62108	34	53.04	0	DLG4_MOUSE	3601.46	3961.35	3605.84	4293.2	4052.83	3688.21	3848.57	4050.81	3867.08	3846.93	4073.81	4139.15	4506.85	4678.36	4138.3	4038.4	4251.3	3421.44	3725.64	4068.48
Disks large-associated protein 1 OS=Mus musculus GN=Dlgap1 PE=1 SV=3	6.65	111629	14737	Q9D415	41	58.37	0	DLGP1_MOUSE	3928.24	3866.13	3852.77	4215.81	3837.01	4107.54	3934.15	3558.25	3816.81	4188.06	1789.41	1749.2	1552.27	2155.06	1825.06	1503.55	2111.54	1584.93	1719.06	1864.94
Disks large-associated protein 2 OS=Mus musculus GN=Dlgap2 PE=1 SV=2	6.34	120442	13728.3	Q8BJ42	43	58.45	0	DLGP2_MOUSE	2181.02	2520.99	2372.36	2284.19	2286.8	2092.02	2107.14	2040.79	1917.95	1911.32	2436.41	2564.37	2427.6	2382.37	2438.46	1766.79	2214.21	1974.76	1872.62	1837.1
Disks large-associated protein 3 OS=Mus musculus GN=Dlgap3 PE=1 SV=1	8.82	106843	14244.3	Q6PFD5	34	60.29	0	DLGP3_MOUSE	2331.36	2328.78	2595.67	2281.11	2227.33	2318.58	2008.91	2092.72	1844.64	1812.01	3452.97	3663.47	3404.87	3411.47	3704.73	2445.16	2676.01	2891.08	2412.75	2202.4
Disks large-associated protein 4 OS=Mus musculus GN=Dlgap4 PE=1 SV=1	6.65	109007	7296.51	B1AZP2	32	62.7	0	DLGP4_MOUSE	1330.85	1337.35	1402.65	1404.47	1542.75	1156.13	1309.1	1328.61	1172.72	1359.06	834.756	990.367	741.577	1284.61	1157.59	859.211	1559.67	922.279	892.435	1030.62
Dixin OS=Mus musculus GN=Dixdc1 PE=1 SV=1	5.75	80671.2	1368.63	Q80Y83	8	15.89	0.0006	DIXC1_MOUSE	56.9549	26.5163	23.3395	33.8431	29.4068	62.3577	23.3163	52.4922	22.4249	27.6197	23.6196	18.5197	19.7307	20.558	17.9486	28.0785	19.4801	55.8338	25.1776	25.618
DmX-like protein 1 OS=Mus musculus GN=Dmxl1 PE=1 SV=1	5.95	340058	3214.72	Q6PNC0	23	21.61	0	DMXL1_MOUSE	139.898	166.162	193.46	167.282	131.143	71.8393	198.827	98.6396	137.152	117.752	172.133	110.189	225.779	151.877	142.805	174.817	155.105	96.5041	163.283	112.972
DmX-like protein 2 OS=Mus musculus GN=Dmxl2 PE=1 SV=3	5.95	341745	2945.85	Q8BPN8	38	30.34	0	DMXL2_MOUSE	1653.79	1614.67	1632.81	1966.08	1837.19	2040.12	1761.14	2016.41	1827.06	1515.82	1541.63	1216.11	1622.39	1336.85	1478.65	1549.6	1164.19	1358.35	1328.85	1289.37
DNA (cytosine-5)-methyltransferase 1 OS=Mus musculus GN=Dnmt1 PE=1 SV=5	7.55	185527	1389.91	P13864	8	18.64	0.0006	DNMT1_MOUSE	0	36.7321	0	36.6861	0	101.886	42.6486	155.707	43.4032	0	0	49.7091	49.7526	70.0048	0	0	55.6191	1273.67	0	0
DNA excision repair protein ERCC-6-like OS=Mus musculus GN=Ercc6l PE=1 SV=1	4.93	139653	1855.59	Q8BHK9	7	11.45	0	ERC6L_MOUSE	0	0	0	29.6977	0	34.2231	29.3049	31.7481	0	0	23.5763	28.1318	31.0219	26.5679	26.4477	28.4312	25.9962	34.7702	0	35.7693
DNA helicase INO80 OS=Mus musculus GN=Ino80 PE=2 SV=2	9.69	177375	1075.78	Q6ZPV2	4	9.3	0.0006	INO80_MOUSE	0	0	0	0	31.7211	0	0	82.4747	0	0	40.5368	53.599	46.7111	40.7086	69.6629	0	38.0621	27.3561	69.4217	0
DNA helicase MCM9 OS=Mus musculus GN=Mcm9 PE=1 SV=2	7.04	127183	1408.38	Q2KHI9	2	6	0.0006	MCM9_MOUSE	0	0	0	0	0	0	0	0	0	0	24.0098	0	27.5034	22.213	0	22.6269	25.1881	19.9956	26.3596	23.9752
DNA polymerase epsilon catalytic subunit A OS=Mus musculus GN=Pole PE=2 SV=3	5.99	264838	1127.51	Q9WVF7	14	15.64	0.0006	DPOE1_MOUSE	610.906	574.009	628.075	594.224	592.123	479.619	583.961	488.34	488.788	679.534	995.87	709.516	379.782	812.198	816.146	840.012	605.182	592.715	427.575	667.819
DNA polymerase kappa OS=Mus musculus GN=Polk PE=1 SV=1	6.27	97086.6	736.794	Q9QUG2	2	4.34	0.0006	POLK_MOUSE	422.441	429.912	388.522	451.606	419.943	390.72	405.041	423.756	496.426	402.976	313.937	285.141	290.755	274.736	210.494	271.237	169.323	216.378	265.208	302.254
DNA polymerase zeta catalytic subunit OS=Mus musculus GN=Rev3l PE=1 SV=3	8.26	354247	3815.16	Q61493	19	29.92	0	DPOLZ_MOUSE	245.482	253.801	235.369	230.612	235.657	218.335	241.474	229.74	209.562	315.855	170.725	234.888	206.908	115.653	195.099	200.81	194.759	322.728	197.333	209.126
DNA repair protein RAD50 OS=Mus musculus GN=Rad50 PE=1 SV=1	6.51	154628	2013.5	P70388	18	35.9	0	RAD50_MOUSE	140.184	91.4546	157.281	164.815	103.779	189.43	134.572	110.48	131.163	176.336	68.6183	89.0476	97.8204	93.5286	62.0569	75.4062	107.275	1541.64	90.4937	99.9495
DNA replication ATP-dependent helicase/nuclease DNA2 OS=Mus musculus GN=Dna2 PE=1 SV=2	6.54	120759	1139.22	Q6ZQJ5	5	6.4	0.0006	DNA2_MOUSE	47.7123	38.6918	47.5058	46.3119	40.478	44.3805	30.5734	33.6261	33.5754	37.452	32.1961	22.7774	49.2088	32.3172	30.6636	28.5875	28.7582	27.9787	24.6855	28.7652
DNA replication licensing factor MCM4 OS=Mus musculus GN=Mcm4 PE=2 SV=1	6.78	97420.7	1677.66	P49717	2	2.9	0	MCM4_MOUSE	0	0	0	0	0	0	0	0	0	0	26.9911	22.4603	18.1404	23.4972	22.4902	0	25.6387	23.8674	0	0
DNA topoisomerase 1 OS=Mus musculus GN=Top1 PE=1 SV=2	9.73	91332.1	914.379	Q04750	2	12.91	0.0006	TOP1_MOUSE	37.5293	26.2919	32.5823	35.1031	24.2675	32.5783	39.5667	31.5907	28.8506	33.4711	38.2701	40.4154	39.957	40.7548	35.7813	58.5409	39.9429	50.2621	91.1913	57.1652
DNA topoisomerase 2-alpha OS=Mus musculus GN=Top2a PE=1 SV=2	8.82	173589	1724.09	Q01320	9	14.14	0	TOP2A_MOUSE	218.349	235.393	303.523	199.245	177.963	203.38	169.534	275.131	242.426	254.942	309.192	559.645	332.701	372.079	732.495	267.208	389.221	360.225	173.591	286.064
DNA topoisomerase 2-beta OS=Mus musculus GN=Top2b PE=1 SV=2	8.39	182822	1111.76	Q64511	10	12.16	0.0006	TOP2B_MOUSE	0	0	0	0	0	0	18.8026	0	0	0	37.8465	0	17.0138	0	0	14.0607	142.21	35.3125	125.784	24.6615
DNA topoisomerase 2-binding protein 1 OS=Mus musculus GN=Topbp1 PE=2 SV=2	6.2	171256	1305.82	Q6ZQF0	5	5.41	0.0006	TOPB1_MOUSE	67.5054	58.8428	59.0846	65.4121	59.4191	86.8419	72.6182	69.6498	89.3112	59.9601	143.812	91.7814	63.5152	124.056	96.3815	53.8823	53.9576	105.405	46.1408	53.444
DNA-binding protein Rfx5 OS=Mus musculus GN=Rfx5 PE=1 SV=2	9.94	70190.9	663.207	Q9JL61	3	13.98	0.0006	RFX5_MOUSE	31.8942	34.1033	20.967	31.0909	25.1521	34.6324	28.5701	20.5311	33.8337	24.3679	30.6696	42.1286	30.8158	28.449	37.0506	45.3989	26.6466	32.8275	36.5481	41.717
DNA-dependent protein kinase catalytic subunit OS=Mus musculus GN=Prkdc PE=1 SV=3	6.7	476775	3553.49	P97313	34	28.1	0	PRKDC_MOUSE	265.777	329.643	255.511	313.021	254.306	338.04	286.101	288.208	329.187	273.168	826.386	425.964	286.592	1109.39	800.275	332.659	367.584	629.652	248.811	348.46
DNA-directed RNA polymerase I subunit RPA1 OS=Mus musculus GN=Polr1a PE=1 SV=2	6.49	196164	1658.83	O35134	13	17.59	0	RPA1_MOUSE	167.187	92.0059	165.731	105.224	120.882	92.986	92.3409	92.9777	84.5176	125.258	98.4183	78.5198	54.3236	97.8217	68.1446	46.0638	52.3073	93.1371	65.3847	50.2658
DNA-directed RNA polymerase II subunit RPB1 OS=Mus musculus GN=Polr2a PE=1 SV=3	6.99	218545	1239.86	P08775	4	5.38	0.0006	RPB1_MOUSE	0	0	0	63.3232	0	62.2253	76.0541	57.0014	64.7926	76.7215	98.7482	90.8878	57.9431	78.4064	94.3959	73.1598	64.415	43.7117	71.7546	63.735
DnaJ homolog subfamily A member 1 OS=Mus musculus GN=Dnaja1 PE=1 SV=1	6.67	45609.6	7195.44	P63037	9	63.22	0	DNJA1_MOUSE	319.612	261.679	332.767	296.313	310.433	264.359	322.902	325.951	297.91	347.557	204.334	245.988	304.243	227.374	283.67	256.797	267.129	315.327	250.682	226.098
DnaJ homolog subfamily A member 2 OS=Mus musculus GN=Dnaja2 PE=1 SV=1	6.03	46373	4253.78	Q9QYJ0	13	69.66	0	DNJA2_MOUSE	489.445	480.149	536.421	456.492	425.347	398.851	507.945	371.794	431.531	459.966	474.229	386.368	375.451	391.589	428.64	380.289	427.091	539.847	489.042	461.904
DnaJ homolog subfamily A member 3, mitochondrial OS=Mus musculus GN=Dnaja3 PE=1 SV=1	9.47	53127.9	1598.41	Q99M87	12	36.25	0	DNJA3_MOUSE	134.386	125.636	133.177	151.22	155.8	138.652	166.993	158.153	136.431	176.42	169.781	151.092	157.16	145.063	168.096	150.72	154.929	173.205	162.026	161.072
DnaJ homolog subfamily A member 4 OS=Mus musculus GN=Dnaja4 PE=2 SV=1	7.44	45529.1	958.15	Q9JMC3	4	24.43	0.0006	DNJA4_MOUSE	31.9161	31.9494	37.6553	30.0814	28.9027	20.6767	23.6037	21.1787	22.1348	24.8138	32.2347	28.3891	23.1242	23.3525	29.1098	15.1154	21.9959	31.2937	21.0891	20.4299
DnaJ homolog subfamily B member 1 OS=Mus musculus GN=Dnajb1 PE=2 SV=3	8.94	38338.4	1507.48	Q9QYJ3	6	28.53	0.0006	DNJB1_MOUSE	47.6974	91.1722	67.3454	69.6668	44.974	89.0845	69.1432	71.3278	73.6446	61.1716	53.9322	38.4486	83.647	48.9713	49.1192	64.0915	61.0101	57.7532	67.4043	79.5017
DnaJ homolog subfamily B member 11 OS=Mus musculus GN=Dnajb11 PE=1 SV=1	5.88	40840.2	977.458	Q99KV1	2	10.89	0.0006	DJB11_MOUSE	23.6798	28.6083	21.7879	23.4826	34.519	28.5152	30.1862	29.7805	28.095	27.8126	21.0713	25.4429	25.1469	20.3409	22.8818	22.1731	25.5372	26.9986	23.4275	27.6171
DnaJ homolog subfamily B member 4 OS=Mus musculus GN=Dnajb4 PE=2 SV=1	8.88	37953	2049.2	Q9D832	8	50.15	0	DNJB4_MOUSE	13.5687	16.4639	16.6829	22.4897	28.9341	18.849	26.627	10.4776	23.965	26.4211	70.0998	25.3762	32.8147	54.7991	39.9829	18.525	25.1836	85.5446	28.2662	21.8385
DnaJ homolog subfamily B member 5 OS=Mus musculus GN=Dnajb5 PE=2 SV=1	9.36	39347.6	800.476	O89114	3	19.25	0.0006	DNJB5_MOUSE	66.1616	48.005	54.7604	59.196	57.2065	58.8953	66.6218	60.0967	63.2123	55.5676	51.5328	40.2674	48.925	46.0466	41.5748	45.747	46.9949	45.7551	46.5689	50.6008
DnaJ homolog subfamily B member 6 OS=Mus musculus GN=Dnajb6 PE=1 SV=4	9.78	39864.3	2538.04	O54946	7	38.36	0	DNJB6_MOUSE	206.68	130.724	144.867	187.184	165.184	166.59	184.792	196.036	172.676	177.289	236.741	182.516	251.394	176.842	170.832	211.017	214.321	208.781	236.152	242.693
DnaJ homolog subfamily B member 7 OS=Mus musculus GN=Dnajb7 PE=2 SV=2	8.7	35683.2	1654.49	Q9QYI8	2	40.71	0	DNJB7_MOUSE	0	0	0	0	23.7361	0	0	0	13.4025	18.3611	10.6748	10.2829	0	18.608	15.0902	0	0	0	0	0
DnaJ homolog subfamily C member 2 OS=Mus musculus GN=Dnajc2 PE=1 SV=2	8.98	72178.2	835.4	P54103	2	12.72	0.0006	DNJC2_MOUSE	0	0	0	22.6133	18.4107	0	15.6898	21.4775	0	0	0	13.8829	17.1444	0	16.1737	19.3198	40.2394	2262.79	0	26.7864
Dolichyl-diphosphooligosaccharide--protein glycosyltransferase 48 kDa subunit OS=Mus musculus GN=Ddost PE=1 SV=2	5.42	49256.1	1413.02	O54734	4	13.15	0.0006	OST48_MOUSE	43.8853	47.6496	39.2188	39.1534	38.3332	43.8852	33.4203	38.913	49.7526	35.7186	33.5988	42.4945	36.5396	30.7676	30.1495	41.5516	30.0421	38.1512	39.4394	39.4865
Dolichyl-diphosphooligosaccharide--protein glycosyltransferase subunit 1 OS=Mus musculus GN=Rpn1 PE=2 SV=1	6	68699.5	3036.81	Q91YQ5	12	38.32	0	RPN1_MOUSE	167.155	200.673	174.608	170.614	184.611	231.322	199.631	219.214	187.898	206.542	173.466	158.059	216.223	172.679	157.159	220.685	195.82	176.805	228.458	209.248
Dolichyl-diphosphooligosaccharide--protein glycosyltransferase subunit 2 OS=Mus musculus GN=Rpn2 PE=2 SV=1	5.44	69177.1	817.633	Q9DBG6	5	15.53	0.0006	RPN2_MOUSE	85.1592	91.5617	87.1029	84.1126	93.6247	91.7122	93.3924	92.6403	87.3214	91.8599	79.7555	78.4631	76.5854	77.3432	71.0273	79.9385	67.8401	91.2525	90.7286	85.6215
Double zinc ribbon and ankyrin repeat-containing protein 1 OS=Mus musculus GN=Dzank1 PE=1 SV=2	8.08	86564.7	986.965	Q8C008	10	33.55	0.0006	DZAN1_MOUSE	109.194	73.2448	80.5608	95.5077	88.6361	105.247	81.6666	79.5543	72.924	98.2039	91.7132	114.373	156.869	145.515	122.453	78.6511	79.8552	110.979	81.9405	154.623
Double-stranded RNA-specific adenosine deaminase OS=Mus musculus GN=Adar PE=1 SV=2	8.77	131759	1729.17	Q99MU3	8	18.34	0	DSRAD_MOUSE	233.262	81.9641	220.052	244.369	167.339	316.673	183.202	224.375	221.889	190.876	65.0065	68.7708	53.7531	49.9964	63.8291	57.4866	72.2308	75.6384	70.2969	76.2549
Down syndrome cell adhesion molecule homolog OS=Mus musculus GN=Dscam PE=1 SV=1	7.57	224037	828.447	Q9ERC8	5	8.1	0.0006	DSCAM_MOUSE	0	63.354	0	43.8179	52.2107	56.4483	54.7185	0	50.7904	66.7006	0	0	0	0	0	0	0	178.051	0	0
Down syndrome cell adhesion molecule-like protein 1 homolog OS=Mus musculus GN=Dscaml1 PE=1 SV=2	8.07	226065	2434.34	Q4VA61	12	21.77	0	DSCL1_MOUSE	98.8837	192.948	85.2323	88.6907	81.7991	121.997	64.578	82.5527	90.3712	69.9121	59.916	74.1216	105.598	58.6499	57.2125	74.2913	91.2939	218.155	58.2328	70.049
Drebrin OS=Mus musculus GN=Dbn1 PE=1 SV=4	4.25	78028.3	8515.79	Q9QXS6	25	50.42	0	DREB_MOUSE	920.243	969.09	1010.84	916.578	972.798	816.023	1016.26	683.03	879.498	928.141	1081.45	601.488	539.154	736.53	804.315	552.603	605.954	819.092	622.515	647.599
Drebrin-like protein OS=Mus musculus GN=Dbnl PE=1 SV=2	4.69	48984.8	5049.42	Q62418	14	52.52	0	DBNL_MOUSE	335.271	344.518	350.981	293.058	336.774	247.862	334.99	242.674	270.414	293.61	266.468	214.746	159.025	185.043	247.675	175.845	197.418	202.719	172.083	166.223
Dual specificity mitogen-activated protein kinase kinase 1 OS=Mus musculus GN=Map2k1 PE=1 SV=2	6.24	43816.3	1322.94	P31938	6	16.03	0.0006	MP2K1_MOUSE	115.129	87.8943	90.2348	106.266	96.7443	85.5379	89.9497	67.1155	73.1476	83.0234	105.884	93.568	74.1277	82.0527	118.048	101.494	110.861	129.698	117.061	97.0962
Dual specificity mitogen-activated protein kinase kinase 4 OS=Mus musculus GN=Map2k4 PE=1 SV=2	8.06	44569.9	798.459	P47809	4	16.62	0.0006	MP2K4_MOUSE	37.7222	12.6901	38.8335	32.7872	32.8907	0	52.0838	0	0	47.0567	25.8279	38.4901	39.9894	27.2151	37.3572	47.7354	9.05544	36.0987	35.5349	0
Dual specificity protein phosphatase 3 OS=Mus musculus GN=Dusp3 PE=1 SV=1	6.08	20700.3	3163.26	Q9D7X3	2	35.14	0	DUS3_MOUSE	18.2266	9.70712	14.1277	14.868	19.012	10.9335	9.81007	10.3832	8.20937	11.1725	34.9786	21.3419	19.0932	28.416	24.3165	15.8244	19.8725	18.3277	15.6558	13.1309
Dynactin subunit 1 OS=Mus musculus GN=Dctn1 PE=1 SV=3	5.55	142360	2918.59	O08788	29	44.03	0	DCTN1_MOUSE	318.98	385.015	319.857	357.668	328.042	494.752	490.705	511.241	488.774	542.539	485.855	365.877	395.288	480.415	460.289	581.52	424.645	542.116	509.814	400.093
Dynactin subunit 2 OS=Mus musculus GN=Dctn2 PE=1 SV=3	4.97	44231	7513.65	Q99KJ8	13	51.99	0	DCTN2_MOUSE	187.319	177.763	193.206	200.868	142.212	154.019	212.73	105.79	184.416	160.802	184.104	135.319	89.3391	155.134	164.36	172.411	165.546	172.529	179.234	196.201
Dynamin-1 OS=Mus musculus GN=Dnm1 PE=1 SV=2	7.64	98202.2	14322.5	P39053	44	63.09	0	DYN1_MOUSE	2965.91	2848.78	2865.22	2634.66	2497.62	2907.76	2487.49	2612.16	2358.73	2327.02	2053.71	1836.84	1567.28	1772.25	1760.75	1644.79	1458.31	2049.37	1881.53	1455.31
Dynamin-1-like protein OS=Mus musculus GN=Dnm1l PE=1 SV=2	6.63	83171.4	3434.02	Q8K1M6	27	54.31	0	DNM1L_MOUSE	340.861	279.022	291.325	309.834	280.524	378.131	335.665	285.353	302.991	328.357	328.606	313.087	266.443	285.041	351.64	346.706	336.059	430.607	394.544	344.718
Dynamin-2 OS=Mus musculus GN=Dnm2 PE=1 SV=2	7.1	98487.6	3737.88	P39054	22	43.91	0	DYN2_MOUSE	0	24.6163	0	39.7533	0	0	381.213	0	35.5158	0	0	0	0	28.4686	44.534	0	0	48.7366	0	0
Dynamin-3 OS=Mus musculus GN=Dnm3 PE=1 SV=1	8.46	97589.8	5568.97	Q8BZ98	37	52.95	0	DYN3_MOUSE	263.949	231.097	292.644	237.291	254.975	282.842	246.603	288.629	241.911	250.872	537.261	349.339	420.392	356.164	320.101	353.926	277.667	370.192	362.838	317.581
Dynamin-like 120 kDa protein, mitochondrial OS=Mus musculus GN=Opa1 PE=1 SV=1	7.23	111853	2817.93	P58281	28	47.19	0	OPA1_MOUSE	288.678	302.294	319.766	281.278	306.953	304.101	335.471	285.44	325.771	323.355	292.118	405.012	226.42	268.947	344.16	312.639	389.762	326.339	307.094	326.548
Dynein heavy chain 12, axonemal OS=Mus musculus GN=Dnah12 PE=1 SV=2	5.67	358969	2735.14	Q3V0Q1	27	26.34	0	DYH12_MOUSE	84.8516	215.046	99.6814	97.7587	123.685	90.1091	87.1223	128.893	66.7337	116.816	170.838	118.838	187.704	152.656	116.966	128.712	278.819	244.875	114.578	153.086
Dynein heavy chain 17, axonemal OS=Mus musculus GN=Dnah17 PE=2 SV=2	5.32	515311	3252.68	Q69Z23	31	23.3	0	DYH17_MOUSE	320.588	393.616	399.474	364.275	398.509	410.29	421.749	326.75	327.952	443.587	519.905	411.795	361.246	365.139	324.847	446.08	440.161	610.289	469.581	337.006
Dynein heavy chain 2, axonemal OS=Mus musculus GN=Dnah2 PE=2 SV=1	5.98	514588	2062.89	P0C6F1	38	26.66	0	DYH2_MOUSE	237.523	292.177	208.235	219.123	211.319	253.9	286.716	294.656	206.917	241.04	297.707	216.979	251.152	304.826	302.335	215.596	328.557	367.973	253.891	239.525
Dynein heavy chain 3, axonemal OS=Mus musculus GN=Dnah3 PE=2 SV=2	5.54	471257	4683.36	Q8BW94	40	27.9	0	DYH3_MOUSE	735.449	770.867	718.749	671.337	716.053	784.173	679.242	598.158	726.024	860.335	1287.34	959.888	583.088	1033.69	1180.57	819.043	766.66	1833.79	1099.99	1064.17
Dynein heavy chain 5, axonemal OS=Mus musculus GN=Dnah5 PE=2 SV=2	5.74	531494	3947.87	Q8VHE6	49	30.12	0	DYH5_MOUSE	909.85	1168.4	939.13	978.812	1003.59	975.303	907.165	926.975	876.783	1134.43	1387.78	1332.45	1458.73	1419.08	1265.58	1320.02	2186.28	2374.52	1295.45	1626.04
Dynein heavy chain 8, axonemal OS=Mus musculus GN=Dnah8 PE=1 SV=2	5.76	545117	3304.49	Q91XQ0	40	28.26	0	DYH8_MOUSE	120.869	4217.11	227.627	178.216	203.915	140.57	132.441	210.336	256.055	151.83	430.291	309.015	265.507	532.07	330.137	257.611	301.077	1472.19	1181.7	340.898
Dynein light chain 2, cytoplasmic OS=Mus musculus GN=Dynll2 PE=1 SV=1	7.24	10463.9	44415.1	Q9D0M5	6	68.54	0	DYL2_MOUSE	194.744	164.426	182.508	200.47	174.293	105.797	199.305	185.545	180.758	125.709	164.411	202.487	276.481	217.333	215.951	167.84	180.714	213.584	181.515	180.699
Dysferlin OS=Mus musculus GN=Dysf PE=1 SV=3	5.26	240192	1868.67	Q9ESD7	10	7.18	0	DYSF_MOUSE	443.939	149.478	0	136.002	312.233	199.061	136.981	81.0368	142.503	0	256.84	402.928	230.045	195.121	267.631	229.247	0	287.305	258.678	217.33
Dystonin OS=Mus musculus GN=Dst PE=1 SV=1	5.03	838943	6380.48	Q91ZU6	145	47.96	0	DYST_MOUSE	2370.67	2689.61	2774.18	1906.28	2587.79	2098.44	2244.19	2482.99	2227.9	2244.27	4167.46	3730.31	5993.08	4628.28	4092.15	4024.71	3976.95	4687.34	4180.31	6056.5
Dystrobrevin alpha OS=Mus musculus GN=Dtna PE=1 SV=2	6.29	84865.8	2045.99	Q9D2N4	8	31.37	0	DTNA_MOUSE	98.3684	97.7204	121.539	108.464	115.68	165.743	143.757	106.153	120.263	119.369	89.1742	106.694	134.409	105.487	117.275	127.421	121.106	119.365	109.955	128.424
Dystrobrevin beta OS=Mus musculus GN=Dtnb PE=1 SV=3	8.63	75254.8	822.068	O70585	6	19.58	0.0006	DTNB_MOUSE	0	36.182	0	18.0196	0	27.1923	0	0	14.7005	0	56.3962	0	25.0056	0	0	19.6363	68.431	0	31.6218	29.3552
Dystrophia myotonica WD repeat-containing protein OS=Mus musculus GN=Dmwd PE=2 SV=3	6.89	70728.9	1236.65	Q08274	8	26.02	0.0006	DMWD_MOUSE	42.1683	43.5449	41.6936	31.9451	32.2727	43.1997	47.0245	42.1812	37.0017	37.5015	38.363	33.2613	43.1108	40.5	34.359	37.6071	39.1612	28.9169	44.4595	44.5713
Dystrophin OS=Mus musculus GN=Dmd PE=1 SV=3	5.56	427942	3218.05	P11531	38	31.7	0	DMD_MOUSE	162.244	313.915	218.653	214.805	202.419	254.113	173.32	240.896	182.507	217.408	2981.23	126.538	2828.91	1444.81	109.42	118.484	189.168	1671.19	167.091	151.439
Dystrophin-related protein 2 OS=Mus musculus GN=Drp2 PE=2 SV=1	5.8	109305	785.663	Q05AA6	6	14.84	0.0006	DRP2_MOUSE	68.8255	67.4328	59.2197	63.4424	59.1709	68.1375	75.5478	67.4395	73.6238	69.8335	59.0696	49.0187	88.8179	67.0583	58.8935	66.653	69.5192	48.3707	61.8408	79.5252
E1A-binding protein p400 OS=Mus musculus GN=Ep400 PE=1 SV=3	9.43	338606	2029.91	Q8CHI8	9	14	0	EP400_MOUSE	0	103.32	0	0	81.3863	0	0	0	0	0	278.153	59.2849	73.379	86.4756	83.1651	0	74.6548	53.418	132.437	94.899
E3 SUMO-protein ligase RanBP2 OS=Mus musculus GN=Ranbp2 PE=1 SV=2	5.76	344942	2282.84	Q9ERU9	43	36.62	0	RBP2_MOUSE	243.571	503.084	217.362	187.448	2171.94	293.832	853.412	2892.86	306.942	268.368	886.522	347.389	327.285	348.05	1510.89	865.838	297.547	329.272	360.638	376.603
E3 ubiquitin-protein ligase BRE1A OS=Mus musculus GN=Rnf20 PE=2 SV=2	5.63	114205	1681	Q5DTM8	10	38.34	0	BRE1A_MOUSE	54.1666	68.224	46.8447	59.1511	53.2996	75.6792	65.3753	64.3823	68.8876	104.675	49.3479	64.1293	51.0706	55.4228	49.227	56.3009	83.7042	225.279	67.1837	68.0958
E3 ubiquitin-protein ligase BRE1B OS=Mus musculus GN=Rnf40 PE=2 SV=2	6.07	114880	1157.87	Q3U319	7	27.87	0.0006	BRE1B_MOUSE	0	75.9689	0	0	0	107.744	21.8333	115.602	0	0	37.0119	0	0	62.3102	17.8514	25.0378	84.0504	42.7138	37.2267	23.9111
E3 ubiquitin-protein ligase HECTD1 OS=Mus musculus GN=Hectd1 PE=1 SV=2	5.09	293052	1762.33	Q69ZR2	7	14.09	0	HECD1_MOUSE	0	0	0	0	67.8869	0	89.829	0	0	0	97.9201	0	0	43.2652	0	46.4563	0	35.6363	128.562	0
E3 ubiquitin-protein ligase HECW1 OS=Mus musculus GN=Hecw1 PE=1 SV=3	5.08	180893	1314.5	Q8K4P8	18	25.06	0.0006	HECW1_MOUSE	120.754	113.476	144.057	173.269	70.612	145.686	205.947	127.087	167.327	131.728	73.6762	185.927	196.726	128.957	180.632	254.585	263.053	78.8208	120.076	169.75
E3 ubiquitin-protein ligase HECW2 OS=Mus musculus GN=Hecw2 PE=2 SV=1	5.11	177147	915.5	Q6I6G8	13	16.35	0.0006	HECW2_MOUSE	363.421	716.934	531.617	623.706	379.891	768.177	600.348	725.138	694.404	312.287	342.545	198.821	197.739	430.019	243.321	142.373	189.508	576.76	207.838	337.69
E3 ubiquitin-protein ligase HERC2 OS=Mus musculus GN=Herc2 PE=1 SV=3	5.82	534300	4326.21	Q4U2R1	36	23.68	0	HERC2_MOUSE	647.041	568.191	765.532	533.618	1095.26	688.123	448.227	1524.09	321.308	797.232	1026.66	678.413	615.811	757.32	742.431	584.669	757.353	945.221	676.257	571.115
E3 ubiquitin-protein ligase HUWE1 OS=Mus musculus GN=Huwe1 PE=1 SV=5	4.92	486570	2073.33	Q7TMY8	29	20.65	0	HUWE1_MOUSE	311.71	294.948	391.667	277.746	265.691	294.249	348.936	295.978	299.149	261.316	208.725	211.385	228.877	188.383	181.618	139.633	161.052	196.922	108.325	170.225
E3 ubiquitin-protein ligase listerin OS=Mus musculus GN=Ltn1 PE=1 SV=3	6.1	201659	1380.43	Q6A009	5	6.17	0.0006	LTN1_MOUSE	81.933	97.7857	0	120.288	0	0	135.954	186.232	77.0875	62.8129	188.385	0	143.802	72.3066	151.117	42.9183	155.526	108.193	48.0924	178.364
E3 ubiquitin-protein ligase MIB1 OS=Mus musculus GN=Mib1 PE=1 SV=1	6.46	112483	1150.71	Q80SY4	7	12.92	0.0006	MIB1_MOUSE	587.277	461.064	507.274	606.504	1014.91	545.334	338.349	458.415	450.148	540.102	180.132	427.82	132.277	369.272	338.627	442.174	216.155	118.66	220.793	210.702
E3 ubiquitin-protein ligase MIB2 OS=Mus musculus GN=Mib2 PE=1 SV=2	7.94	107786	1270.84	Q8R516	4	8.43	0.0006	MIB2_MOUSE	35.0956	29.0314	31.0925	27.2996	24.638	27.3303	29.4523	27.4456	23.6202	27.7662	44.9984	26.4663	28.1303	33.545	28.0968	23.1753	25.1422	40.065	29.5559	26.4391
E3 ubiquitin-protein ligase NEDD4 OS=Mus musculus GN=Nedd4 PE=1 SV=3	4.94	103220	3129.04	P46935	9	23.68	0	NEDD4_MOUSE	71.7484	59.4513	64.2034	67.8702	69.531	63.77	63.4353	55.6245	75.4436	41.0741	72.2867	51.5315	56.3695	45.5328	63.3487	57.7304	48.0535	37.2966	47.0705	45.359
E3 ubiquitin-protein ligase NEDD4-like OS=Mus musculus GN=Nedd4l PE=1 SV=2	5.73	115818	1079.99	Q8CFI0	13	21.71	0.0006	NED4L_MOUSE	440.874	473.236	554.521	467.815	375.841	429.393	561.047	419.689	428.529	357.591	625.636	365.936	540.089	542.502	579.612	395.516	402.98	537.2	384.418	402.444
E3 ubiquitin-protein ligase PDZRN3 OS=Mus musculus GN=Pdzrn3 PE=1 SV=3	5.63	120998	1743.7	Q69ZS0	10	33.02	0	PZRN3_MOUSE	90.7558	108.068	54.7927	88.6113	71.5155	119.5	75.1848	95.0624	101.764	52.8306	117.524	67	74.5003	106.987	49.2302	126.699	81.1774	67.5771	68.3097	61.069
E3 ubiquitin-protein ligase Praja-1 OS=Mus musculus GN=Pja1 PE=1 SV=3	4.69	64647.3	1222.03	O55176	5	21.45	0.0006	PJA1_MOUSE	86.7733	72.9108	96.31	85.2344	84.0613	90.7172	88.2127	55.4037	73.4113	99.9772	68.9407	72.6257	85.7509	68.8867	67.1619	103.176	73.8426	62.54	62.8178	106.361
E3 ubiquitin-protein ligase RBBP6 OS=Mus musculus GN=Rbbp6 PE=1 SV=5	10.02	200614	910.38	P97868	8	9.11	0.0006	RBBP6_MOUSE	0	69.7552	0	0	71.7896	66.5846	0	0	0	0	50.4414	0	35.7423	36.4575	44.5034	0	0	35.9113	0	0
E3 ubiquitin-protein ligase RNF14 OS=Mus musculus GN=Rnf14 PE=2 SV=2	4.38	56637.2	901.827	Q9JI90	2	9.28	0.0006	RNF14_MOUSE	45.1384	54.4995	41.828	61.2053	29.5845	31.6	0	0	48.0378	0	60.3212	47.0712	88.6443	65.0168	64.0772	80.8761	67.31	46.735	64.2773	63.0389
E3 ubiquitin-protein ligase RNF213 OS=Mus musculus GN=Rnf213 PE=2 SV=1	6.31	591800	5173.19	E9Q555	59	31.63	0	RN213_MOUSE	212.096	297.578	187.743	222.817	176.144	219.771	201.657	265.854	265.605	313.096	202.676	219.133	567.657	392.825	220.765	214.96	215.629	505.476	2976.41	302.99
E3 ubiquitin-protein ligase RNF34 OS=Mus musculus GN=Rnf34 PE=1 SV=1	4.51	43341.7	741.842	Q99KR6	2	11.97	0.0006	RNF34_MOUSE	27.7667	30.1553	30.229	30.3242	29.2372	28.5061	24.6102	26.6706	26.0625	22.8657	25.6509	25.2266	30.9486	29.8878	25.0933	26.7332	28.6593	37.3737	20.8611	23.6784
E3 ubiquitin-protein ligase SH3RF1 OS=Mus musculus GN=Sh3rf1 PE=1 SV=2	8.43	94702.2	1345.07	Q69ZI1	4	7.62	0.0006	SH3R1_MOUSE	53.1184	44.8941	47.6712	53.1673	41.506	46.7788	41.4375	40.8589	39.2779	48.155	42.6726	42.7841	38.9078	47.8267	43.7252	43.0706	39.8745	719.188	46.3684	46.1257
E3 ubiquitin-protein ligase SHPRH OS=Mus musculus GN=Shprh PE=1 SV=1	7.12	194171	978.587	Q7TPQ3	3	11.95	0.0006	SHPRH_MOUSE	0	0	0	0	0	0	0	0	0	395.768	55.2064	38.4429	129.879	68.5146	65.892	37.9031	58.3689	50.6214	86.7574	106.803
E3 ubiquitin-protein ligase TRAF7 OS=Mus musculus GN=Traf7 PE=2 SV=1	6.55	68255.2	1150.03	Q922B6	4	17.51	0.0006	TRAF7_MOUSE	0	0	0	15.1877	24.9955	0	0	19.2792	15.064	23.0486	17.8956	14.8166	0	15.208	16.1304	0	17.9399	18.2321	13.0223	0
E3 ubiquitin-protein ligase TRIM9 OS=Mus musculus GN=Trim9 PE=1 SV=2	6.87	92752.5	1871.6	Q8C7M3	18	43.21	0	TRIM9_MOUSE	399.968	299.298	450.296	388.192	417.728	387.948	405.941	328.222	430.812	441.277	474.258	368.474	444.35	388.94	357.065	300.822	357.105	387.435	287.168	237.506
E3 ubiquitin-protein ligase TRIP12 OS=Mus musculus GN=Trip12 PE=1 SV=1	8.29	226238	1190.83	G5E870	11	16.89	0.0006	TRIPC_MOUSE	218.986	217.615	215.061	203.629	193.854	232.795	175.859	263.48	255.634	225.296	185.1	174.511	224.157	194.923	156.902	198.882	225.529	188.53	287.932	234.835
E3 ubiquitin-protein ligase TTC3 OS=Mus musculus GN=Ttc3 PE=2 SV=2	5.83	227239	2026.82	O88196	15	16.07	0	TTC3_MOUSE	98.1296	104.701	75.7685	97.078	58.8361	82.5587	89.8474	85.6795	82.4952	109.365	47.3571	68.9328	92.3757	48.7576	61.6007	101.048	97.6001	96.714	102.105	104.643
E3 ubiquitin-protein ligase UBR2 OS=Mus musculus GN=Ubr2 PE=1 SV=2	5.87	202578	1496.59	Q6WKZ8	5	9.52	0.0006	UBR2_MOUSE	54.5127	47.1049	78.6264	77.4082	51.1598	72.2597	73.8701	62.6443	56.8942	67.9281	63.717	53.4472	47.6865	70.9339	61.2252	51.3114	50.1926	62.0327	70.4808	57.3695
E3 ubiquitin-protein ligase UBR4 OS=Mus musculus GN=Ubr4 PE=1 SV=1	5.65	579248	2425.84	A2AN08	31	19.77	0	UBR4_MOUSE	196.118	176.499	182.152	175.015	240.156	238.671	243.922	320.006	171.695	402.881	370.22	267.363	228.501	295.068	250.576	294.534	196.419	968.959	285.567	335.151
E3 ubiquitin-protein ligase UBR5 OS=Mus musculus GN=Ubr5 PE=1 SV=2	5.48	311546	3022.52	Q80TP3	15	22.92	0	UBR5_MOUSE	1161.7	1221.95	1170.46	1358.25	1263.66	1654.93	1476.69	1037.96	1724.21	1799.39	110.93	820.673	689.463	327.834	349.535	2627.2	88.8262	81.4374	1191.48	94.4709
Early endosome antigen 1 OS=Mus musculus GN=Eea1 PE=1 SV=2	5.47	162055	3161.74	Q8BL66	32	48.41	0	EEA1_MOUSE	69.4685	28.9836	580.27	39.1826	38.6611	42.8718	32.2615	36.569	34.4804	39.586	104.688	61.5323	68.4818	74.278	82.3696	40.4872	46.6563	62.0932	58.3212	42.3281
Echinoderm microtubule-associated protein-like 5 OS=Mus musculus GN=Eml5 PE=2 SV=2	7.6	223243	1167.93	Q8BQM8	6	6.78	0.0006	EMAL5_MOUSE	0	55.8048	114.983	124.508	46.6019	120.034	50.7894	102.662	136.684	0	55.2176	61.1285	81.3287	50.2847	47.4313	53.3041	174.991	54.916	115.666	60.6217
Echinoderm microtubule-associated protein-like 6 OS=Mus musculus GN=Eml6 PE=2 SV=1	7.04	220394	1077.79	Q5SQM0	3	8.48	0.0006	EMAL6_MOUSE	0	0	0	0	42.0267	57.365	53.2021	0	0	69.105	87.9167	40.6632	143.887	35.9244	50.2271	53.6582	364.688	0	138.726	0
Ectonucleotide pyrophosphatase/phosphodiesterase family member 6 OS=Mus musculus GN=Enpp6 PE=2 SV=1	6.95	50960.7	1039.75	Q8BGN3	7	22.95	0.0006	ENPP6_MOUSE	17.3959	12.5661	19.5837	11.1123	16.0622	0	17.2591	17.0441	0	0	38.6423	29.9815	34.2347	20.4199	24.3307	14.6727	28.2309	43.184	36.7157	20.2853
Ectopic P granules protein 5 homolog OS=Mus musculus GN=Epg5 PE=2 SV=2	5.91	293938	1461.27	Q80TA9	4	5.02	0.0006	EPG5_MOUSE	83.6687	99.1728	0	99.8181	115.091	0	65.5997	56.1214	66.0436	0	0	0	0	0	0	0	0	0	242.028	0
EF-hand and coiled-coil domain-containing protein 1 OS=Mus musculus GN=Efcc1 PE=2 SV=2	5.49	62565.5	1023.68	Q9JJF6	2	5.38	0.0006	EFCC1_MOUSE	0	13.5783	18.1872	15.9432	15.2305	0	0	0	9.02914	0	28.6902	17.5478	18.7463	23.6468	26.6242	17.5553	33.3963	23.7088	13.9754	18.4847
EF-hand domain-containing protein 1 OS=Mus musculus GN=Efhc1 PE=1 SV=1	5.63	75541	1211.28	Q9D9T8	4	11.27	0.0006	EFHC1_MOUSE	21.4262	16.0067	17.7384	37.6566	23.1158	0	36.4705	0	0	0	29.7006	32.1575	21.8717	26.192	34.7965	32.0684	27.3811	37.6974	36.5898	19.3876
EH domain-binding protein 1-like protein 1 OS=Mus musculus GN=Ehbp1l1 PE=1 SV=1	4.5	185747	3062.66	Q99MS7	6	16.55	0	EH1L1_MOUSE	294.78	252.774	460.211	243.25	236.966	266.601	296.306	482.695	243.43	408.923	250.559	231.325	306.214	269.219	224.119	262.561	280.772	256.191	228.529	264.251
EH domain-containing protein 3 OS=Mus musculus GN=Ehd3 PE=1 SV=2	6	60878.2	780.14	Q9QXY6	3	8.41	0.0006	EHD3_MOUSE	0	0	0	18.8883	0	22.3389	14.4984	14.1024	18.3755	16.8814	0	15.3824	0	5.30734	0	16.4023	15.1536	11.6632	39.4602	0
ELAV-like protein 2 OS=Mus musculus GN=Elavl2 PE=2 SV=1	9.4	39862.2	424.992	Q60899	2	4.17	0.001	ELAV2_MOUSE	17.7123	15.2797	12.2608	17.6416	18.6994	14.999	16.1558	14.0437	16.6438	18.2068	19.3165	15.8495	15.2186	14.2639	17.911	17.5777	16.224	15.3457	14.9704	17.6008
Electrogenic sodium bicarbonate cotransporter 1 OS=Mus musculus GN=Slc4a4 PE=1 SV=2	6.38	122396	3151.25	O88343	8	27.06	0	S4A4_MOUSE	492.259	392.255	424.665	391.32	550.689	603.833	418.691	479.854	559.269	452.558	269.423	710.664	282.077	375.547	532.218	596.888	520.262	273.379	503.237	396.452
ELKS/Rab6-interacting/CAST family member 1 OS=Mus musculus GN=Erc1 PE=1 SV=1	5.54	128559	6516.81	Q99MI1	35	57.41	0	RB6I2_MOUSE	994.292	1346.66	1048.57	1349.98	941.023	1034.73	1216.7	760.11	1011.78	1032.3	1027.52	1004.94	663.004	1071.56	1111.29	917.466	1012.56	1225.05	965.467	1142.82
Elongation factor 1-alpha 1 OS=Mus musculus GN=Eef1a1 PE=1 SV=3	9.34	50456.1	6349.45	P10126	13	52.38	0	EF1A1_MOUSE	935.197	646.07	949.861	827.558	809.221	959.462	841.746	702.735	817.165	901.415	680.872	780.726	601.257	552.428	773.127	816.319	747.792	809.363	878.322	663.776
Elongation factor 1-alpha 2 OS=Mus musculus GN=Eef1a2 PE=1 SV=1	9.35	50796.4	4729.72	P62631	16	44.92	0	EF1A2_MOUSE	366.344	483.015	224.847	350.878	321.256	400.44	382.178	603.896	368.065	394.641	322.777	401.706	526.668	291.644	326.076	341.306	407.405	269.132	191.27	423.762
Elongation factor 1-delta OS=Mus musculus GN=Eef1d PE=1 SV=3	4.72	31407.1	1646.54	P57776	4	34.16	0	EF1D_MOUSE	55.3959	59.7652	38.6806	43.6818	44.4209	45.6952	54.2476	44.2736	54.2763	55.0814	17.4596	33.1725	12.311	18.5847	31.9929	30.495	21.1179	46.3275	39.4129	23.7592
Elongation factor 1-gamma OS=Mus musculus GN=Eef1g PE=1 SV=3	6.3	50403	1784.66	Q9D8N0	12	41.42	0	EF1G_MOUSE	95.9924	75.091	83.8049	86.5663	104.02	121.949	113.14	122.535	100.117	135.925	88.5116	64.4792	83.6061	75.5538	67.0707	68.2164	60.3443	93.5939	70.0078	92.225
Elongation factor 2 OS=Mus musculus GN=Eef2 PE=1 SV=2	6.39	96283.7	2877.44	P58252	24	48.14	0	EF2_MOUSE	825.083	753.42	802.943	811.696	762.208	816.64	840.757	858.592	813.231	771.516	741.594	694.596	811.8	649.719	765.491	706.863	675.681	747.032	661.795	833.644
Elongation factor Tu, mitochondrial OS=Mus musculus GN=Tufm PE=1 SV=1	7.32	49907.6	10944.2	Q8BFR5	18	72.79	0	EFTU_MOUSE	547.902	476.119	598.148	560.438	554.926	547.174	563.877	510.574	502.703	548.028	538.963	487.872	552.585	471.162	510.087	568.178	623.554	577.807	600.032	541.696
Elongator complex protein 1 OS=Mus musculus GN=Ikbkap PE=2 SV=2	5.59	151295	1536.12	Q7TT37	3	10.88	0	ELP1_MOUSE	0	47.0727	0	54.8886	57.127	45.8466	47.6286	53.5878	52.2227	0	54.2821	37.9884	54.8277	59.6136	65.812	0	0	21.0213	0	0
Emerin OS=Mus musculus GN=Emd PE=1 SV=1	4.66	29435.6	4048.41	O08579	4	31.27	0	EMD_MOUSE	67.8683	54.6409	60.4725	58.6506	57.2451	70.1232	59.3716	68.4144	73.5176	63.9845	61.3134	59.4893	72.1281	74.0766	60.8998	83.3606	73.777	48.584	45.7839	65.1315
EMILIN-1 OS=Mus musculus GN=Emilin1 PE=1 SV=1	5.03	108896	1280.57	Q99K41	3	10.72	0.0006	EMIL1_MOUSE	46.7366	45.2347	44.429	43.693	46.6795	48.7933	57.6461	45.1522	45.6525	49.2914	21.1092	47.8699	0	19.2491	26.8915	28.5484	36.5449	29.7464	28.1107	30.2483
Ena/VASP-like protein OS=Mus musculus GN=Evl PE=1 SV=2	9.25	44451.5	1780.32	P70429	7	32.37	0	EVL_MOUSE	34.7276	32.6528	26.4209	37.3083	39.8012	40.8499	38.6009	32.6609	33.1788	38.7459	34.9397	42.3828	53.8902	34.3025	50.4841	63.3241	61.4752	41.3445	54.0611	59.9099
Endophilin-A1 OS=Mus musculus GN=Sh3gl2 PE=1 SV=2	5.1	40126.5	3683.08	Q62420	9	52.84	0	SH3G2_MOUSE	224.083	215.546	194.274	195.73	213.559	192.396	180.424	143.15	182.337	149.127	172.447	258.843	122.704	173.826	227.046	200.687	189.413	172.52	213.903	170.237
Endophilin-A2 OS=Mus musculus GN=Sh3gl1 PE=1 SV=1	5.39	41746.4	1188.12	Q62419	7	49.46	0.0006	SH3G1_MOUSE	33.2002	25.6601	32.8722	29.3896	25.1418	27.7022	27.5285	21.8969	31.6097	30.3588	31.375	22.8706	22.9984	28.6346	26.9965	21.5739	24.3597	27.548	26.9925	23.4964
Endophilin-B2 OS=Mus musculus GN=Sh3glb2 PE=2 SV=2	5.49	44731.6	818.203	Q8R3V5	4	18.5	0.0006	SHLB2_MOUSE	24.38	17.6782	32.098	28.0198	25.0726	24.5106	18.6849	10.954	14.1267	14.2228	52.1637	27.4154	15.231	37.8092	40.36	28.4137	17.566	34.2484	24.1158	18.9892
Endoplasmin OS=Mus musculus GN=Hsp90b1 PE=1 SV=2	4.55	92761.1	1048.08	P08113	11	33.54	0.0006	ENPL_MOUSE	69.3852	87.3736	61.5888	0	38.085	92.5242	82.3899	94.9234	53.3354	25.9269	0	35.871	0	20.6892	27.0981	44.0604	31.0281	29.0976	28.6757	28.5168
Endoribonuclease Dicer OS=Mus musculus GN=Dicer1 PE=1 SV=3	5.46	219558	1444.59	Q8R418	3	7.88	0.0006	DICER_MOUSE	59.5614	72.7924	72.4558	71.1295	66.0309	76.7633	85.466	87.0496	105.669	83.3852	202.456	54.9911	197.767	200.545	0	109.904	128.943	60.0912	126.452	149.658
Engulfment and cell motility protein 1 OS=Mus musculus GN=Elmo1 PE=1 SV=2	5.84	84677.1	1913.11	Q8BPU7	17	37.55	0	ELMO1_MOUSE	29.0133	83.3081	22.1336	30.1898	23.4351	43.6412	40.4409	37.6527	43.3168	41.1421	70.6765	64.7814	71.5822	67.6015	66.6439	74.5106	63.232	91.4293	64.4383	70.9274
Engulfment and cell motility protein 2 OS=Mus musculus GN=Elmo2 PE=1 SV=1	5.56	84343	6655.1	Q8BHL5	21	43.72	0	ELMO2_MOUSE	759.95	800.926	882.638	787.759	954.961	754.796	793.485	775.527	799.114	767.2	374.645	259.253	388.03	369.448	251.816	258.454	283.77	287.777	274.231	313.731
Enhancer of mRNA-decapping protein 4 OS=Mus musculus GN=Edc4 PE=1 SV=2	5.41	153853	2493.66	Q3UJB9	13	16.57	0	EDC4_MOUSE	733.649	721.136	831.731	732.487	725.948	650.885	930.934	609.323	553.152	874.326	1346.05	831.22	868.241	1061.66	1260.84	887.699	895.859	1071.41	1082.52	839.82
Enoyl-CoA delta isomerase 2, mitochondrial OS=Mus musculus GN=Eci2 PE=1 SV=2	9.19	43667	1510.48	Q9WUR2	4	31.46	0.0006	ECI2_MOUSE	105.01	59.9608	88.7061	70.8418	95.5987	64.1464	79.404	74.1475	78.0429	89.3871	110.732	127.197	107.203	123.567	110.255	98.6775	87.714	109.799	76.1325	98.6293
Enoyl-CoA hydratase, mitochondrial OS=Mus musculus GN=Echs1 PE=1 SV=1	8.58	31873.6	9680.69	Q8BH95	15	57.93	0	ECHM_MOUSE	274.592	224.938	366.726	219.46	239.567	224.048	284.916	173.38	170.872	301.266	294.647	238.148	168.378	240.277	255.772	200.097	223.299	325.352	228.28	227.651
Ensconsin OS=Mus musculus GN=Map7 PE=1 SV=1	9.85	82135.7	1939.07	O88735	5	17.12	0	MAP7_MOUSE	0	9.07001	0	0	36.2619	26.9657	22.76	14.3119	0	37.0638	22.838	0	0	23.5648	0	3.6309	0	27.0633	0	0
Envoplakin OS=Mus musculus GN=Evpl PE=2 SV=3	6.17	233495	3284.16	Q9D952	23	35.87	0	EVPL_MOUSE	93.0865	113.136	86.793	82.6295	78.4933	87.6841	86.5323	111.183	84.7908	102.624	51.4859	89.3829	45.0735	87.8796	76.8289	35.59	89.8355	99.2337	65.1743	129.073
Ephexin-1 OS=Mus musculus GN=Ngef PE=1 SV=1	5.63	82712.3	3407.87	Q8CHT1	18	49.01	0	NGEF_MOUSE	42.6629	36.1918	32.2683	36.24	52.7741	29.92	34.8735	25.1029	28.7272	30.3326	284.087	136.143	422.72	330.277	276.535	139.1	167.345	175.059	159.99	111.579
Ephrin type-A receptor 2 OS=Mus musculus GN=Epha2 PE=1 SV=3	5.81	110335	2380.85	Q03145	13	23.23	0	EPHA2_MOUSE	133.625	140.468	129.39	137.707	119.788	123.885	120.888	109.938	128.298	125.573	393.931	368.135	357.391	456.535	322.581	352.867	487.03	308.146	270.853	345.929
Ephrin type-A receptor 3 OS=Mus musculus GN=Epha3 PE=1 SV=1	6.82	111723	2597.11	P29319	10	22.99	0	EPHA3_MOUSE	1643.59	1502.14	1426.74	1268.82	1138.46	1819.39	1492.08	1397.84	1928.81	1570.51	580.105	879.301	726.902	1017.78	1034.09	1408.91	1122.33	716.729	747.691	825.649
Ephrin type-A receptor 4 OS=Mus musculus GN=Epha4 PE=1 SV=2	6.07	111411	4757.76	Q03137	23	41.08	0	EPHA4_MOUSE	738.477	667.269	649.471	798.431	737.793	820.192	731.216	790.495	707.628	686.338	280.721	384.98	370.595	332.947	393.591	394.805	384.499	332.77	387.015	390.177
Ephrin type-A receptor 5 OS=Mus musculus GN=Epha5 PE=1 SV=2	6.19	98425	2681.1	Q60629	11	35.39	0	EPHA5_MOUSE	142.987	0	194.077	244.991	10.9054	23.2032	132.375	98.4951	16.954	265.254	16.5226	0	0	13.5002	22.0848	10.5727	0	25.2336	14.2356	9.18268
Ephrin type-A receptor 6 OS=Mus musculus GN=Epha6 PE=2 SV=2	6.5	117782	980.33	Q62413	10	18.55	0.0006	EPHA6_MOUSE	60.0287	42.7398	59.4029	47.8693	49.9508	49.241	46.6242	91.7249	75.8932	41.516	11.8754	0	17.6883	10.5627	0	0	0	9.60666	0	0
Ephrin type-A receptor 7 OS=Mus musculus GN=Epha7 PE=1 SV=2	5.5	113571	663.923	Q61772	8	15.33	0.0006	EPHA7_MOUSE	65.2632	40.158	73.2639	53.6048	65.5355	46.2589	64.9254	66.1036	58.0887	43.2405	17.7725	41.1193	26.487	27.2158	37.4194	40.0988	24.2766	20.6775	20.5632	27.4007
Ephrin type-B receptor 2 OS=Mus musculus GN=Ephb2 PE=1 SV=2	5.26	112300	1520.78	P54763	9	13.38	0.0006	EPHB2_MOUSE	57.8151	42.4402	0	44.5467	33.0058	55.5092	36.1894	51.3738	59.2608	32.8749	143.266	4.86007	10.9306	244.773	0	20.3029	22.9396	13.3631	4.94299	0
Ephrin type-B receptor 3 OS=Mus musculus GN=Ephb3 PE=1 SV=2	5.85	111316	1077.05	P54754	8	19.34	0.0006	EPHB3_MOUSE	374.19	327.744	396.017	380.483	292.27	317.484	303.977	339.25	273.428	268.516	264.924	223.03	337.515	246.529	528.477	737.265	475.137	144.761	305.553	356.507
Ephrin type-B receptor 4 OS=Mus musculus GN=Ephb4 PE=1 SV=2	6.51	110388	1035.16	P54761	5	8.81	0.0006	EPHB4_MOUSE	32.1022	25.0959	45.9844	21.4327	27.5546	0	6.15301	0	30.5745	15.4733	5.04538	23.3155	0	6.75767	36.7368	28.4937	22.3885	9.52426	11.8395	0
Ephrin type-B receptor 6 OS=Mus musculus GN=Ephb6 PE=2 SV=4	6.37	111590	878.504	O08644	9	14.6	0.0006	EPHB6_MOUSE	0	25.8013	0	93.9477	17.7416	106.509	0	0	43.8695	116.832	93.9128	36.8524	24.5159	54.6901	98.3529	32.1386	0	126.632	13.8488	41.9448
Epidermal growth factor receptor kinase substrate 8 OS=Mus musculus GN=Eps8 PE=1 SV=2	7.42	92079.5	1536.84	Q08509	13	35.69	0	EPS8_MOUSE	99.9268	108.874	108.926	104.398	88.638	116.688	108.709	145.803	110.444	95.0979	65.7502	91.9665	114.678	92.4006	86.9975	86.4037	77.6671	92.9967	84.7143	82.3222
Epidermal growth factor receptor substrate 15-like 1 OS=Mus musculus GN=Eps15l1 PE=1 SV=3	4.67	99479.9	1314.13	Q60902	10	23.59	0.0006	EP15R_MOUSE	155.318	179.943	177.125	175.892	176.984	184.521	169.539	175.246	166.658	170.884	125.019	117.304	151.357	136.931	168.796	177.377	114.552	111.909	127.652	162.717
Epiplakin OS=Mus musculus GN=Eppk1 PE=1 SV=2	5.67	726105	3133.71	Q8R0W0	31	12.78	0	EPIPL_MOUSE	148.239	224.329	164.941	364.581	456.002	0	376.949	142.147	322.02	142.619	296.448	432.712	141.219	605.732	182.186	0	902.886	422.187	1077.56	430.26
ER membrane protein complex subunit 3 OS=Mus musculus GN=Emc3 PE=2 SV=3	6.39	29980.1	414.999	Q99KI3	2	8.05	0.001	EMC3_MOUSE	40.2462	50.0129	35.0618	43.7369	36.1296	46.7277	45.4332	52.9178	50.7741	45.1422	31.738	33.0079	50.4358	33.1079	33.9395	46.7883	35.3867	38.6178	42.8012	45.7463
ERC protein 2 OS=Mus musculus GN=Erc2 PE=2 SV=2	6.56	110810	19401.5	Q6PH08	61	73.46	0	ERC2_MOUSE	3364.49	3967.05	3518.53	3551.5	3398.79	3280.56	3698.86	3044.32	3545.77	3639.62	3095.72	3186.6	2790.66	3138.84	3061.57	3180.87	3424.85	2987.93	3136.64	3422.99
Erlin-1 OS=Mus musculus GN=Erlin1 PE=1 SV=1	6.84	39107.8	1037.58	Q91X78	7	33.53	0.0006	ERLN1_MOUSE	0	27.4045	20.6667	33.692	19.5814	35.2032	21.29	0	26.4866	29.5098	19.95	17.0226	23.714	0	18.976	26.377	0	28.3388	15.3081	0
Erlin-2 OS=Mus musculus GN=Erlin2 PE=1 SV=1	5.22	38100.7	804.536	Q8BFZ9	6	27.35	0.0006	ERLN2_MOUSE	66.9827	36.134	43.168	41.5422	34.8129	56.1563	44.5883	61.9436	61.2178	43.5875	28.1379	42.7446	39.8249	46.8866	33.0637	56.6543	49.6266	22.5689	47.5251	61.4785
Ermin OS=Mus musculus GN=Ermn PE=1 SV=1	4.34	32319	1199.25	Q5EBJ4	5	57.3	0.0006	ERMIN_MOUSE	10.1631	10.6856	0	11.6294	14.9217	10.5346	10.5564	7.17547	10.9621	11.6138	13.7757	9.22467	5.98079	7.43706	10.1282	7.22539	10.3591	13.6795	7.55596	7.01855
ES1 protein homolog, mitochondrial OS=Mus musculus GN=D10Jhu81e PE=1 SV=1	9.02	28432.6	937.198	Q9D172	4	23.31	0.0006	ES1_MOUSE	0	0	0	10.8509	51.118	46.0095	39.3305	33.3724	28.9778	53.1359	17.5763	0	35.4679	17.1201	20.2487	8.99662	0	15.0003	6.46069	7.34591
Estradiol 17-beta-dehydrogenase 12 OS=Mus musculus GN=Hsd17b12 PE=2 SV=1	9.84	34970	1519.79	O70503	4	31.73	0.0006	DHB12_MOUSE	27.1218	33.5081	29.4831	33.4311	33.54	31.5451	33.1196	38.9384	34.8049	29.5565	31.6465	30.798	36.4707	30.0269	26.4377	32.6197	28.0836	38.0249	35.0064	38.7378
Estradiol 17-beta-dehydrogenase 8 OS=Mus musculus GN=Hsd17b8 PE=1 SV=2	6.1	26816.5	4048.98	P50171	5	44.02	0	DHB8_MOUSE	52.3101	34.814	48.1398	41.2778	37.0931	44.4223	54.1536	48.6016	43.0629	56.2494	30.6068	28.6485	40.2117	28.4393	27.1741	36.214	34.6078	31.8666	35.3673	31.653
Eukaryotic initiation factor 4A-II OS=Mus musculus GN=Eif4a2 PE=2 SV=2	5.16	46630.5	2091.78	P10630	8	29.24	0	IF4A2_MOUSE	100.053	57.3912	84.7402	90.1647	89.7167	92.838	91.8185	64.4537	84.9251	83.6756	85.984	81.9736	53.4871	44.2373	55.2034	92.0206	31.0027	93.5768	98.5998	84.3838
Eukaryotic translation initiation factor 3 subunit A OS=Mus musculus GN=Eif3a PE=1 SV=5	6.34	162336	1733.12	P23116	12	25.89	0	EIF3A_MOUSE	79.1463	118.546	82.0132	110.25	109.213	111.483	105.051	119.592	119.257	114.677	93.0632	70.1798	88.9244	100.55	63.9021	72.2054	77.0486	90.9926	62.1582	77.2466
Eukaryotic translation initiation factor 3 subunit B OS=Mus musculus GN=Eif3b PE=1 SV=1	4.72	91769.5	979.466	Q8JZQ9	2	8.47	0.0006	EIF3B_MOUSE	0	0	0	19.8735	0	0	17.053	0	21.0758	19.2071	14.3138	18.6017	31.4967	0	13.1723	28.2233	25.1295	13.5675	21.3479	16.7741
Eukaryotic translation initiation factor 3 subunit C OS=Mus musculus GN=Eif3c PE=1 SV=1	5.44	106216	1324.65	Q8R1B4	5	16.03	0.0006	EIF3C_MOUSE	92.5257	54.93	75.9625	45.131	43.5858	58.7221	50.2267	50.8619	60.6107	42.6516	44.9054	36.4109	52.3046	42.27	40.8866	48.3378	51.502	40.3577	41.0955	44.0653
Eukaryotic translation initiation factor 3 subunit D OS=Mus musculus GN=Eif3d PE=1 SV=2	5.68	64616.1	357.227	O70194	3	11.5	0.0013	EIF3D_MOUSE	47.3719	24.2657	45.1909	25.4741	35.2875	31.2303	31.328	29.1923	23.7668	28.2897	47.9401	41.8536	32.3031	37.907	42.5336	28.6776	32.3601	50.0948	32.3214	29.0849
Eukaryotic translation initiation factor 3 subunit H OS=Mus musculus GN=Eif3h PE=1 SV=1	6.2	40003.4	361.544	Q91WK2	2	7.1	0.0013	EIF3H_MOUSE	209.372	181.022	254.992	205.442	220.226	189.598	205.668	209.097	222.532	251.735	308.315	295.512	256.741	383.529	431.165	296.483	256.658	337.194	210.467	282.791
Eukaryotic translation initiation factor 4 gamma 1 OS=Mus musculus GN=Eif4g1 PE=1 SV=1	5.13	176933	1068.36	Q6NZJ6	15	14.56	0.0006	IF4G1_MOUSE	183.222	172.892	213.103	310.981	89.239	98.0238	179.64	221.289	426.175	84.1325	132.76	211.849	87.2957	105.738	194.149	45.2304	103.41	444.871	244.767	99.808
Eukaryotic translation initiation factor 4 gamma 2 OS=Mus musculus GN=Eif4g2 PE=1 SV=2	6.71	102619	3611.75	Q62448	9	22.52	0	IF4G2_MOUSE	51.8102	39.6564	35.3231	38.0535	34.3298	36.6898	36.0552	44.1227	39.0153	32.1888	50.1064	28.6093	59.8661	43.4975	28.8754	37.7604	30.1023	84.9308	40.2724	39.6079
Eukaryotic translation initiation factor 4 gamma 3 OS=Mus musculus GN=Eif4g3 PE=1 SV=2	5.24	176202	1692.7	Q80XI3	10	17.35	0	IF4G3_MOUSE	0	42.7712	100.484	59.973	71.5633	0	0	29.1456	0	0	87.2165	70.87	74.438	116.582	85.1768	144.882	86.1501	102.271	121.873	135.044
Eukaryotic translation initiation factor 4B OS=Mus musculus GN=Eif4b PE=1 SV=1	5.28	69011.1	418.948	Q8BGD9	2	7.86	0.001	IF4B_MOUSE	21.7922	25.6664	27.7013	21.517	31.7445	24.3615	21.4823	20.8449	20.5799	22.565	20.3946	22.9236	16.2358	17.7301	27.5706	24.251	20.5361	15.097	20.0386	17.8176
Eukaryotic translation initiation factor 4E transporter OS=Mus musculus GN=Eif4enif1 PE=1 SV=2	7.52	108271	1557.63	Q9EST3	6	10.48	0	4ET_MOUSE	0	0	0	0	0	0	0	0	21.4882	0	38.7881	0	23.158	32.4307	24.6223	0	0	216.117	18.9209	0
Excitatory amino acid transporter 1 OS=Mus musculus GN=Slc1a3 PE=1 SV=2	8.64	59793.7	8272.98	P56564	13	30.02	0	EAA1_MOUSE	827.599	689.492	800.028	569.231	784.088	806.653	683.755	948.403	665.234	648.482	245.935	559.548	319.197	294.319	364.839	413.906	317.098	279.202	428.533	293.358
Excitatory amino acid transporter 2 OS=Mus musculus GN=Slc1a2 PE=1 SV=1	6.24	62543.6	14066.7	P43006	11	32.34	0	EAA2_MOUSE	3290.67	3712.76	3291.71	3249.69	3453.45	3997.04	3194.76	3635.01	3812.34	3303.73	1850.16	3561.93	2481.73	2570.82	3014.16	3568.7	3253.95	1846.37	3242.21	2817.62
Exocyst complex component 1 OS=Mus musculus GN=Exoc1 PE=1 SV=4	6.06	102745	1483.41	Q8R3S6	4	15.77	0.0006	EXOC1_MOUSE	158.91	93.3672	122.088	159.937	154.505	133.575	139.324	148.921	154.128	128.397	61.6016	84.452	159.509	86.6113	105.927	114.083	93.3055	77.7145	91.4249	114.713
Exocyst complex component 2 OS=Mus musculus GN=Exoc2 PE=1 SV=1	6.78	104986	1315.91	Q9D4H1	6	19.16	0.0006	EXOC2_MOUSE	107.721	154.94	113.881	128.016	112.556	189.459	103.931	112.454	165.743	126.486	122.984	94.1834	162.012	104.793	119.882	138.757	93.0405	77.7925	118.358	91.9608
Exocyst complex component 3 OS=Mus musculus GN=Exoc3 PE=1 SV=2	5.79	87139.2	1689.58	Q6KAR6	5	20.53	0	EXOC3_MOUSE	33.8378	31.3321	47.06	26.1739	30.3691	30.0891	34.6638	31.4896	23.1162	23.6885	35.5396	27.9189	24.4723	24.5662	27.7379	0	24.2367	26.1004	20.8165	0
Exocyst complex component 4 OS=Mus musculus GN=Exoc4 PE=1 SV=2	6.04	111344	1987	O35382	9	23.9	0	EXOC4_MOUSE	456.796	195.818	404.404	250.249	469.035	176.453	297.338	209.79	434.981	527.34	96.5757	201.189	170.149	131.582	132.785	153.755	125.658	110.952	128.286	123.172
Exocyst complex component 7 OS=Mus musculus GN=Exoc7 PE=1 SV=2	6.53	80188.4	734.915	O35250	2	4.02	0.0006	EXOC7_MOUSE	0	16.7923	0	0	24.3565	0	0	0	0	0	30.4539	15.218	17.2456	20.3263	18.792	0	15.8124	18.5702	14.4773	0
Exocyst complex component 8 OS=Mus musculus GN=Exoc8 PE=1 SV=1	5.13	81719.7	453.196	Q6PGF7	2	2.93	0.001	EXOC8_MOUSE	54.4371	65.4913	54.0689	51.499	63.3948	55.1121	55.3089	63.3585	58.9278	48.6138	33.3987	30.3387	44.3678	47.0497	45.2097	38.9528	35.5914	0	30.5772	34.503
Exonuclease 3'-5' domain-containing protein 2 OS=Mus musculus GN=Exd2 PE=2 SV=1	8.09	57526.5	1029.42	Q8VEG4	2	3.23	0.0006	EXD2_MOUSE	17.0128	27.5766	0	24.8227	23.7569	25.8023	16.7804	22.6265	16.8738	23.2767	0	0	0	0	33.6931	0	0	0	0	0
Exophilin-5 OS=Mus musculus GN=Exph5 PE=1 SV=1	7.18	219468	1728.03	Q0VAV2	15	32.09	0	EXPH5_MOUSE	64.6068	50.409	61.402	0	79.9631	63.0328	40.479	59.2583	80.9135	66.6879	79.1924	71.8174	81.35	81.5936	70.4454	61.2708	101.302	122.949	72.4774	70.0573
Exportin-5 OS=Mus musculus GN=Xpo5 PE=2 SV=1	5.46	139140	1314.38	Q924C1	4	6.4	0.0006	XPO5_MOUSE	166.177	142.996	259.214	205.199	186.029	148.495	134.637	225.523	193.795	231.15	99.9371	172.803	101.603	106.893	112.017	121.881	101.279	84.9415	100.197	121.687
Extracellular calcium-sensing receptor OS=Mus musculus GN=Casr PE=2 SV=2	5.67	122785	1000.93	Q9QY96	3	4.54	0.0006	CASR_MOUSE	0	23.7736	0	0	27.6535	0	0	25.3152	0	0	24.4898	21.772	26.5862	23.017	20.4852	158.706	0	21.8274	0	0
Extracellular matrix protein FRAS1 OS=Mus musculus GN=Fras1 PE=2 SV=2	5.41	453775	3388.77	Q80T14	6	10.32	0	FRAS1_MOUSE	0	108	0	122.972	106.043	101.321	164.171	114.542	143.457	0	425.414	127.214	0	120.529	103.736	219.326	131.375	0	14131.1	106.504
Ezrin OS=Mus musculus GN=Ezr PE=1 SV=3	5.73	69521	1116.6	P26040	9	34.81	0.0006	EZRI_MOUSE	18.5276	30.1503	0	0	11.0385	16.9413	0	15.628	0	0	7.00152	12.9071	0	8.92035	33.8267	20.4125	36.1468	31.5494	0	11.8893
F-actin-capping protein subunit alpha-1 OS=Mus musculus GN=Capza1 PE=1 SV=4	5.2	33110.9	4612.67	P47753	9	76.92	0	CAZA1_MOUSE	57.6935	92.1601	132.495	85.9985	98.7977	40.3154	88.5882	60.5679	11.8505	22.389	88.6342	109.554	93.0064	76.4427	94.9569	96.8501	83.4048	88.5902	96.2682	103.064
F-actin-capping protein subunit alpha-2 OS=Mus musculus GN=Capza2 PE=1 SV=3	5.47	33138.2	19934.2	P47754	13	63.99	0	CAZA2_MOUSE	685.264	726.614	677.998	635.584	636.166	606.654	609.165	578.228	621.501	644.71	655.885	504.383	550.003	516.795	563.638	478.409	563.618	634.618	574.872	558.859
F-actin-capping protein subunit beta OS=Mus musculus GN=Capzb PE=1 SV=3	5.34	31630.7	17504.7	P47757	15	78.7	0	CAPZB_MOUSE	650.816	646.294	656.044	684.415	694.703	568.041	607.536	563.316	540.909	560.076	787.581	570.857	594.292	639.493	696.7	479.622	610.113	683.26	600.205	523.862
F-box only protein 2 OS=Mus musculus GN=Fbxo2 PE=1 SV=1	4.01	33961.1	1001.82	Q80UW2	5	29.29	0.0006	FBX2_MOUSE	34.979	26.0262	25.588	41.6805	43.6794	48.3343	56.9545	34.5372	45.5492	62.4035	22.7874	22.1183	23.2924	18.0521	14.4458	29.3953	17.9215	29.0863	17.8454	23.9361
F-box only protein 41 OS=Mus musculus GN=Fbxo41 PE=1 SV=3	8.12	95813.8	6424.25	Q6NS60	23	54.98	0	FBX41_MOUSE	816.674	821.248	867.38	939.662	883.279	930.729	999.15	954.198	930.218	895.872	1067.22	739.208	1141.35	1029.58	868.36	868.619	953.713	999.362	917.182	956.783
F-box/LRR-repeat protein 17 OS=Mus musculus GN=Fbxl17 PE=2 SV=3	7.98	78078.5	522.306	Q9QZN1	4	9.42	0.0007	FXL17_MOUSE	559.221	451.137	621.385	614.333	456.774	630.139	566.46	608.563	512.365	626.564	256.554	397.447	407.759	216.401	308.387	386.577	320.694	335.873	368.796	435.508
F-box/WD repeat-containing protein 10 OS=Mus musculus GN=Fbxw10 PE=2 SV=1	9.7	118661	964.907	Q5SUS0	3	11.84	0.0006	FBW10_MOUSE	36.3308	21.1233	36.8347	29.6075	0	0	43.5153	0	37.9626	50.7753	0	0	52.117	0	0	0	0	166.933	21.6138	0
Fanconi anemia group A protein homolog OS=Mus musculus GN=Fanca PE=2 SV=2	6.79	163837	1663.67	Q9JL70	3	1.67	0	FANCA_MOUSE	67.0273	129.239	106.325	112.924	149.131	169.776	73.8073	99.9418	82.8824	98.2048	209.946	103.057	193.606	131.163	87.5637	117.886	122.094	91.6317	132.954	191.563
Fanconi anemia group D2 protein homolog OS=Mus musculus GN=Fancd2 PE=1 SV=2	5.87	165443	2021.15	Q80V62	5	6.34	0	FACD2_MOUSE	1612.79	3216.12	2789.07	2622.29	667.974	2680.92	2544.31	2854.99	2394.56	2610.37	1330.73	2467.45	2654.85	2369.46	2151.51	2380.56	3343.77	1984.77	833.633	2972.92
Fanconi anemia group I protein homolog OS=Mus musculus GN=Fanci PE=1 SV=2	5.75	151094	1502.09	Q8K368	6	6.47	0.0006	FANCI_MOUSE	295.928	341.802	313.274	315.803	252.153	274.409	265.14	306.061	279.873	296.743	227.686	277.377	250.217	212.957	257.871	247.022	258.77	137.217	240.99	246.233
Fanconi anemia group J protein homolog OS=Mus musculus GN=Brip1 PE=2 SV=1	7.24	133585	751.917	Q5SXJ3	3	5.71	0.0006	FANCJ_MOUSE	54.3722	34.2408	66.0944	64.5537	101.76	75.8734	64.3853	45.7414	51.0259	83.2037	216.669	143.249	173.02	198.993	174.694	193.068	125.416	208.222	130.471	147.305
Fanconi-associated nuclease 1 OS=Mus musculus GN=Fan1 PE=2 SV=2	7.16	114522	1676.78	Q69ZT1	2	2.75	0	FAN1_MOUSE	106.531	90.3475	92.4046	99.0525	100.236	127.77	77.1942	101.394	112.874	100.362	97.4085	91.9083	95.7208	120.436	115.804	116.941	79.9689	83.4208	104.858	75.9866
Fas-binding factor 1 OS=Mus musculus GN=Fbf1 PE=1 SV=1	5.93	130480	1875.28	A2A870	5	10.14	0	FBF1_MOUSE	0	30.0202	36.9671	29.4127	36.1728	27.8494	29.809	0	28.6708	36.6103	0	34.266	34.9403	0	0	30.149	27.0364	21.6976	27.108	33.4166
Fascin OS=Mus musculus GN=Fscn1 PE=1 SV=4	6.45	55249.4	901.778	Q61553	5	13.79	0.0006	FSCN1_MOUSE	90.4314	0	80.9522	81.5871	45.5872	74.1731	57.5892	96.0665	69.844	78.9666	89.4185	72.901	81.1993	128.397	128.097	31.7713	18.7038	67.8904	44.2031	61.8078
Fatty acid synthase OS=Mus musculus GN=Fasn PE=1 SV=2	6.12	275166	3237.49	P19096	13	11.14	0	FAS_MOUSE	204.977	155.543	145.536	181.496	137.443	194.968	165.238	181.432	172.747	150.734	177.04	151.455	206.424	175.848	172.106	189.69	154.97	130.507	154.637	186.795
Fatty aldehyde dehydrogenase OS=Mus musculus GN=Aldh3a2 PE=2 SV=2	8.4	54427.1	1565.48	P47740	8	28.51	0	AL3A2_MOUSE	324.231	260.187	338.834	313.829	303.644	302.259	338.704	352.487	370.152	406.311	368.967	339.145	459.626	455.26	356.024	411.452	448.136	343.018	316.163	442.327
Fatty-acid amide hydrolase 1 OS=Mus musculus GN=Faah PE=2 SV=1	7.78	64248	397.986	O08914	2	4.66	0.001	FAAH1_MOUSE	0	0	0	0	16.9614	46.7485	55.4667	44.0747	83.3184	63.3303	0	0	0	0	0	0	0	0	0	0
Fer-1-like protein 4 OS=Mus musculus GN=Fer1l4 PE=2 SV=3	5.67	225260	1586.34	A3KGK3	13	16.01	0	FR1L4_MOUSE	2064.55	1283.05	2136.19	1328.61	1907.22	879.519	1167.76	1026.58	1403.52	1514.48	2833.22	1521.97	1620.95	3362.14	1765.57	1520.53	1303.15	2752.91	1846.74	1387.46
FERM and PDZ domain-containing protein 1 OS=Mus musculus GN=Frmpd1 PE=2 SV=1	4.88	171603	1631.33	A2AKB4	2	9.3	0	FRPD1_MOUSE	250.425	290.836	0	254.652	193.622	207.633	138.874	202.389	199.611	203.933	289.691	246.034	224.42	274.594	245.397	231.507	239.245	211.505	246.28	239.105
FERM and PDZ domain-containing protein 4 OS=Mus musculus GN=Frmpd4 PE=2 SV=1	4.95	146176	1693.3	A2AFR3	6	18.94	0	FRPD4_MOUSE	148.898	136.562	171.643	145.653	170.655	138.425	149.888	165.157	146.262	130.808	85.7004	101.057	208.314	131.29	107.041	78.3922	157.752	80.277	70.598	92.3681
FERM domain-containing protein 4A OS=Mus musculus GN=Frmd4a PE=1 SV=2	9.13	114450	1230.64	Q8BIE6	9	37.35	0.0006	FRM4A_MOUSE	61.1731	59.341	85.6565	64.1589	59.6413	69.4674	61.1566	60.1952	60.4149	62.502	59.7342	44.552	53.2014	57.0941	51.9383	41.7802	42.7686	84.0231	51.6458	44.5277
FERM domain-containing protein 4B OS=Mus musculus GN=Frmd4b PE=1 SV=2	8.68	118805	1964.49	Q920B0	7	22.8	0	FRM4B_MOUSE	96.7305	0	358.97	0	25.1231	26.4779	20.4434	0	26.9173	0	111.169	41.0218	44.3766	90.083	53.8933	51.1709	42.6405	929.969	42.446	36.0584
FERM domain-containing protein 7 OS=Mus musculus GN=Frmd7 PE=1 SV=1	7.96	81071.8	976.095	A2AD83	4	16.5	0.0006	FRMD7_MOUSE	0	12.1248	0	0	16.4219	0	13.5223	0	21.0258	0	0	18.009	17.781	22.0253	21.4713	0	0	0	17.1904	22.8007
FERM, RhoGEF and pleckstrin domain-containing protein 1 OS=Mus musculus GN=Farp1 PE=1 SV=1	7.7	119674	2201.35	F8VPU2	10	27.96	0	FARP1_MOUSE	663.531	564.497	641.685	656.302	578.088	664.4	708.553	764.033	679.179	650.054	405.248	366.008	500.589	445.979	345.116	421.573	425.885	376.15	456.217	436.844
FERM, RhoGEF and pleckstrin domain-containing protein 2 OS=Mus musculus GN=Farp2 PE=1 SV=2	8.44	122250	1075.74	Q91VS8	3	5.45	0.0006	FARP2_MOUSE	353.169	152.319	347.008	438.061	555.917	41.7597	41.853	29.1967	32.5418	50.8951	18.6272	0	0	0	0	0	0	0	0	270.388
Ferritin heavy chain OS=Mus musculus GN=Fth1 PE=1 SV=2	5.47	21237.7	2031.81	P09528	7	59.89	0	FRIH_MOUSE	30.0184	26.1803	23.1311	22.6964	23.2531	18.9875	18.9956	17.7804	19.015	20.3934	35.2264	28.9667	22.1051	36.4027	26.9244	21.899	21.9768	19.0361	31.4583	19.6417
Ferrochelatase, mitochondrial OS=Mus musculus GN=Fech PE=1 SV=2	9.08	47700.7	728.767	P22315	4	20.48	0.0006	HEMH_MOUSE	136.24	162.073	122.432	171.899	169.869	141.132	158.537	130.888	153.807	172.218	123.729	117.162	121.323	128.089	156.815	148.976	133.458	115.2	150.98	149.021
FGFR1 oncogene partner 2 homolog OS=Mus musculus GN=Fgfr1op2 PE=2 SV=1	5.49	29545.4	649.608	Q9CRA9	5	33.99	0.0006	FGOP2_MOUSE	0	0	0	5.95164	6.28653	0	0	0	0	0	26.1705	9.5797	6.37554	18.6753	0	26.5399	10.284	18.3173	14.4357	5.2877
FH1/FH2 domain-containing protein 3 OS=Mus musculus GN=Fhod3 PE=1 SV=1	5.24	176739	2016.49	Q76LL6	11	24.33	0	FHOD3_MOUSE	0	51.4722	57.669	70.6268	84.8834	0	43.5357	44.4548	0	59.6257	63.6286	50.5133	105.279	78.355	96.7219	65.0834	80.0126	73.79	84.288	98.7344
FH2 domain-containing protein 1 OS=Mus musculus GN=Fhdc1 PE=2 SV=3	9.07	126166	1497.56	Q3ULZ2	8	16.88	0.0006	FHDC1_MOUSE	0	8.7704	0	0	0	0	0	0	0	0	14.3838	0	0	24.6634	0	15.0708	8.8176	1252.36	29.9158	0
Fibrillin-2 OS=Mus musculus GN=Fbn2 PE=1 SV=2	4.53	334519	1034.27	Q61555	4	9.01	0.0006	FBN2_MOUSE	0	0	0	0	0	0	0	0	0	0	0	83.9446	0	79.6578	60.7774	85.6532	151.605	95.5317	76.8279	80.5655
Fibrinogen C domain-containing protein 1 OS=Mus musculus GN=Fibcd1 PE=2 SV=1	6.19	51114.9	1303.84	A2AV25	2	5.88	0.0006	FBCD1_MOUSE	29.5301	28.5083	22.9291	34.326	27.6114	39.4534	35.66	35.4688	52.3487	34.2389	0	0	0	0	0	0	0	0	0	0
Fibrocystin-L OS=Mus musculus GN=Pkhd1l1 PE=2 SV=1	5.94	469409	2632.59	Q80ZA4	8	11.37	0	PKHL1_MOUSE	484.798	530.836	343.475	371.973	408.88	431.008	386.497	533.663	400.935	450.536	191.142	411.648	388.613	235.407	432.204	498.304	448.199	283.443	398.729	441.549
Fibrous sheath-interacting protein 2 OS=Mus musculus GN=Fsip2 PE=4 SV=3	6.06	790447	4208.97	A2ARZ3	69	31.81	0	FSIP2_MOUSE	2374.65	2672.5	2680.57	2795.46	2395.27	2762.39	2896.73	2554.77	3169.33	3319.58	5202.1	4572.19	5348.75	7169.96	6134.57	5377.53	5753.49	11772.5	5867.92	6359.44
Filamin A-interacting protein 1-like OS=Mus musculus GN=Filip1l PE=1 SV=2	5.95	130343	1488.16	Q6P6L0	6	20.25	0.0006	FIL1L_MOUSE	0	41.8557	0	0	0	0	0	116.391	0	39.9775	108.969	31.9716	33.4192	0	29.3773	0	0	168.058	22.0621	29.5236
Filamin-A OS=Mus musculus GN=Flna PE=1 SV=5	5.61	284073	930.84	Q8BTM8	20	17	0.0006	FLNA_MOUSE	57.2405	0	127.598	125.681	150.139	128.662	115.333	117.467	117.302	107.928	116.897	87.3003	166.925	122.29	98.3544	143.641	140.397	123.56	262.474	0
Filamin-A-interacting protein 1 OS=Mus musculus GN=Filip1 PE=1 SV=2	8.27	138226	1121.06	Q9CS72	4	18.83	0.0006	FLIP1_MOUSE	63.0788	68.6792	53.0321	54.9044	52.7747	43.4314	69.5104	73.6673	74.494	75.0064	52.7302	0	43.6973	28.6761	77.9186	62.7501	49.0976	52.3649	23.2396	50.672
Filamin-B OS=Mus musculus GN=Flnb PE=1 SV=3	5.34	280277	697.612	Q80X90	12	11.68	0.0006	FLNB_MOUSE	56.4756	157.865	80.6832	84.4956	85.0025	97.4701	110.687	116.373	126.391	143.448	59.8756	94.6257	127.303	89.2903	72.9455	135.766	191.659	52.1459	49.5306	339.499
Filamin-C OS=Mus musculus GN=Flnc PE=1 SV=3	5.54	293743	822.452	Q8VHX6	8	8.99	0.0006	FLNC_MOUSE	351.443	451.206	381.304	568.168	538.967	360.138	456.496	271.351	443.578	354.312	270.167	405.55	251.634	317.143	298.82	317.045	376.716	430.011	237.065	302.835
Flotillin-1 OS=Mus musculus GN=Flot1 PE=1 SV=1	6.78	47798.7	8862.61	O08917	20	69.86	0	FLOT1_MOUSE	680.716	755.39	784.808	774.486	725.163	736.264	708.687	679.836	742.023	710.356	553.391	539.348	513.97	539.949	473.819	511.915	403.902	505.948	515.669	475.122
Flotillin-2 OS=Mus musculus GN=Flot2 PE=1 SV=2	4.94	47437.3	7503.82	Q60634	24	75.93	0	FLOT2_MOUSE	493.33	537.482	518.089	567.869	542.612	601.588	553.734	594.028	646.319	519.068	248.712	355.574	385.755	333.269	279.358	371.419	296.653	243.787	322.17	333.16
Focadhesin OS=Mus musculus GN=Focad PE=2 SV=1	6.27	201232	2803.78	A2AKG8	4	5.9	0	FOCAD_MOUSE	97.7815	0	118.958	101.165	101.368	107.082	0	113.593	182.258	119.554	0	122.612	245.349	82.0674	108.509	229.93	194.141	161.951	125.257	115.351
Forkhead-associated domain-containing protein 1 OS=Mus musculus GN=Fhad1 PE=2 SV=1	6.2	164641	4175.62	A6PWD2	16	38.73	0	FHAD1_MOUSE	217.485	0	319.64	296.138	264.716	306.667	178.537	223.531	269.851	225.165	178.078	108.038	100.03	34.6806	143.793	76.498	61.0907	130.582	94.5157	45.4872
Formin-1 OS=Mus musculus GN=Fmn1 PE=1 SV=2	8.67	164892	1109.01	Q05860	10	16.3	0.0006	FMN1_MOUSE	56.3399	54.4166	55.9135	64.9672	63.6767	56.7851	68.0497	55.4868	88.1788	66.4837	66.1195	73.8852	47.6188	69.5212	83.5042	84.6642	66.1261	50.417	70.7158	52.5351
Formin-binding protein 1 OS=Mus musculus GN=Fnbp1 PE=1 SV=2	5.36	71743.1	288.291	Q80TY0	2	4.38	0.0016	FNBP1_MOUSE	27.0947	23.7355	20.082	31.7838	25.7497	32.9492	26.2356	28.4518	27.8202	25.5511	36.9805	22.0383	31.6292	29.4079	30.7639	28.8927	22.6813	30.5557	27.1926	28.1919
Formin-binding protein 1-like OS=Mus musculus GN=Fnbp1l PE=1 SV=2	6.18	70341.8	529.786	Q8K012	6	13.72	0.0007	FBP1L_MOUSE	47.3887	70.6441	46.0915	54.2727	63.9433	60.0113	55.775	56.6911	63.6229	51.6737	106.19	99.8068	94.9634	120.791	107.247	99.8978	101.7	73.1939	109.481	99.9772
Formin-like protein 1 OS=Mus musculus GN=Fmnl1 PE=1 SV=1	5.49	122801	1579.2	Q9JL26	12	26.23	0	FMNL_MOUSE	44.833	43.4381	35.4599	32.5239	39.4342	39.3599	29.6562	40.3556	30.4022	29.9824	29.7606	30.9768	22.3526	27.9539	33.3805	28.1627	23.5947	85.4645	32.3004	27.5737
Formin-like protein 2 OS=Mus musculus GN=Fmnl2 PE=2 SV=2	7.22	123501	1023.91	A2APV2	10	16.21	0.0006	FMNL2_MOUSE	155.576	201.55	217.929	140.057	112.283	160.639	135.81	168.066	125.613	146.109	73.3454	166.679	211.233	150.662	125.478	136.041	182.991	82.7533	95.9207	146.943
Formin-like protein 3 OS=Mus musculus GN=Fmnl3 PE=1 SV=2	6.22	118081	1132.03	Q6ZPF4	7	13.91	0.0006	FMNL3_MOUSE	0	0	0	0	0	0	0	0	0	0	34.5343	20.7779	31.7491	30.6895	23.6431	0	0	14.206	19.7092	0
Fragile X mental retardation protein 1 homolog OS=Mus musculus GN=Fmr1 PE=1 SV=1	7.41	69274.3	1689.81	P35922	10	40.23	0	FMR1_MOUSE	98.1919	107.158	101.956	110.424	103.852	123.25	114.871	121.171	118.169	118.366	73.5231	89.4399	114.76	123.359	93.7842	111.818	100.229	108.7	123.972	127.294
Fragile X mental retardation syndrome-related protein 1 OS=Mus musculus GN=Fxr1 PE=1 SV=2	6.55	76564.2	1125.57	Q61584	9	30.13	0.0006	FXR1_MOUSE	79.678	76.1161	79.6711	73.4933	83.2195	72.1736	77.4792	93.0934	76.0032	71.6504	87.6544	100.048	69.8867	116.295	95.5372	88.1808	86.5855	74.4194	89.6114	64.504
FRAS1-related extracellular matrix protein 2 OS=Mus musculus GN=Frem2 PE=2 SV=2	4.79	352351	2021.31	Q6NVD0	13	12.85	0	FREM2_MOUSE	1200.7	29.6225	791.041	46.9052	48.7787	748.979	543.627	963.095	473.414	321.702	54.8914	328.387	720.167	351.293	324.547	1614.84	1570.07	0	437.214	650.265
Fructose-bisphosphate aldolase A OS=Mus musculus GN=Aldoa PE=1 SV=2	8.07	39812.2	43695	P05064	25	81.32	0	ALDOA_MOUSE	2929.27	2723.74	3039.71	2904.88	2719.46	2685.46	2761.37	2515.89	2595.29	2855.37	2840.11	2710.2	2376.5	2617.14	2960.07	2493.19	2579.5	2640.05	2606.15	2454.43
Fructose-bisphosphate aldolase B OS=Mus musculus GN=Aldob PE=1 SV=3	8.26	39963.3	1591.61	Q91Y97	8	46.15	0	ALDOB_MOUSE	37.3911	47.231	32.8169	41.978	35.1104	45.63	40.7282	50.5233	36.6668	45.7467	0	42.3474	28.4761	33.6077	30.1415	33.5948	37.5513	50.4111	30.9505	47.2208
Fructose-bisphosphate aldolase C OS=Mus musculus GN=Aldoc PE=1 SV=4	6.74	39794.1	13803.5	P05063	17	60.88	0	ALDOC_MOUSE	392.515	317.906	346.95	333.97	313.972	353.71	354.155	269.781	313.848	308.358	258.857	341.69	200.961	281.87	355.528	362.259	305.948	238.552	345.751	293.736
Fumarate hydratase, mitochondrial OS=Mus musculus GN=Fh PE=1 SV=3	9.38	54585	1941.67	P97807	6	37.28	0	FUMH_MOUSE	168.991	105.829	212.796	48.4184	46.5203	149.664	134.795	173.242	141.632	134.427	57.4523	171.11	104.408	74.6055	129.691	161.311	103.193	64.036	117.182	107.628
FXYD domain-containing ion transport regulator 7 OS=Mus musculus GN=Fxyd7 PE=2 SV=1	7.99	8657.91	8749.26	P59648	2	25	0	FXYD7_MOUSE	2.17641	0	0	0	0	2.56115	0	0	2.20803	0	0	5.73571	0	0	1.98438	2.79573	1.764	25.5036	34.7409	2.32129
FYVE, RhoGEF and PH domain-containing protein 1 OS=Mus musculus GN=Fgd1 PE=1 SV=2	6.13	107620	1017.49	P52734	2	5.83	0.0006	FGD1_MOUSE	0	19.2957	0	31.3221	36.8426	0	25.2244	0	27.5522	0	0	25.5806	30.4994	0	32.349	0	0	26.4926	19.4954	19.5979
FYVE, RhoGEF and PH domain-containing protein 5 OS=Mus musculus GN=Fgd5 PE=1 SV=2	5.08	136316	1186.54	Q80UZ0	4	6.23	0.0006	FGD5_MOUSE	37.7	63.3443	40.9491	37.5877	54.5431	50.5655	41.4901	62.885	55.7757	47.3731	41.2395	69.4568	49.3532	34.3673	43.3181	75.8233	77.4948	32.7403	56.834	48.267
FYVE, RhoGEF and PH domain-containing protein 6 OS=Mus musculus GN=Fgd6 PE=1 SV=2	7.72	157051	970.294	Q69ZL1	6	8.58	0.0006	FGD6_MOUSE	223.543	364.92	234.633	213.659	246.372	373.353	214.158	217.171	273.485	222.391	89.6945	336.346	776.558	135.791	241.316	356.561	191.015	84.3155	152.966	174.712
G patch domain-containing protein 8 OS=Mus musculus GN=Gpatch8 PE=2 SV=1	7.29	166014	840.12	A2A6A1	3	9.5	0.0006	GPTC8_MOUSE	120.679	106.955	88.6737	78.5858	92.9253	79.7064	67.8833	113.697	101.207	84.8767	89.7042	117.169	129.244	91.6467	119.518	88.7284	95.3983	69.1328	77.2999	85.8839
G protein-regulated inducer of neurite outgrowth 1 OS=Mus musculus GN=Gprin1 PE=1 SV=2	7.89	96123.4	7205.83	Q3UNH4	36	79.08	0	GRIN1_MOUSE	1310.63	1671.66	1446.49	1484.18	1321.73	1293.37	1201.75	1170.04	1491.07	1333.58	256.485	559.706	536.559	392.701	589.68	564.768	553.795	239.874	539.977	582.978
G protein-regulated inducer of neurite outgrowth 3 OS=Mus musculus GN=Gprin3 PE=1 SV=1	6.6	81397.1	3251.13	Q8BWS5	19	44.69	0	GRIN3_MOUSE	0	24.1569	22.9079	16.7075	30.3786	19.4672	43.0601	39.7746	0	35.4845	207.099	193.63	86.2277	166.221	189.685	165.095	126.606	159.34	140.13	162.822
G-protein coupled receptor 98 OS=Mus musculus GN=Gpr98 PE=2 SV=1	4.45	690025	2368.34	Q8VHN7	28	13.69	0	GPR98_MOUSE	1496.39	1709.68	1320.54	1339.34	1894.46	2074.99	1794.09	1649.01	1577.94	1504.72	373.656	2562.47	1210.9	286.987	1631.54	3350.06	3564.22	1116.42	1939.09	1870.12
G-protein coupled receptor family C group 5 member B OS=Mus musculus GN=Gprc5b PE=2 SV=1	8.37	46412.6	454.247	Q923Z0	2	6.34	0.001	GPC5B_MOUSE	0	99.3904	0	0	0	0	0	70.9267	0	0	16.2702	0	84.0085	18.2321	0	0	78.351	0	53.8118	62.7448
G-protein coupled receptor-associated sorting protein 1 OS=Mus musculus GN=Gprasp1 PE=1 SV=1	4.83	152886	878.951	Q5U4C1	15	24.13	0.0006	GASP1_MOUSE	100.554	102.265	113.276	92.5485	105.373	129.484	95.12	114.498	74.2999	91.9405	157.765	123.961	219.394	198.894	142.281	224.155	237.811	179.563	208.551	259.921
G-protein coupled receptor-associated sorting protein 2 OS=Mus musculus GN=Gprasp2 PE=2 SV=2	4.86	93372.7	657.966	Q8BUY8	4	10.41	0.0006	GASP2_MOUSE	74.387	44.9645	77.6908	70.3453	75.0078	93.917	95.15	87.6431	92.5831	79.0531	51.6194	85.4847	63.0309	67.4962	56.1205	75.5673	67.7852	60.348	69.4752	68.1411
G-protein-signaling modulator 1 OS=Mus musculus GN=Gpsm1 PE=1 SV=3	5.79	74932.5	1316.29	Q6IR34	9	36.4	0.0006	GPSM1_MOUSE	102.881	92.6078	115.105	111.827	100.703	95.7854	96.7631	80.3324	98.0134	73.8159	100.998	86.9079	85.3826	113.099	81.3905	103.434	81.1147	72.6952	85.4954	71.378
G2/mitotic-specific cyclin-B3 OS=Mus musculus GN=Ccnb3 PE=2 SV=2	5.92	159768	3002.69	Q810T2	9	17.84	0	CCNB3_MOUSE	0	30.6468	0	0	28.2589	51.013	0	0	20.5241	0	24.7632	13.8669	0	34.2958	27.0877	0	49.7	10.5722	0	76.3033
Gamma-adducin OS=Mus musculus GN=Add3 PE=1 SV=2	5.56	79119.4	3171.66	Q9QYB5	17	40.65	0	ADDG_MOUSE	293.914	310.362	326.811	310.903	284.367	262.649	296.77	250.915	329.743	301.725	364.989	308.706	356.285	282.771	312.283	329.109	355.351	402.971	358.686	365.925
Gamma-aminobutyric acid receptor subunit alpha-1 OS=Mus musculus GN=Gabra1 PE=1 SV=1	9.57	51981.9	3797.99	P62812	14	46.59	0	GBRA1_MOUSE	434.879	445.679	401.384	404.639	334.6	426.155	413.652	422.183	375.624	336.159	207.569	337.354	357.291	309.049	305.131	340.475	373.454	231.602	333.13	362.573
Gamma-aminobutyric acid receptor subunit alpha-2 OS=Mus musculus GN=Gabra2 PE=1 SV=1	9.32	51424.3	1571.48	P26048	5	31.49	0	GBRA2_MOUSE	0	0	0	0	9.07926	46.3628	21.2528	40.8562	23.3516	44.2937	4.13652	0	0	0	5.58812	15.5016	17.92	56.1342	8.36905	22.074
Gamma-aminobutyric acid receptor subunit alpha-3 OS=Mus musculus GN=Gabra3 PE=1 SV=1	9.2	55626.1	1130.57	P26049	5	23.98	0.0006	GBRA3_MOUSE	33.838	19.691	38.1468	26.0091	24.7168	26.3766	12.2726	23.6092	20.3527	15.8139	0	12.3535	11.081	0	0	0	0	17.4169	9.48944	0
Gamma-aminobutyric acid receptor subunit alpha-4 OS=Mus musculus GN=Gabra4 PE=2 SV=1	9.59	61334.7	1181.81	Q9D6F4	4	17.39	0.0006	GBRA4_MOUSE	60.4317	62.9012	79.9987	83.1486	69.1315	71.1189	59.2784	76.2177	65.6356	64.3756	48.655	107.426	81.6136	81.469	56.421	110.422	67.8959	59.1984	102.631	88.4609
Gamma-aminobutyric acid receptor subunit alpha-5 OS=Mus musculus GN=Gabra5 PE=1 SV=1	9.27	52559.5	1731.67	Q8BHJ7	7	26.13	0	GBRA5_MOUSE	93.7197	67.3187	0	82.5329	74.0052	86.1325	70.8431	77.9967	88.0194	74.4235	6.73433	7.95148	0	11.7485	4.04692	19.1837	0	36.3018	16.0055	0
Gamma-aminobutyric acid receptor subunit beta-1 OS=Mus musculus GN=Gabrb1 PE=1 SV=1	8.95	54385.6	2315.88	P50571	8	29.32	0	GBRB1_MOUSE	0	27.6072	11.7381	0	16.486	17.1629	24.3418	17.8885	25.4826	11.9536	0	0	0	0	9.03804	0	0	79.5127	0	0
Gamma-aminobutyric acid receptor subunit beta-2 OS=Mus musculus GN=Gabrb2 PE=1 SV=2	9.52	59424.8	1510.89	P63137	9	32.62	0.0006	GBRB2_MOUSE	106.104	75.4878	80.2752	100.788	113.991	138.2	115.046	108.801	87.1023	93.3928	135.529	122.758	106.495	162.626	115.919	152.143	106.762	94.2933	127.157	114.75
Gamma-aminobutyric acid receptor subunit beta-3 OS=Mus musculus GN=Gabrb3 PE=2 SV=1	9.29	54507.9	2574.93	P63080	9	31.92	0	GBRB3_MOUSE	246.772	200.534	225.817	273.253	308.616	247.633	212.045	249.502	221.624	271.367	207.064	170.907	194.261	192.914	180.051	174.984	200.777	180.899	158.921	179.457
Gamma-aminobutyric acid receptor-associated protein-like 2 OS=Mus musculus GN=Gabarapl2 PE=1 SV=1	8.56	13723.9	1080.48	P60521	4	23.08	0.0006	GBRL2_MOUSE	0	0	0	0	0	0	0	0	0	0	8.07224	4.96232	0	0	0	4.85426	10.5166	9.38512	3.86129	0
Gamma-aminobutyric acid type B receptor subunit 1 OS=Mus musculus GN=Gabbr1 PE=1 SV=1	8.14	109300	1511.59	Q9WV18	19	35.42	0.0006	GABR1_MOUSE	417.867	444.449	468.21	439.719	377.27	522.126	504.985	390.262	483.201	409.034	301.851	395.526	336.546	323.936	300.339	308.608	325.683	302.812	298.185	304.848
Gamma-aminobutyric acid type B receptor subunit 2 OS=Mus musculus GN=Gabbr2 PE=1 SV=2	8.79	106693	2124.33	Q80T41	16	30.85	0	GABR2_MOUSE	766.71	718.382	794.876	729.295	669.347	778.092	738.19	693.923	766.677	742.191	572.018	650.112	505.556	591.988	552.677	490.111	451.488	458.948	486.022	492.542
Gamma-enolase OS=Mus musculus GN=Eno2 PE=1 SV=2	4.8	47638.9	13061.4	P17183	20	73.27	0	ENOG_MOUSE	439.232	367.657	328.03	347.211	381.56	416.151	307.553	271.666	384.41	318.975	238.678	633.235	197.362	349.754	557.713	664.267	442.797	271.699	496.404	433.067
Gamma-glutamyltransferase 7 OS=Mus musculus GN=Ggt7 PE=2 SV=2	4.73	70650.8	519.245	Q99JP7	3	6.65	0.0007	GGT7_MOUSE	314.274	61.8853	41.5319	62.4848	53.489	71.1739	58.5515	333.202	76.3584	56.1349	29.3767	68.2579	33.3177	40.9151	55.1065	61.0663	43.121	27.0263	269.664	48.5936
Gamma-soluble NSF attachment protein OS=Mus musculus GN=Napg PE=1 SV=1	5.14	35074.6	2023.35	Q9CWZ7	8	52.88	0	SNAG_MOUSE	39.3087	34.289	37.6727	29.2471	36.6933	31.9991	30.7995	25.2505	35.6625	32.2603	31.3723	42.2336	10.9174	30.3401	38.6706	33.9491	28.716	29.7335	29.2554	24.93
Gamma-tubulin complex component 2 OS=Mus musculus GN=Tubgcp2 PE=2 SV=2	6.3	103850	1954.34	Q921G8	6	8.07	0	GCP2_MOUSE	580.943	863.206	475.07	627.657	652.988	772.541	687.209	1024.53	862.892	1051.94	564.139	377.665	561.639	436.959	520.639	725.761	658.03	617.508	532.258	477.732
Gamma-tubulin complex component 3 OS=Mus musculus GN=Tubgcp3 PE=2 SV=2	8.29	104211	836.942	P58854	4	9.28	0.0006	GCP3_MOUSE	110.697	76.3089	103.666	105.794	100.929	106.34	103.549	123.05	114.671	133.88	139.328	117.013	162.906	135.739	120.232	139.613	162.264	120.481	150.022	158.455
Gamma-tubulin complex component 5 OS=Mus musculus GN=Tubgcp5 PE=2 SV=2	5.56	118890	1294.84	Q8BKN5	5	11.72	0.0006	GCP5_MOUSE	468.344	477.807	479.66	416.068	341.856	523.626	324.252	520.829	450.481	373.476	184.865	327.52	336.555	272.109	222.326	309.027	242.349	182.54	285.263	290.254
Ganglioside-induced differentiation-associated protein 1 OS=Mus musculus GN=Gdap1 PE=1 SV=1	8.49	41538.9	3033.02	O88741	6	38.27	0	GDAP1_MOUSE	182.204	183.566	206.776	229.07	253.319	234.534	268.214	214.271	217.821	258.547	138.036	216.423	214.318	151.292	211.263	299.648	253.28	156.738	255.475	212.617
Ganglioside-induced differentiation-associated protein 1-like 1 OS=Mus musculus GN=Gdap1l1 PE=2 SV=1	6.13	42660	3120.88	Q8VE33	4	13.78	0	GD1L1_MOUSE	115.981	126.429	106.766	108.09	112.811	153.84	104.076	141.604	134.846	118.549	99.5632	197.136	88.3222	73.7383	175.872	125.118	151.258	107.127	92.8574	176.837
Gap junction alpha-1 protein OS=Mus musculus GN=Gja1 PE=1 SV=2	8.89	43517.7	23225.7	P23242	10	50.26	0	CXA1_MOUSE	1341.41	1024.84	1501.06	1024.83	1322.69	1481.14	1356.42	1133.81	1221.28	1299.4	1128.47	1096.59	932.459	955.94	960.903	1187.27	923.102	1049.71	998.635	1028.56
Gap junction gamma-2 protein OS=Mus musculus GN=Gjc2 PE=1 SV=2	6.75	47692.7	1147.59	Q8BQU6	3	32.27	0.0006	CXG2_MOUSE	13.6813	14.3188	19.0555	15.144	26.0544	11.5012	15.7931	17.1177	0	16.9236	47.5639	23.5323	32.8054	42.929	41.045	34.6578	54.0624	32.1199	47.5031	38.3232
GDNF family receptor alpha-2 OS=Mus musculus GN=Gfra2 PE=2 SV=2	7.6	53551.8	540.133	O08842	4	14.22	0.0006	GFRA2_MOUSE	14.2388	0	18.0013	0	10.057	0	0	0	0	12.3123	10.2855	23.1781	13.9891	20.8617	27.9489	23.5833	16.9085	18.5692	16.9275	18.0626
Gelsolin OS=Mus musculus GN=Gsn PE=1 SV=3	5.76	86340.9	2832.06	P13020	18	39.36	0	GELS_MOUSE	174.614	149.267	202.415	151.33	198.576	115.595	147.81	131.72	142.625	126.774	296.473	211.516	364.446	229.305	202.761	270.538	266.914	362.031	313.701	313.742
Gem-associated protein 5 OS=Mus musculus GN=Gemin5 PE=2 SV=2	6.24	169216	2044.11	Q8BX17	8	19.57	0	GEMI5_MOUSE	0	33.2578	45.3448	37.4905	0	0	40.5741	66.9666	0	0	78.1255	43.4611	43.6397	51.8364	55.3893	48.5443	47.2145	80.6054	61.1995	56.0168
GEM-interacting protein OS=Mus musculus GN=Gmip PE=1 SV=1	5.43	108743	1495.17	Q6PGG2	8	14.83	0.0006	GMIP_MOUSE	343.722	116.658	33.4028	723.081	786.763	628.93	0	408.328	771.72	478.686	887.534	746.142	632.004	711.877	661.004	603.916	376.875	605.112	661.575	672.707
General receptor for phosphoinositides 1-associated scaffold protein OS=Mus musculus GN=Grasp PE=1 SV=2	9.34	42622.2	460.128	Q9JJA9	2	4.08	0.001	GRASP_MOUSE	58.1534	37.5771	61.4302	37.6819	38.1387	55.0257	39.8801	65.8603	45.8312	52.7188	30.2503	26.9936	31.0399	33.7099	38.1912	27.2661	29.2956	34.1623	21.1394	23.794
General transcription factor 3C polypeptide 1 OS=Mus musculus GN=Gtf3c1 PE=1 SV=2	6.86	240100	2409.62	Q8K284	16	25.46	0	TF3C1_MOUSE	110.039	76.9836	218.589	163.215	139.589	116.358	161.341	113.319	63.4996	199.88	157.482	115.398	74.6609	50.8187	60.9933	42.1237	68.8634	82.8131	44.1647	48.4445
Gephyrin OS=Mus musculus GN=Gphn PE=1 SV=2	5.25	84023.9	6887.42	Q8BUV3	22	50.72	0	GEPH_MOUSE	699.172	848.007	811.225	779.13	860.425	767.131	877.341	650.529	792.81	896.871	1082.78	932.617	869.473	938.044	932.594	1129.49	1070.88	963.547	967.234	1077.01
Girdin OS=Mus musculus GN=Ccdc88a PE=1 SV=2	5.85	216660	3185.81	Q5SNZ0	31	46.77	0	GRDN_MOUSE	350.587	294.358	383.719	343.758	353.794	362.64	344.949	380.681	393.415	376.674	281.46	301.8	339.137	313.102	299.994	321.576	317.129	344.979	312.246	376.225
Glial fibrillary acidic protein OS=Mus musculus GN=Gfap PE=1 SV=4	5.09	49957.2	23451.5	P03995	30	93.26	0	GFAP_MOUSE	1233.37	1284.29	1420.75	1395.89	1196.44	1282.29	1543.02	1236.46	1132.88	1512.9	821.193	915.545	560.137	711.188	782.551	763.23	991.015	770.554	828.205	862.85
Glucose 1,6-bisphosphate synthase OS=Mus musculus GN=Pgm2l1 PE=1 SV=1	6.06	71192	956.362	Q8CAA7	4	9.98	0.0006	PGM2L_MOUSE	22.6526	13.6545	25.9399	17.6021	17.4975	20.4837	14.1426	0	13.0866	15.8441	160.798	112.833	105.08	92.7137	122.956	83.6126	57.5391	186.487	84.6231	78.1976
Glucose-6-phosphate 1-dehydrogenase X OS=Mus musculus GN=G6pdx PE=1 SV=3	6.04	59718.9	586.577	Q00612	2	4.27	0.0006	G6PD1_MOUSE	0	0	0	0	0	0	0	0	0	0	16.3632	13.7893	10.4522	10.3987	14.958	0	0	14.5242	10.3564	0
Glucose-6-phosphate isomerase OS=Mus musculus GN=Gpi PE=1 SV=4	8.2	62995.1	1197.17	P06745	11	30.29	0.0006	G6PI_MOUSE	47.0015	40.1179	42.0696	31.9943	43.6392	64.3907	44.9229	34.719	34.7041	38.6486	34.7369	65.227	28.0386	35.0721	58.6589	63.1632	53.8527	34.1275	53.4252	40.6268
Glutamate carboxypeptidase 2 OS=Mus musculus GN=Folh1 PE=2 SV=2	8.19	84745.3	741.316	O35409	2	5.05	0.0006	FOLH1_MOUSE	308.728	419.305	355.017	396.755	416.971	363.088	423.347	344.578	372.278	420.925	366.385	359.444	401.423	398.837	342.674	363.14	368.44	313.248	360.101	405.422
Glutamate decarboxylase 1 OS=Mus musculus GN=Gad1 PE=2 SV=2	6.76	67389.7	1271.17	P48318	5	24.28	0.0006	DCE1_MOUSE	181.038	130.38	171.53	162.51	133.42	159.363	141.621	179.983	163.723	171.45	160.114	97.5096	150.159	138.361	119.747	182.834	122.215	158.022	141.719	226.733
Glutamate dehydrogenase 1, mitochondrial OS=Mus musculus GN=Glud1 PE=1 SV=1	7.98	61679.1	23794.7	P26443	20	57.17	0	DHE3_MOUSE	2076.54	1707.13	1890.71	1855.67	1723.74	1823.94	2142.48	1969.97	1750.14	2007.02	2112.07	2100	1890	1907.45	1990.47	2123.57	1867.99	2288.41	2112.69	2199.33
Glutamate receptor 1 OS=Mus musculus GN=Gria1 PE=1 SV=1	7.57	102368	8763.63	P23818	28	49.94	0	GRIA1_MOUSE	1853.88	2230.92	1947.06	1852.53	1999.54	2124.92	2136.06	1992.28	2100.7	1992.42	1476.4	1352.59	1718.29	1403.25	1409.91	1143.53	1202.34	1219.97	1138.04	1318.69
Glutamate receptor 2 OS=Mus musculus GN=Gria2 PE=1 SV=3	7.15	99289.3	18493	P23819	33	57.87	0	GRIA2_MOUSE	1971.61	2221.6	2297.09	2063.36	2173.95	2141.97	2246.97	2167.75	2274.9	2208.46	2344.64	2553.01	2763.48	2357.22	2394.95	2040.53	2209.94	2237.65	1926.21	2077.8
Glutamate receptor 3 OS=Mus musculus GN=Gria3 PE=1 SV=2	8.42	101097	7875.53	Q9Z2W9	24	37.73	0	GRIA3_MOUSE	418.853	566.859	547.674	513.231	482.427	494.301	636.105	511.66	580.737	514.818	918.867	794.873	1167.47	856.299	822.107	726.862	974.507	755.799	743.532	881.113
Glutamate receptor 4 OS=Mus musculus GN=Gria4 PE=1 SV=2	8.02	101645	5786.97	Q9Z2W8	14	30.49	0	GRIA4_MOUSE	349.509	334.849	304.538	255.679	259.555	304.551	279.57	327.881	324.233	395.117	182.903	272.483	327.582	215.71	240.183	208.07	347.923	193.136	258.446	260.476
Glutamate receptor ionotropic, delta-2 OS=Mus musculus GN=Grid2 PE=1 SV=1	5.67	113995	1058.04	Q61625	7	14.9	0.0006	GRID2_MOUSE	0	0	0	0	23.745	0	0	0	0	0	26.7936	20.9869	26.1749	25.2464	21.9142	0	30.8951	79.0677	104.883	24.8298
Glutamate receptor ionotropic, kainate 1 OS=Mus musculus GN=Grik1 PE=2 SV=2	8.93	95829.4	1110.48	Q60934	3	4.67	0.0006	GRIK1_MOUSE	0	0	0	0	0	0	0	0	0	0	0	13.8751	20.9051	0	25.0024	17.3679	34.5559	27.4695	21.5766	26.3504
Glutamate receptor ionotropic, kainate 2 OS=Mus musculus GN=Grik2 PE=1 SV=4	7.66	103171	2483.41	P39087	19	34.25	0	GRIK2_MOUSE	242.539	283.624	265.333	247.67	252.373	201.369	161.285	157.338	134.928	163.134	466.513	439.207	472.592	420.606	386.729	422.789	393.235	372.824	304.646	476.924
Glutamate receptor ionotropic, kainate 3 OS=Mus musculus GN=Grik3 PE=2 SV=1	7.24	104907	1277.25	B1AS29	11	24.16	0.0006	GRIK3_MOUSE	0	0	23.5687	0	20.0857	0	0	13.8475	16.1272	0	12.7598	28.2587	22.8829	17.1076	34.7943	29.6022	16.4574	25.9591	16.499	17.3632
Glutamate receptor ionotropic, kainate 5 OS=Mus musculus GN=Grik5 PE=2 SV=2	8.12	110417	3861.25	Q61626	13	30.13	0	GRIK5_MOUSE	232.416	255.725	251.302	239.251	250.057	262.108	227.003	259.282	261.513	256.076	562.119	552.45	746.322	639.626	518.033	476.253	477.508	419.266	353.529	491.767
Glutamate receptor ionotropic, NMDA 1 OS=Mus musculus GN=Grin1 PE=1 SV=1	9	106165	10448.1	P35438	39	51.6	0	NMDZ1_MOUSE	3909.56	4243.78	4071.84	4144.79	4160.24	4642.78	3987.64	4215.38	3844.44	4031.44	2961.53	3022.17	2894.77	3024.71	2761.54	2405.74	2813.51	2542.67	2210.05	2266.23
Glutamate receptor ionotropic, NMDA 2A OS=Mus musculus GN=Grin2a PE=1 SV=2	6.55	166733	8567.81	P35436	37	47.95	0	NMDE1_MOUSE	2907.57	3576.56	3001.84	3310.67	2905.41	3339.5	3120.46	3386.07	3104.51	3137.73	1081.35	1259.6	1484.77	1376.82	1210.11	1137.26	1579.67	1069.9	1080.12	1300.23
Glutamate receptor ionotropic, NMDA 2B OS=Mus musculus GN=Grin2b PE=1 SV=3	6.41	167670	9993.4	Q01097	54	49.06	0	NMDE2_MOUSE	8042.11	7807.01	7888.06	8058.96	8226.23	8424.32	7629.13	8771.68	7480.13	7953.54	5592.89	6256.19	6442.29	6285.52	6069.25	4704.14	5228.33	4941.39	4587.59	5022.25
Glutamate receptor ionotropic, NMDA 2C OS=Mus musculus GN=Grin2c PE=2 SV=2	8.61	137017	1597.48	Q01098	7	14.61	0	NMDE3_MOUSE	0	23.9724	44.6051	42.3645	28.218	47.1331	63.252	0	32.8254	44.6697	0	0	0	10.3103	0	7.29681	0	7.89005	0	0
Glutamate receptor ionotropic, NMDA 2D OS=Mus musculus GN=Grin2d PE=2 SV=3	8.28	144332	1302.42	Q03391	5	15.87	0.0006	NMDE4_MOUSE	127.286	202.002	153.286	179.177	159.872	200.655	168.716	216.597	175.735	214.943	138.525	208.477	206.684	196.694	171.8	182.588	226.282	129.917	155.083	227.545
Glutamate receptor-interacting protein 1 OS=Mus musculus GN=Grip1 PE=1 SV=1	6.08	122971	3131.33	Q925T6	21	32.65	0	GRIP1_MOUSE	708.274	713.516	820.359	793.336	742.419	757.495	834.971	764.392	752.058	817.774	581.54	537.127	614.539	667.194	603.259	529.015	535.335	770.289	521.771	581.4
Glutaminase kidney isoform, mitochondrial OS=Mus musculus GN=Gls PE=1 SV=1	7.89	74819.3	941.161	D3Z7P3	5	10.68	0.0006	GLSK_MOUSE	0	0	0	0	0	0	0	9.25149	0	29.4163	16.0214	33.0907	14.8016	8.19146	34.1764	59.6589	22.3519	13.4615	20.703	15.4268
Glutamine synthetase OS=Mus musculus GN=Glul PE=1 SV=6	6.66	42861.1	12131	P15105	17	60.05	0	GLNA_MOUSE	570.95	749.774	803.516	552.498	718.2	471.266	703.056	569.32	666.291	687.5	640.742	660.817	511.322	524.771	798.193	539.704	634.973	636.569	552.49	508.917
Glyceraldehyde-3-phosphate dehydrogenase OS=Mus musculus GN=Gapdh PE=1 SV=2	8.35	36095.2	37278.7	P16858	20	87.09	0	G3P_MOUSE	2148.02	2004.91	2315.34	2062.25	2386.06	2026.14	2061.68	1905.64	2001.35	2317.78	2771.01	2082.07	1695.69	2441.99	2397.45	1864.29	1638.55	2345.45	1902.17	1727.08
Glyceraldehyde-3-phosphate dehydrogenase, testis-specific OS=Mus musculus GN=Gapdhs PE=2 SV=1	7.8	48398.4	10279.4	Q64467	5	29.09	0	G3PT_MOUSE	130.179	147.857	142.383	131.776	112.72	148.857	128.754	130.452	0	117.043	0	0	112.222	28.5557	0	141.007	0	0	103.021	0
Glycerol-3-phosphate dehydrogenase, mitochondrial OS=Mus musculus GN=Gpd2 PE=1 SV=2	6.15	81467.1	2700.08	Q64521	21	49.24	0	GPDM_MOUSE	255.151	305.925	315.375	205.743	232.407	291.23	299.783	241.031	244.096	290.114	166.501	328.483	138.531	135.59	294.098	318.259	383.114	198.211	258.942	241.232
Glycogen synthase kinase-3 alpha OS=Mus musculus GN=Gsk3a PE=1 SV=2	8.96	52059.8	2425.26	Q2NL51	15	51.84	0	GSK3A_MOUSE	174.309	134.105	159.655	169.02	133.108	182.114	163.475	162.442	165.48	171.931	165.237	129.125	138.202	155.992	138.509	135.614	133.435	119.673	122.076	140.073
Glycogen synthase kinase-3 beta OS=Mus musculus GN=Gsk3b PE=1 SV=2	8.89	47223.6	4391.05	Q9WV60	13	55	0	GSK3B_MOUSE	395.952	266.157	358.989	373.791	408.571	376.216	335.44	352.703	338.78	380.259	413.805	285.917	391.73	394.342	350.107	326.662	341.212	325.874	302.704	314.933
Glypican-1 OS=Mus musculus GN=Gpc1 PE=1 SV=1	6.65	62443.4	2665.07	Q9QZF2	12	51.17	0	GPC1_MOUSE	126.979	131.155	123.657	125.098	147.451	145.097	123.926	135.86	112.047	142.103	84.1036	96.9094	106.356	84.3759	98.8668	103.441	108.103	77.7333	98.0832	92.2707
Glypican-4 OS=Mus musculus GN=Gpc4 PE=2 SV=2	5.91	63669.9	952.037	P51655	3	13.82	0.0006	GPC4_MOUSE	88.1923	91.807	112.474	73.0056	83.2473	79.7189	108.443	84.956	100.265	94.3337	34.4981	52.6084	51.493	35.9534	40.8924	37.4019	36.2405	37.2723	34.0869	35.9935
Golgi apparatus protein 1 OS=Mus musculus GN=Glg1 PE=1 SV=1	6.41	137612	998.543	Q61543	10	23.23	0.0006	GSLG1_MOUSE	192.165	155.689	157.51	154.564	129.19	151.797	216.792	214.94	283.054	163.134	50.5323	138.383	118.518	93.5394	108.012	165.787	117.522	78.5481	118.056	249.798
Golgi-associated PDZ and coiled-coil motif-containing protein OS=Mus musculus GN=Gopc PE=1 SV=1	5.8	51061.4	1485.5	Q8BH60	3	19.44	0.0006	GOPC_MOUSE	0	0	0	12.9912	0	0	10.2841	0	10.3296	0	15.5316	8.94203	0	8.11621	12.1079	10.5599	9.85247	18.6159	0	0
Golgin subfamily A member 1 OS=Mus musculus GN=Golga1 PE=1 SV=2	5.25	87794.1	1262.81	Q9CW79	6	23.75	0.0006	GOGA1_MOUSE	0	0	57.3799	20.3408	19.679	0	16.5829	0	18.1749	0	0	21.941	11.4387	25.2463	27.1262	19.0765	0	0	28.1021	0
Golgin subfamily A member 2 OS=Mus musculus GN=Golga2 PE=2 SV=3	4.77	113678	2723.09	Q921M4	7	29.73	0	GOGA2_MOUSE	0	28.5631	0	56.9463	23.6464	0	0	0	0	0	94.0431	57.9308	37.8612	79.16	73.3696	24.8995	24.5956	168.152	23.585	39.7907
Golgin subfamily A member 3 OS=Mus musculus GN=Golga3 PE=1 SV=3	5.13	167677	2381.37	P55937	21	35.78	0	GOGA3_MOUSE	569.677	526.652	577.221	648.383	816.276	663.179	636.278	627.773	653.599	856.927	604.137	541.629	539.551	735.478	915.777	466.919	486.126	505.921	408.786	461.296
Golgin subfamily A member 4 OS=Mus musculus GN=Golga4 PE=1 SV=2	5.12	258990	4015.24	Q91VW5	53	56.79	0	GOGA4_MOUSE	427.762	229.546	214.713	250.111	209.481	404.386	196.77	298.626	282.178	208.004	200.235	189.284	201.144	195.744	221.835	618.975	106.32	366.676	384.225	139.591
Golgin subfamily A member 7B OS=Mus musculus GN=GOLGA7B PE=1 SV=1	5.68	18619.8	2942.84	Q9D428	4	53.89	0	GOG7B_MOUSE	47.0098	0	41.6604	0	6.33644	40.1628	0	47.4744	44.2077	52.504	21.8759	33.2213	38.1512	27.0402	26.4598	37.7178	40.6416	14.071	39.1507	44.7849
GRB2-associated and regulator of MAPK protein OS=Mus musculus GN=Garem PE=2 SV=2	6.15	98733.1	813.724	Q3UFT3	5	12.79	0.0006	GAREM_MOUSE	117.66	111.909	100.611	123.647	108.292	108.25	94.2181	90.9779	93.014	99.9864	121.621	85.3715	122.213	146.322	123.212	86.4235	81.7586	87.845	67.829	98.1663
GREB1-like protein OS=Mus musculus GN=Greb1l PE=2 SV=1	6.07	215909	1832.3	B9EJV3	3	7.16	0	GRB1L_MOUSE	61.1077	70.3699	71.4635	79.8483	89.0353	86.7931	102.02	86.4672	104.009	112.061	38.1756	91.2967	66.9456	66.7564	79.3562	116.885	98.9633	195.915	105.701	82.9629
GRIP and coiled-coil domain-containing protein 1 OS=Mus musculus GN=Gcc1 PE=1 SV=2	5.25	87848.7	1695.41	Q9D4H2	4	25.06	0	GCC1_MOUSE	75.1543	93.6643	45.5559	78.4441	78.0334	54.8119	62.1467	70.2641	71.3504	108.791	34.5054	35.672	32.5313	24.0966	37.1352	54.9879	78.3422	32.9866	53.4179	66.2235
GRIP and coiled-coil domain-containing protein 2 OS=Mus musculus GN=Gcc2 PE=1 SV=2	4.89	195414	3312.21	Q8CHG3	35	52.77	0	GCC2_MOUSE	87.7422	77.7974	71.1757	83.5566	81.8436	92.7371	478.881	98.6236	439.499	99.7279	91.3692	210.996	97.612	133.986	93.7956	203.841	522.376	193.171	75.2667	396.764
GRIP1-associated protein 1 OS=Mus musculus GN=Gripap1 PE=1 SV=1	5.02	93000.4	4807.37	Q8VD04	24	56.58	0	GRAP1_MOUSE	211.926	167.024	203.383	203.698	177.562	135.748	144.505	89.8052	149.98	147.945	238.354	292.885	103.668	235.242	223.939	213.803	203.3	175.249	176.326	180.085
Growth arrest-specific protein 7 OS=Mus musculus GN=Gas7 PE=1 SV=1	7.77	48458.7	1676.68	Q60780	5	36.1	0	GAS7_MOUSE	68.2815	65.8779	79.4935	64.7844	64.7853	57.7305	55.1857	48.1251	56.5626	64.0778	46.1869	51.8078	36.8242	55.0499	61.2979	45.6469	46.8134	58.0684	53.4702	47.4833
GTP-binding protein Di-Ras2 OS=Mus musculus GN=Diras2 PE=2 SV=1	8.97	22840.1	1246.69	Q5PR73	5	35.68	0.0006	DIRA2_MOUSE	15.8565	21.8632	17.8305	29.2974	25.5767	27.8762	27.875	22.5164	28.5584	22.5171	19.1818	21.0795	22.6073	18.2466	22.8083	27.6869	22.3894	20.7914	22.7812	29.1286
GTP-binding protein REM 2 OS=Mus musculus GN=Rem2 PE=1 SV=2	7.02	37595.3	1818.85	Q8VEL9	7	28.15	0	REM2_MOUSE	0	7.12608	0	6.97818	9.28881	0	0	0	0	0	63.615	22.3983	59.7875	61.2887	24.1079	139.939	79.7538	77.2455	89.5317	113.689
GTPase HRas OS=Mus musculus GN=Hras1 PE=1 SV=2	4.98	21640.3	1773.09	Q61411	4	37.57	0	RASH_MOUSE	0	5.97555	0	5.0902	0	5.57066	0	5.37272	0	6.47038	10.5022	6.07762	5.86444	8.47824	0	0	0	9.26482	4.99147	4.62818
GTPase IMAP family member 8 OS=Mus musculus GN=Gimap8 PE=2 SV=1	6.93	77756	940.429	Q75N62	2	3.34	0.0006	GIMA8_MOUSE	362.065	310.476	317.475	310.241	331.86	268.795	332.414	205.968	319.855	368.638	38.7919	195.35	93.7625	135.488	204.879	171.902	147.588	330.048	197.587	181.427
GTPase KRas OS=Mus musculus GN=Kras PE=1 SV=1	6.37	21941	1397.91	P32883	2	38.62	0.0006	RASK_MOUSE	21.4273	15.0221	0	10.4719	0	0	5.01872	10.5841	15.4696	19.7005	11.4302	0	0	5.44994	23.3832	6.98852	5.53409	7.49134	6.82269	5.3211
GTPase NRas OS=Mus musculus GN=Nras PE=2 SV=1	4.82	21484.3	1587.28	P08556	3	16.93	0	RASN_MOUSE	0	0	0	5.06277	3.92242	4.90167	0	0	0	0	0	0	4.85332	9.0606	4.1239	4.92332	0	9.198	4.96168	4.96164
GTPase-activating protein and VPS9 domain-containing protein 1 OS=Mus musculus GN=Gapvd1 PE=1 SV=2	4.87	163885	1558.43	Q6PAR5	4	5.35	0	GAPD1_MOUSE	77.9496	56.3373	99.6992	78.947	0	71.7832	62.292	57.2185	65.7506	59.5593	50.1746	0	54.6585	83.4364	45.8906	59.2385	37.0039	65.256	0	47.8239
Guanine deaminase OS=Mus musculus GN=Gda PE=1 SV=1	5.22	51526.4	1529.06	Q9R111	9	36.56	0	GUAD_MOUSE	65.6028	68.4273	75.6884	68.5695	67.6641	61.0442	61.0838	68.1991	57.1054	50.915	92.9649	83.565	73.58	73.571	100.984	92.0697	81.1153	80.1487	84.8302	76.3156
Guanine nucleotide exchange factor DBS OS=Mus musculus GN=Mcf2l PE=1 SV=2	5.53	130539	1309	Q64096	6	20.63	0.0006	MCF2L_MOUSE	189.004	89.8741	167.107	162.274	142.303	153.252	156.061	160.537	176.752	141.891	0	116.89	138.95	88.567	89.5221	141.594	126.817	68.7893	107.046	150.306
Guanine nucleotide-binding protein G(i) subunit alpha-1 OS=Mus musculus GN=Gnai1 PE=2 SV=1	5.59	40931.4	9541.71	B2RSH2	12	49.72	0	GNAI1_MOUSE	116.1	112.623	102.953	92.6707	142.588	93.5272	84.85	83.6572	109.366	97.6316	159.194	182.692	108.164	163.659	191.702	115.209	108.013	92.5403	113.499	109.743
Guanine nucleotide-binding protein G(i) subunit alpha-2 OS=Mus musculus GN=Gnai2 PE=1 SV=5	5.12	41059.3	8392.99	P08752	13	53.24	0	GNAI2_MOUSE	192.709	197.08	196.994	180.666	219.172	248.221	185.341	170.921	259.661	174.208	133.057	274.181	143.789	159.249	211.296	250.822	173.442	137.033	210.64	173.152
Guanine nucleotide-binding protein G(I)/G(S)/G(O) subunit gamma-2 OS=Mus musculus GN=Gng2 PE=2 SV=2	8.25	7964.22	3120.87	P63213	2	32.39	0	GBG2_MOUSE	42.7008	13.6954	32.7277	0	25.9558	20.8363	0	14.55	29.0864	29.9439	0	0	0	0	0	0	5.41304	0	0	0
Guanine nucleotide-binding protein G(I)/G(S)/G(O) subunit gamma-7 OS=Mus musculus GN=Gng7 PE=2 SV=2	8.97	7593.75	15692.8	Q61016	5	80.88	0	GBG7_MOUSE	14.5977	10.2378	16.3294	12.5623	19.9021	23.1092	13.6801	15.3002	21.6251	17.0217	93.5513	94.6387	90.5011	84.2247	100.903	135.847	68.3508	106.608	66.4567	92.3893
Guanine nucleotide-binding protein G(I)/G(S)/G(T) subunit beta-1 OS=Mus musculus GN=Gnb1 PE=1 SV=3	5.54	38175.4	7641.74	P62874	9	50.29	0	GBB1_MOUSE	421.53	410.977	360.539	367.406	356.749	326.85	238.469	321.7	402.839	286.163	401.925	507.858	215.728	251.25	325.462	337.303	322.314	354.395	322.405	285.011
Guanine nucleotide-binding protein G(I)/G(S)/G(T) subunit beta-2 OS=Mus musculus GN=Gnb2 PE=1 SV=3	5.54	38072.5	8639.7	P62880	8	44.12	0	GBB2_MOUSE	272.401	292.314	246.176	254.858	271.728	210.843	180.351	193.316	247.79	184.774	416.716	556.85	259.996	313.259	474.285	340.874	364.943	436.698	341.702	301.693
Guanine nucleotide-binding protein G(I)/G(S)/G(T) subunit beta-3 OS=Mus musculus GN=Gnb3 PE=1 SV=2	5.29	38209.7	882.95	Q61011	4	16.18	0.0006	GBB3_MOUSE	0	6.67898	0	8.31985	0	7.97349	0	0	7.53507	5.64212	0	10.5679	2.5739	3.93417	0	3.57587	0	4.59822	0	6.39301
Guanine nucleotide-binding protein G(k) subunit alpha OS=Mus musculus GN=Gnai3 PE=1 SV=3	5.36	41108.5	5317.41	Q9DC51	9	46.61	0	GNAI3_MOUSE	6.3492	5.06004	0	6.90764	5.46844	6.57244	8.27375	7.17928	3.69749	7.55926	10.068	7.77807	12.135	10.1022	6.70514	23.1864	9.11014	6.41525	10.0147	10.9657
Guanine nucleotide-binding protein G(o) subunit alpha OS=Mus musculus GN=Gnao1 PE=1 SV=3	5.19	40654.9	29931.3	P18872	13	58.76	0	GNAO_MOUSE	887.437	861.134	932.03	868.518	1026.59	892.145	648.111	808.626	1078.42	803.689	823.623	1304.09	760.528	936.338	1069.28	985.754	851.207	695.767	866.444	779.098
Guanine nucleotide-binding protein G(olf) subunit alpha OS=Mus musculus GN=Gnal PE=1 SV=1	6.22	44821.8	10703	Q8CGK7	13	56.17	0	GNAL_MOUSE	0	0	0	0	0	0	0	0	0	0	125.083	146.158	106.721	108.813	118.413	111.55	96.608	177.536	94.3655	98.2035
Guanine nucleotide-binding protein G(q) subunit alpha OS=Mus musculus GN=Gnaq PE=1 SV=4	5.34	42443.3	5283.15	P21279	9	49.3	0	GNAQ_MOUSE	158.708	159.936	143.315	144.41	164.156	176.501	121.684	153.424	197.046	118.234	31.9813	118.11	56.6506	48.8037	84.4088	83.5241	60.2134	48.5464	69.6313	58.7996
Guanine nucleotide-binding protein G(s) subunit alpha isoforms XLas OS=Mus musculus GN=Gnas PE=2 SV=1	4.52	122589	6786	Q6R0H7	19	34.42	0	GNAS1_MOUSE	361.302	273.996	386.626	351.388	358.327	378.803	354.432	397.737	412.812	377.575	382.916	449.471	347.56	355.742	332.411	310.416	285.329	300.589	316.124	308.354
Guanine nucleotide-binding protein G(t) subunit alpha-2 OS=Mus musculus GN=Gnat2 PE=2 SV=2	5.04	40688.1	4577.01	P50149	7	33.9	0	GNAT2_MOUSE	13.908	1.00257	1.50241	12.9068	6.0723	6.65074	2.28442	11.645	1.96308	24.123	5.30754	15.6449	4.94826	1.69116	2.8814	1.46928	0	3.3118	5.27654	2.80135
Guanine nucleotide-binding protein G(z) subunit alpha OS=Mus musculus GN=Gnaz PE=2 SV=4	7.49	41363	10769.5	O70443	10	64.51	0	GNAZ_MOUSE	591.756	668.889	598.271	662.193	729.476	694.454	517.918	649.536	682.51	584.564	596.471	633.481	629.124	650.876	500.795	610.756	525.822	581.41	556.675	551.53
Guanine nucleotide-binding protein subunit alpha-11 OS=Mus musculus GN=Gna11 PE=1 SV=1	5.6	42309.4	1321.39	P21278	6	40.11	0.0006	GNA11_MOUSE	44.3501	28.4129	44.717	37.3732	26.252	47.7998	26.3774	33.8344	41.0692	34.56	29.8232	27.7525	30.8124	29.4356	22.5627	25.1049	17.764	27.0559	25.1043	25.7825
Guanine nucleotide-binding protein subunit alpha-14 OS=Mus musculus GN=Gna14 PE=1 SV=2	5.91	41984	1186.14	P30677	3	21.41	0.0006	GNA14_MOUSE	14.4062	15.3134	0	11.7761	0	17.3942	5.55959	15.711	13.5538	8.76437	0	19.5512	0	0	0	7.07722	0	0	19.3359	0
Guanine nucleotide-binding protein subunit beta-2-like 1 OS=Mus musculus GN=Gnb2l1 PE=1 SV=3	7.56	35533	2699.29	P68040	11	55.84	0	GBLP_MOUSE	132.499	63.2104	90.1332	98.7359	93.1167	93.4307	116.195	121.932	125.369	127.77	169.921	182.953	154.166	109.202	171.888	177.164	156.592	149.32	154.051	173.721
Guanine nucleotide-binding protein subunit beta-5 OS=Mus musculus GN=Gnb5 PE=1 SV=1	6	44648.9	5556.47	P62881	10	44.05	0	GBB5_MOUSE	162.361	152.723	190.519	138.826	101.953	133.158	111.235	155.421	140.264	114.202	432.014	309.988	298.022	295.195	311.587	305.313	232.947	349.957	262.405	303.651
Guanylate cyclase soluble subunit beta-1 OS=Mus musculus GN=Gucy1b3 PE=2 SV=1	5.01	71396.1	317.473	O54865	2	6.29	0.0016	GCYB1_MOUSE	24.2954	32.1343	25.3439	23.7377	21.8094	24.8152	24.3783	15.5957	20.7804	24.1666	49.7462	40.0785	41.0895	45.9728	44.8144	49.4199	31.7929	47.6204	45.9775	50.1803
Hamartin OS=Mus musculus GN=Tsc1 PE=1 SV=1	5.91	129772	1329.01	Q9EP53	5	18.78	0.0006	TSC1_MOUSE	41.3734	0	0	32.9865	29.2038	0	0	28.4718	0	0	50.9208	29.1362	45.9514	32.7117	57.7446	0	0	58.1654	29.3185	30.3714
HBS1-like protein OS=Mus musculus GN=Hbs1l PE=1 SV=2	6.01	75670.9	2369.23	Q69ZS7	6	17.45	0	HBS1L_MOUSE	0	19.7164	0	0	15.1181	0	17.3527	0	0	0	15.277	13.9889	15.2804	18.8872	15.0058	17.6695	13.617	17.3171	14.4168	0
HEAT repeat-containing protein 5B OS=Mus musculus GN=Heatr5b PE=2 SV=3	6.7	226943	3181.67	Q8C547	3	5.99	0	HTR5B_MOUSE	0	0	0	61.3431	45.8123	66.886	55.5335	60.6876	0	64.5584	52.1645	44.1518	46.4466	52.2224	42.7923	0	52.6405	36.9075	48.196	73.7286
HEAT repeat-containing protein 6 OS=Mus musculus GN=Heatr6 PE=2 SV=1	6.85	130748	2013.54	Q6P1G0	5	7.85	0	HEAT6_MOUSE	0	18.1993	43.0362	0	0	52.5812	69.4188	0	52.5749	40.7037	0	0	25.3831	0	0	54.423	40.1954	0	55.8228	40.544
Heat shock 70 kDa protein 1-like OS=Mus musculus GN=Hspa1l PE=2 SV=4	5.83	71036.6	7408.51	P16627	14	49.92	0	HS71L_MOUSE	0	9.66787	0	39.7886	26.0488	0	23.9593	0	12.7514	0	66.0186	9.96651	24.1567	22.9947	35.1261	12.2647	21.571	65.8897	26.195	15.8172
Heat shock 70 kDa protein 12A OS=Mus musculus GN=Hspa12a PE=1 SV=1	6.32	75213.7	2487.35	Q8K0U4	23	44.74	0	HS12A_MOUSE	390.081	337.585	348.304	426.119	383.318	377.336	383.032	344.816	381.394	345.408	409.666	334.03	450.893	369.151	376.216	356.882	318.751	472.58	394.357	390.745
Heat shock 70 kDa protein 12B OS=Mus musculus GN=Hspa12b PE=1 SV=1	8.45	76860.8	906.534	Q9CZJ2	4	10.66	0.0006	HS12B_MOUSE	26.2605	0	22.059	26.8791	19.3982	22.1631	27.7876	19.8371	25.3129	27.1572	14.0488	0	24.1568	7.10852	0	13.4777	12.5396	214.519	31.1551	29.1939
Heat shock 70 kDa protein 1A OS=Mus musculus GN=Hspa1a PE=1 SV=2	5.38	70364.4	7084.99	Q61696	16	49.14	0	HS71A_MOUSE	141.778	123.327	124.815	131.769	165.023	94.7753	117.455	98.6609	133.01	154.637	43.3093	49.9493	36.6311	49.7869	57.863	42.9845	76.9573	198.934	61.3161	43.7974
Heat shock 70 kDa protein 4 OS=Mus musculus GN=Hspa4 PE=1 SV=1	4.96	94931.2	1681.3	Q61316	15	40.43	0	HSP74_MOUSE	179.593	167.754	150.249	151.139	159.293	155.319	142.271	137.407	177.102	128.507	95.7784	210.151	98.6046	118.073	197.821	219.136	159.886	90.5072	185.688	164.006
Heat shock 70 kDa protein 4L OS=Mus musculus GN=Hspa4l PE=1 SV=2	5.41	95237.7	907.271	P48722	9	17.3	0.0006	HS74L_MOUSE	73.1355	66.2057	66.7113	84.4819	77.6223	74.747	75.9948	66.7647	88.0124	60.1698	82.8655	98.6149	76.8258	82.0343	106.846	93.2189	89.9657	68.3239	87.2128	83.3841
Heat shock cognate 71 kDa protein OS=Mus musculus GN=Hspa8 PE=1 SV=1	5.2	71099.3	24138.3	P63017	31	73.84	0	HSP7C_MOUSE	3245.77	3560.2	3402.68	3569.61	3614.18	3265.93	3428.93	2905.93	3421.42	3495.85	3355.66	3604.73	3121.04	3595.85	3820.55	3658.5	3718.59	3152.79	3546.14	3508.03
Heat shock protein 105 kDa OS=Mus musculus GN=Hsph1 PE=1 SV=2	5.23	97377	1486.11	Q61699	13	38.23	0.0006	HS105_MOUSE	148.628	164.423	134.741	172.04	90.2064	123.956	156.354	131.506	151.479	111.901	139.102	128.264	88.6034	137.502	185.523	162.38	116.562	131.951	179.834	147.858
Heat shock protein HSP 90-alpha OS=Mus musculus GN=Hsp90aa1 PE=1 SV=4	4.74	85187.2	5475.8	P07901	24	62.62	0	HS90A_MOUSE	261.069	228.005	224.748	212.521	251.469	222.704	233.623	224.717	269.247	218.249	134.072	301.128	164.731	155.799	251.408	286.064	245.67	195.97	301.623	210.098
Heat shock protein HSP 90-beta OS=Mus musculus GN=Hsp90ab1 PE=1 SV=3	4.78	83623.5	5876.93	P11499	21	58.01	0	HS90B_MOUSE	392.91	336.502	325.079	329.541	393.939	305.973	382.415	338.873	402.661	303.187	241.543	454.579	265.815	271.212	368.396	370.751	287	307.139	352.637	283.777
Heat shock-related 70 kDa protein 2 OS=Mus musculus GN=Hspa2 PE=1 SV=2	5.34	69926.9	11205.6	P17156	20	53.4	0	HSP72_MOUSE	627.903	588.053	652.138	673.327	669.822	515.791	575.944	542.601	610.084	554.537	115.674	116.77	138.159	130.254	117.204	253.939	249.255	96.5868	126.363	263.143
Helicase with zinc finger domain 2 OS=Mus musculus GN=Helz2 PE=1 SV=1	7.91	336240	2507.16	E9QAM5	13	22.63	0	HELZ2_MOUSE	52.4656	0	0	50.6046	0	0	0	0	0	0	128.18	0	61.0295	78.4786	107.683	52.153	70.2315	351.983	1222.75	89.2394
Hemicentin-2 OS=Mus musculus GN=Hmcn2 PE=2 SV=1	5.35	554897	2385.1	A2AJ76	28	19.06	0	HMCN2_MOUSE	922.144	189.206	659.229	613.778	456.184	442.426	317.391	349.508	343.227	429.621	350.027	486.88	276.055	404.907	487.536	366.545	292.267	574.249	371.263	860.31
Hepatocyte cell adhesion molecule OS=Mus musculus GN=Hepacam PE=1 SV=2	9.73	46595	3527.33	Q640R3	8	32.06	0	HECAM_MOUSE	206.765	167.522	178.557	170.914	194.044	232.354	186.744	191.786	235.31	200.053	101.36	251.636	134.208	131.111	160.042	207.727	173.338	97.0794	175.742	144.819
Hepatocyte growth factor-regulated tyrosine kinase substrate OS=Mus musculus GN=Hgs PE=1 SV=2	5.77	86642.4	973.419	Q99LI8	4	14.06	0.0006	HGS_MOUSE	54.228	27.1862	65.5232	62.9614	0	52.993	31.8263	59.0207	0	39.2831	39.3996	57.5281	37.2334	34.3388	45.4079	39.4623	53.398	47.2092	44.8852	27.4411
Heterochromatin protein 1-binding protein 3 OS=Mus musculus GN=Hp1bp3 PE=1 SV=1	10.13	61094.8	855.023	Q3TEA8	3	16.25	0.0006	HP1B3_MOUSE	33.9101	35.1535	30.9052	40.4139	31.7385	42.8014	39.8034	38.3761	30.6368	33.128	38.0525	35.3299	43.8296	37.476	36.6788	53.0549	43.1001	35.2493	55.7018	56.4062
Heterogeneous nuclear ribonucleoprotein A0 OS=Mus musculus GN=Hnrnpa0 PE=1 SV=1	9.57	30701.5	1154.79	Q9CX86	3	37.7	0.0006	ROA0_MOUSE	29.1195	31.6576	31.3615	49.7871	38.51	43.1334	46.4864	41.5885	41.4429	42.6372	15.1674	0	80.294	26.1104	34.3023	65.1508	67.0967	31.5455	59.8233	87.6646
Heterogeneous nuclear ribonucleoprotein A1 OS=Mus musculus GN=Hnrnpa1 PE=1 SV=2	9.52	34310.3	3719.68	P49312	6	61.25	0	ROA1_MOUSE	37.3926	26.2926	45.6358	35.1895	41.479	39.6806	33.2692	45.2687	49.5986	44.6081	39.3966	33.2585	40.4874	38.3266	45.5327	38.4401	78.6935	49.772	36.5098	36.7772
Heterogeneous nuclear ribonucleoprotein A3 OS=Mus musculus GN=Hnrnpa3 PE=1 SV=1	9.22	39880.2	1034.02	Q8BG05	4	24.8	0.0006	ROA3_MOUSE	18.81	8.99636	0	0	17.1024	12.2639	0	10.1363	12.0692	13.3877	18.2355	15.0135	14.908	23.7121	18.1842	10.1827	166.121	22.8448	19.3214	12.923
Heterogeneous nuclear ribonucleoprotein F OS=Mus musculus GN=Hnrnpf PE=1 SV=3	5.17	46072.1	930.57	Q9Z2X1	7	34.94	0.0006	HNRPF_MOUSE	36.7126	28.8772	43.9365	40.6034	45.7587	24.6492	36.4108	25.2696	39.6715	39.3177	53.2985	40.2395	40.042	36.6487	42.9992	41.093	41.5292	54.04	48.3669	58.2014
Heterogeneous nuclear ribonucleoprotein H OS=Mus musculus GN=Hnrnph1 PE=1 SV=3	5.85	49484.7	5394.88	O35737	11	51.67	0	HNRH1_MOUSE	163.692	59.6803	90.5139	75.1476	0	69.5823	77.4604	54.8168	67.5238	85.4462	230.988	150.109	99.7821	219.507	178.839	89.5192	101.996	169.648	106.62	104.017
Heterogeneous nuclear ribonucleoprotein H2 OS=Mus musculus GN=Hnrnph2 PE=2 SV=1	5.85	49564.8	5390.04	P70333	8	36.97	0	HNRH2_MOUSE	0	59.777	90.6605	75.2693	153.503	69.695	77.5859	54.9056	67.6332	85.5846	0	0	99.9437	0	0	89.6642	102.161	127.717	106.793	104.186
Heterogeneous nuclear ribonucleoprotein K OS=Mus musculus GN=Hnrnpk PE=1 SV=1	5.22	51261.5	3634.68	P61979	10	39.31	0	HNRPK_MOUSE	156.537	119.062	150.151	145.097	155.755	139.711	131.759	169.271	131.823	133.749	175.008	152.607	166.816	135.549	149.206	171.928	189.539	193.186	197.847	220.305
Heterogeneous nuclear ribonucleoprotein M OS=Mus musculus GN=Hnrnpm PE=1 SV=3	8.86	77991.2	5188.65	Q9D0E1	38	71.47	0	HNRPM_MOUSE	397.17	238.153	406.079	307.633	322.327	383.518	378.269	374.98	325.245	455.08	486.775	336.839	566.392	392.625	319.852	408.94	575.894	697.547	522.354	625.669
Heterogeneous nuclear ribonucleoprotein Q OS=Mus musculus GN=Syncrip PE=1 SV=2	8.79	69860.9	2866.09	Q7TMK9	12	54.41	0	HNRPQ_MOUSE	334.835	351.265	335.913	333.131	268.413	306.786	308.563	297.413	302.518	295.864	265.206	309.009	238.132	282.399	292.005	273.919	304.139	306.082	292.202	360.333
Heterogeneous nuclear ribonucleoprotein U OS=Mus musculus GN=Hnrnpu PE=1 SV=1	5.84	88716.2	2409.34	Q8VEK3	9	35.12	0	HNRPU_MOUSE	94.3753	117.81	110.294	132.219	124.896	131.284	140.731	118.571	138.221	163.958	99.8879	91.4904	124.814	94.443	108.269	125.866	130.111	129.107	136.778	133.845
Heterogeneous nuclear ribonucleoprotein U-like protein 2 OS=Mus musculus GN=Hnrnpul2 PE=1 SV=2	4.63	85567.7	1587.19	Q00PI9	2	11.14	0	HNRL2_MOUSE	62.023	34.5968	0	28.958	0	0	0	40.3011	45.5521	50.3214	160.608	125.909	64.2897	0	74.8063	90.8865	87.971	61.3612	28.0106	99.6011
Heterogeneous nuclear ribonucleoproteins A2/B1 OS=Mus musculus GN=Hnrnpa2b1 PE=1 SV=2	9.19	37459.8	1519.02	O88569	6	41.93	0.0006	ROA2_MOUSE	49.4432	18.0364	35.5795	27.2466	26.177	38.6865	27.1653	31.2628	42.2534	26.0851	29.1106	32.0512	46.3145	35.4887	35.1367	27.6106	43.5966	35.5287	41.8101	52.842
Hexokinase-1 OS=Mus musculus GN=Hk1 PE=1 SV=3	6.35	109615	18666	P17710	45	56.26	0	HXK1_MOUSE	3728.87	3164.5	2566.13	2965.72	3047.52	3800.41	3275.2	3697.59	2960.38	2773.98	3757.87	4603.92	3008.14	2759.56	5329.48	3662.23	5084.86	3918.02	3030.43	5324.42
Hexokinase-2 OS=Mus musculus GN=Hk2 PE=2 SV=1	5.7	104018	2912.43	O08528	15	31.19	0	HXK2_MOUSE	0	35.4266	34.6018	42.0519	32.5927	0	12.8034	0	0	0	57.6277	30.5731	22.7142	19	25.4821	22.1696	46.5361	57.259	15.7492	25.5685
Hexokinase-3 OS=Mus musculus GN=Hk3 PE=2 SV=2	5.54	101812	2544.43	Q3TRM8	4	12.26	0	HXK3_MOUSE	0	0	0	459.217	450.134	0	18.0321	22.9945	0	362.066	0	0	0	17.5198	0	0	521.572	12.6533	373.89	27.0855
High affinity cAMP-specific and IBMX-insensitive 3',5'-cyclic phosphodiesterase 8B OS=Mus musculus GN=Pde8b PE=2 SV=1	6.4	98222	810.167	E9Q4S1	4	11.91	0.0006	PDE8B_MOUSE	64.7428	53.145	64.3148	54.2562	50.8086	58.669	61.4193	58.7531	63.1016	53.8489	57.0237	73.1441	80.7951	55.0405	63.687	68.0291	57.8714	71.3456	64.7573	66.7535
Highly divergent homeobox OS=Mus musculus GN=Hdx PE=2 SV=1	5.27	77716.8	1490.37	Q14B70	3	23.7	0.0006	HDX_MOUSE	0	25.2968	28.1179	23.0646	31.1842	21.2335	19.3208	29.1088	24.9903	30.3622	44.6325	35.9448	48.1316	38.747	59.1826	35.4663	56.2043	46.0749	32.4256	25.9098
Hippocalcin-like protein 1 OS=Mus musculus GN=Hpcal1 PE=2 SV=2	5.16	22452.3	3863.4	P62748	7	58.03	0	HPCL1_MOUSE	177.189	164.637	108.375	0	120.693	0	0	0	222.901	235.992	101.498	124.271	0	0	104.396	0	0	58.1905	0	0
Hippocalcin-like protein 4 OS=Mus musculus GN=Hpcal4 PE=2 SV=3	4.56	22386.5	4091.02	Q8BGZ1	5	46.6	0	HPCL4_MOUSE	13.4344	14.2148	13.1886	15.677	19.9131	12.5863	11.5185	12.312	15.3106	16.4415	16.2367	17.8042	13.3884	14.8663	19.1705	14.6797	11.22	13.3511	13.1543	14.3063
Histone acetyltransferase KAT6B OS=Mus musculus GN=Kat6b PE=2 SV=3	5.59	211207	1432.79	Q8BRB7	8	21.9	0.0006	KAT6B_MOUSE	55.3986	0	0	39.3238	47.9027	0	160.436	52.8645	47.0718	0	47.3706	62.232	49.5724	45.6656	45.2358	49.2859	87.9735	45.0761	44.0379	64.8994
Histone acetyltransferase p300 OS=Mus musculus GN=Ep300 PE=1 SV=1	8.45	266671	2182.85	B2RWS6	8	7.66	0	EP300_MOUSE	96.7017	117.254	130.493	0	58.3278	48.7403	0	0	0	121.49	139.849	115.267	148.443	171.97	138.926	115.68	83.3887	218.226	148.108	122.395
Histone deacetylase 5 OS=Mus musculus GN=Hdac5 PE=1 SV=2	5.77	121855	1321.25	Q9Z2V6	2	1.35	0.0006	HDAC5_MOUSE	117.46	82.695	123.065	77.3928	66.8744	104.424	115.544	139.334	98.2777	66.4924	55.089	76.4918	91.0485	56.4772	50.6774	54.4281	66.5408	58.3826	56.94	65.7019
Histone H1.0 OS=Mus musculus GN=H1f0 PE=2 SV=4	11.38	20860.9	2113.17	P10922	2	35.57	0	H10_MOUSE	54.4297	71.3186	44.9545	56.6509	38.2198	49.6119	46.867	50.4775	44.092	49.6154	28.7648	38.6633	61.9133	31.9378	37.3585	59.0519	75.6196	28.0616	60.2186	59.483
Histone H1.1 OS=Mus musculus GN=Hist1h1a PE=1 SV=2	11.42	21785.1	5420.8	P43275	5	26.29	0	H11_MOUSE	333.299	324.543	346.733	317.781	317.023	311.762	335.592	334.887	319.034	398.423	241.049	252.86	249.582	298.033	276.064	305.426	280.261	234.864	303.865	320.909
Histone H1.2 OS=Mus musculus GN=Hist1h1c PE=1 SV=2	11.49	21266.7	11440.2	P15864	15	54.72	0	H12_MOUSE	20.6427	30.1516	26.8166	25.1297	29.3805	25.7498	20.5939	32.2533	20.2384	19.5945	33.508	29.9342	25.2948	34.6527	21.5116	32.5536	32.7905	59.7315	31.1006	32.3434
Histone H1.4 OS=Mus musculus GN=Hist1h1e PE=1 SV=2	11.59	21977.3	12656.7	P43274	14	52.05	0	H14_MOUSE	170.874	233.917	189.932	210.684	173.538	209.753	200.894	244.422	170.524	186.503	99.3447	178.423	217.88	175.857	188.943	299.237	273.02	103.567	217.402	295.516
Histone H1.5 OS=Mus musculus GN=Hist1h1b PE=1 SV=2	11.4	22576.2	7057.14	P43276	6	34.08	0	H15_MOUSE	0	7.08448	0	0	0	0	0	5.22334	0	0	0	0	4.35678	0	0	0	9.13875	11.4923	4.79641	5.96236
Histone H1t OS=Mus musculus GN=Hist1h1t PE=1 SV=4	12.14	21540.4	5938.54	Q07133	6	39.42	0	H1T_MOUSE	71.4152	48.4487	53.8733	58.033	45.1423	57.8763	77.2959	28.4719	118.376	71.1615	67.9303	59.4519	27.7623	83.9769	77.7991	47.5479	34.186	47.7465	68.3772	32.4361
Histone H2A type 1-H OS=Mus musculus GN=Hist1h2ah PE=1 SV=3	11.45	13950.3	4468.31	Q8CGP6	4	40.62	0	H2A1H_MOUSE	59.0673	43.4323	43.7975	46.6503	51.3124	50.9519	39.1318	43.0891	48.5133	45.6746	40.4371	37.307	37.4099	62.8987	43.214	47.4595	44.3058	0	40.3402	49.4753
Histone H2A.J OS=Mus musculus GN=H2afj PE=2 SV=1	11.47	14045.5	4468.31	Q8R1M2	5	40.31	0	H2AJ_MOUSE	59.4703	43.7287	44.0963	46.9686	51.6625	51.2995	39.3988	43.3831	48.8443	45.9863	40.713	37.5616	37.6651	63.3279	43.5088	47.7833	44.6081	77.3326	40.6154	49.8128
Histone H2B type 1-B OS=Mus musculus GN=Hist1h2bb PE=1 SV=3	10.74	13952.2	14671.2	Q64475	5	62.7	0	H2B1B_MOUSE	175.056	165.847	142.553	168.54	189.01	199.888	167.054	161.036	187.264	184.135	108.132	136.153	139.355	133.433	135.024	166.693	144.939	103.918	149.251	157.32
Histone H3.2 OS=Mus musculus GN=Hist1h3b PE=1 SV=2	11.68	15445.1	5688.31	P84228	3	43.38	0	H32_MOUSE	165.584	128.728	79.4245	169.133	151.765	194.206	169.139	136.122	189.254	162.745	98.3179	143.948	102.906	103.735	140.803	152.155	163.753	141.021	149.59	133.06
Histone H4 OS=Mus musculus GN=Hist1h4a PE=1 SV=2	11.77	11367.4	21530.7	P62806	6	63.11	0	H4_MOUSE	229.218	256.617	210.475	254.041	213.487	249.939	258.757	222.073	260.568	243.869	168.197	186.549	170.933	190.901	181.963	206.58	178.62	186.772	205.962	192.61
Histone-lysine N-methyltransferase 2A OS=Mus musculus GN=Kmt2a PE=1 SV=3	9.45	434440	1334.69	P55200	11	13.57	0.0006	KMT2A_MOUSE	53.7751	162.531	0	64.1374	138.032	0	21.2112	524.209	68.3454	159.601	62.6619	76.1784	128.414	63.1184	46.1181	111.769	58.7043	167.496	55.2439	54.4628
Histone-lysine N-methyltransferase 2B OS=Mus musculus GN=Kmt2b PE=1 SV=3	7.96	299212	1771.32	O08550	6	12.09	0	KMT2B_MOUSE	102.818	231.219	88.1414	122.806	113.705	113.941	98.6719	88.5419	118.534	110.117	211.683	197.8	134.44	154.582	186.264	221.654	319.437	134.782	155.59	162.609
Histone-lysine N-methyltransferase 2C OS=Mus musculus GN=Kmt2c PE=2 SV=2	6.09	547829	1783.95	Q8BRH4	29	23.11	0	KMT2C_MOUSE	636.395	529.248	540.493	643.406	765.519	556.864	619.558	574.904	563.932	665.214	357.573	219.329	196.37	296.252	246.432	210.694	287.837	370.827	579.629	196.763
Histone-lysine N-methyltransferase 2D OS=Mus musculus GN=Kmt2d PE=1 SV=2	5.44	606918	2904.18	Q6PDK2	25	18.58	0	KMT2D_MOUSE	201.96	270.852	77.3159	105.472	123.319	98.2929	139.204	189.662	56.0253	143.721	242.42	151.255	120.741	159.709	218.713	200.912	154.491	892.917	477.746	221.26
Histone-lysine N-methyltransferase ASH1L OS=Mus musculus GN=Ash1l PE=1 SV=3	9.68	334869	1770.85	Q99MY8	19	20.96	0	ASH1L_MOUSE	296.383	489.099	267.191	163.656	243.126	0	300.005	336.876	300.077	314.824	87.325	73.4511	98.7337	86.6234	161.685	84.0484	66.2195	88.5366	52.6678	26.6292
Histone-lysine N-methyltransferase NSD3 OS=Mus musculus GN=Whsc1l1 PE=1 SV=2	8.15	164937	514.894	Q6P2L6	3	8.06	0.0007	NSD3_MOUSE	135.025	134.098	159.768	202.528	170.989	182.489	180.746	199.662	145.686	192.379	61.5157	93.8708	133.254	49.6076	55.0387	95.6276	122.935	67.6406	75.8543	91.6278
Histone-lysine N-methyltransferase SETD2 OS=Mus musculus GN=Setd2 PE=1 SV=1	5.88	288572	844.196	E9Q5F9	7	10.33	0.0006	SETD2_MOUSE	272.938	229.232	222.465	268.167	215.751	219.361	254.588	207.249	213.673	218.724	221.058	239.24	103.773	251.739	247.921	198.419	146.155	172.776	172.409	172.438
Histone-lysine N-methyltransferase, H3 lysine-36 and H4 lysine-20 specific OS=Mus musculus GN=Nsd1 PE=1 SV=1	7.74	289217	2741.88	O88491	9	14.91	0	NSD1_MOUSE	2177.72	2290.18	2074.59	1046.91	1950.85	2498.83	1026.39	102.891	1643.97	1118.47	329.76	312.038	96.3843	238.268	249.479	535.138	91.7252	700.04	698.351	61.4227
Homeobox protein cut-like 1 OS=Mus musculus GN=Cux1 PE=1 SV=3	5.93	166052	1684.82	P53564	10	23.23	0	CUX1_MOUSE	68.3517	58.2914	108.958	118.617	93.4597	33.6138	98.0508	0	100.82	82.5242	74.3439	68.7281	0	131.553	77.9537	65.2709	74.8432	98.5567	99.9352	74.505
Homeobox protein cut-like 2 OS=Mus musculus GN=Cux2 PE=2 SV=2	5.27	155519	2764.89	P70298	13	21.67	0	CUX2_MOUSE	0	37.145	0	30.1841	31.3316	37.9745	43.11	0	36.589	37.7188	235.129	193.392	78.5243	196.139	185.448	233.94	231.718	218.737	177.387	195.814
Homer protein homolog 1 OS=Mus musculus GN=Homer1 PE=1 SV=2	5.25	41527.1	23522.1	Q9Z2Y3	20	83.06	0	HOME1_MOUSE	1008.8	1111.99	1110.33	965.575	871.876	722.316	901.063	701.293	729.102	784.274	1424.18	1446.55	1095.17	1302.82	1394.15	739.127	957.917	776.257	809.591	833.298
Homer protein homolog 2 OS=Mus musculus GN=Homer2 PE=1 SV=1	5.66	40798.3	4115.19	Q9QWW1	13	65.54	0	HOME2_MOUSE	40.4639	55.1391	50.2467	37.1462	46.3036	35.7834	41.2966	33.683	24.3416	34.2367	12.8591	15.7525	0	9.73693	12.6008	9.2067	7.77562	43.853	0	0
Homer protein homolog 3 OS=Mus musculus GN=Homer3 PE=1 SV=2	5.14	39751.2	11376.4	Q99JP6	20	62.36	0	HOME3_MOUSE	274.109	310.317	311.497	270.307	250.186	183.71	182.789	146.957	180.874	199.42	186.449	233.18	133.73	266.279	274.577	139.808	168.229	177.419	120.204	106.285
Hsp90 co-chaperone Cdc37 OS=Mus musculus GN=Cdc37 PE=2 SV=1	5.06	45106.8	1499.06	Q61081	4	37.73	0.0006	CDC37_MOUSE	0	0	0	9.57166	0	0	43.0831	43.3579	46.1028	0	116.633	228.958	0	8.19037	30.5994	222.81	0	0	8.44912	9.53895
Huntingtin OS=Mus musculus GN=Htt PE=1 SV=2	5.84	348740	2533.84	P42859	18	15.52	0	HD_MOUSE	140.453	147.966	126.278	100.228	132.079	159.185	107.183	164.279	123.548	127.489	120.1	118.561	145.589	149.82	118.711	126.054	341.881	976.819	117.571	113.084
Huntingtin-interacting protein 1-related protein OS=Mus musculus GN=Hip1r PE=1 SV=2	6.08	120054	1664.58	Q9JKY5	12	33.8	0	HIP1R_MOUSE	41.2842	45.1221	39.1882	38.8534	40.7167	38.5202	40.7319	46.0179	35.6746	45.0368	23.5405	47.8478	30.6526	186.679	32.5396	62.0825	47.9381	34.5664	43.067	34.6603
Hyaluronan and proteoglycan link protein 1 OS=Mus musculus GN=Hapln1 PE=2 SV=1	7.69	41105.2	10340.4	Q9QUP5	8	50	0	HPLN1_MOUSE	558.333	322.217	392.342	549.074	507.577	427.967	580.982	439.433	492.364	502.21	419.199	318.18	281.945	319.112	296.107	278.452	200.354	306.796	239.665	246.772
Hyaluronan and proteoglycan link protein 4 OS=Mus musculus GN=Hapln4 PE=2 SV=2	8.89	43435.9	819.293	Q80WM4	3	9.5	0.0006	HPLN4_MOUSE	31.3659	29.4194	35.2142	79.3224	57.8409	68.7212	59.703	27.3175	40.0702	47.3009	9.0527	44.6645	0	0	44.1817	50.7694	0	23.3519	51.161	0
Hyaluronan mediated motility receptor OS=Mus musculus GN=Hmmr PE=1 SV=4	5.26	92298.8	1620.82	Q00547	12	37.15	0	HMMR_MOUSE	120.178	119.768	105.045	139.866	123.738	136.098	193.833	185.193	95.2029	133.396	144.642	135.842	138.195	133.961	84.9846	86.778	79.2442	240.134	149.479	130.152
Hydrocephalus-inducing protein OS=Mus musculus GN=Hydin PE=2 SV=2	5.95	587056	2715.82	Q80W93	27	21.27	0	HYDIN_MOUSE	7032.54	5360.58	6680.08	5766.7	7094.72	7747.35	5926.43	5695.86	5402.28	6291.2	6869.97	5483.23	5929.99	6095.47	5726.84	6181.44	4911.22	5525.34	5734.24	4251.71
Immunoglobulin superfamily member 10 OS=Mus musculus GN=Igsf10 PE=2 SV=2	9.56	287936	1563.46	Q3V1M1	12	11.1	0	IGS10_MOUSE	384.743	302.796	288.089	371.028	753.255	489.785	321.234	447.885	239.806	724.618	372.126	598.254	469.247	354.205	436.045	405.782	403.95	997.264	445.976	322.471
Immunoglobulin superfamily member 2 OS=Mus musculus GN=Cd101 PE=2 SV=1	7.92	115403	712.334	A8E0Y8	2	3.29	0.0006	IGSF2_MOUSE	0	0	0	24.7401	27.7531	27.2881	34.8805	33.1887	31.3204	28.2452	59.1877	75.5401	29.2286	31.8057	83.9176	39.9848	65.8584	58.8251	41.2239	58.7748
Immunoglobulin superfamily member 8 OS=Mus musculus GN=Igsf8 PE=1 SV=2	7.9	65638.3	14029.8	Q8R366	10	35.19	0	IGSF8_MOUSE	1700.67	1618.12	1704.07	1601.16	1728.88	1979.12	1747.46	1842.72	1785.06	1669.82	1883.95	1983.48	1887.07	1803.87	1790.82	1814.88	1679.97	1601.21	1643.38	1760.18
Immunoglobulin-like and fibronectin type III domain-containing protein 1 OS=Mus musculus GN=Igfn1 PE=1 SV=3	6.12	306681	1378.47	Q3KNY0	16	28.04	0.0006	IGFN1_MOUSE	1616.47	1638.5	1901.54	1048.08	1470.19	1266.96	1365.54	1497.17	1056.92	1331.9	1978.16	1658.5	1893.61	2144.87	1434.93	1269.39	1880.19	1381.71	1363.51	1392.31
Importin subunit beta-1 OS=Mus musculus GN=Kpnb1 PE=1 SV=2	4.49	98438.9	789.594	P70168	5	9.7	0.0006	IMB1_MOUSE	80.5236	79.9103	72.7095	69.774	96.5264	109.728	72.87	87.623	108.087	74.8095	64.9251	75.9725	66.7951	74.9941	54.7561	84.4741	73.06	60.2615	69.3148	73.5428
Inactive dipeptidyl peptidase 10 OS=Mus musculus GN=Dpp10 PE=2 SV=1	6.01	91340	1235.23	Q6NXK7	5	7.78	0.0006	DPP10_MOUSE	86.6743	65.5715	77.1019	59.1973	70.3062	90.4565	61.5293	79.6754	86.8366	59.4854	59.3497	182.267	91.6089	67.4337	104.152	115.775	107.622	74.6138	103.636	87.8882
Inactive phospholipase C-like protein 2 OS=Mus musculus GN=Plcl2 PE=1 SV=2	6.48	127198	696.534	Q8K394	4	6.83	0.0006	PLCL2_MOUSE	53.1299	50.2159	42.8455	48.4191	56.073	67.7208	48.965	44.9995	58.4676	50.0938	39.232	54.5155	70.4768	31.6768	53.3452	75.9505	65.4321	53.9221	74.8731	67.1201
Inhibitor of Bruton tyrosine kinase OS=Mus musculus GN=Ibtk PE=1 SV=3	7.53	151679	1901.54	Q6ZPR6	3	6.14	0	IBTK_MOUSE	0	0	0	0	0	0	51.532	0	0	0	40.6515	69.6019	0	56.7895	47.2618	0	85.0932	49.3335	46.114	0
Inner centromere protein OS=Mus musculus GN=Incenp PE=1 SV=2	9.99	101722	1447.27	Q9WU62	4	11.36	0.0006	INCE_MOUSE	0	0	29.9121	0	27.7787	28.5019	0	31.3075	0	29.4756	13.2272	7.36759	0	13.1318	5.46696	0	21.009	16.4332	0	0
Inositol 1,4,5-trisphosphate receptor type 1 OS=Mus musculus GN=Itpr1 PE=1 SV=2	5.63	316589	3565.08	P11881	47	37.9	0	ITPR1_MOUSE	1996.3	1997.68	2317.65	2244.9	1923.1	2178.49	2131.31	2243.74	2026.95	1872.02	1790.57	1863.12	2218.95	2063.51	1923.86	1817.07	1343.33	1705.79	1787.27	1574.84
Inositol 1,4,5-trisphosphate receptor type 2 OS=Mus musculus GN=Itpr2 PE=1 SV=4	5.99	310669	2152.54	Q9Z329	17	28.62	0	ITPR2_MOUSE	92.7355	37.0286	61.1205	87.1897	45.1417	89.8498	65.5845	113.827	17.9027	160.061	101.221	54.7546	66.3885	94.2544	88.4734	86.0169	98.681	115.343	89.0014	88.2487
Inositol 1,4,5-trisphosphate receptor type 3 OS=Mus musculus GN=Itpr3 PE=1 SV=3	6.08	307127	2602.09	P70227	25	26.78	0	ITPR3_MOUSE	362.719	285.236	365.595	356.074	341.764	479.249	442.407	416.073	318.983	349.98	371.848	351.966	311.509	399.104	370.376	278.592	309.592	336.567	347.461	307.043
Inositol hexakisphosphate and diphosphoinositol-pentakisphosphate kinase 1 OS=Mus musculus GN=Ppip5k1 PE=2 SV=1	5.08	161748	2115.16	A2ARP1	7	14.48	0	VIP1_MOUSE	0	14.5408	14.7262	19.9142	33.6379	0	9.33396	9.57363	7.39501	0	53.1919	31.7936	21.1493	26.8828	21.9192	17.3224	24.7762	41.5827	20.8121	27.8761
Inositol monophosphatase 1 OS=Mus musculus GN=Impa1 PE=1 SV=1	4.9	30835.5	959.384	O55023	4	14.44	0.0006	IMPA1_MOUSE	0	7.33689	0	0	0	0	0	0	0	0	6.86837	6.62007	0	4.9057	7.07339	8.20711	6.19846	5.76607	16.0263	6.68393
Inositol-trisphosphate 3-kinase A OS=Mus musculus GN=Itpka PE=2 SV=1	7.59	51391	1311.44	Q8R071	9	45.32	0.0006	IP3KA_MOUSE	74.2503	76.2683	83.7534	69.6217	75.062	62.7346	50.6734	68.6007	64.4075	47.0093	43.0249	37.3346	52.0959	44.8455	41.0365	31.9009	31.8696	30.418	31.4674	26.5913
Insulin receptor OS=Mus musculus GN=Insr PE=1 SV=2	5.55	158291	1045.72	P15208	2	3.21	0.0006	INSR_MOUSE	0	11.9847	0	14.38	11.9779	15.4679	0	0	16.4806	0	15.4561	11.8105	45.7627	18.1376	12.9132	16.2284	0	17.239	17.3485	20.1845
Insulin receptor-related protein OS=Mus musculus GN=Insrr PE=1 SV=2	6.18	147384	967.756	Q9WTL4	3	5.46	0.0006	INSRR_MOUSE	0	11.1589	0	13.3892	11.1526	14.4021	0	0	15.345	0	11.0172	10.9968	0	12.7964	12.0235	15.1103	0	16.0512	12.3167	18.7937
Integral membrane protein 2B OS=Mus musculus GN=Itm2b PE=2 SV=1	4.97	30773.2	846.313	O89051	2	14.29	0.0006	ITM2B_MOUSE	165.374	117.582	171.588	155.099	150.714	158.442	104.234	181.34	184.156	161.603	83.5162	112.558	103.457	95.6294	94.8748	137.978	141.138	101.049	122.668	138.115
Integral membrane protein 2C OS=Mus musculus GN=Itm2c PE=2 SV=2	8.68	30824.4	2129.4	Q91VK4	7	48.33	0	ITM2C_MOUSE	23.1075	15.6842	15.2698	19.9463	29.6447	26.4011	26.2498	17.5252	19.0023	23.5384	38.7559	20.0797	19.9051	30.9669	27.9001	25.881	22.6366	26.5836	19.5972	23.3011
Integrator complex subunit 1 OS=Mus musculus GN=Ints1 PE=2 SV=2	5.83	247278	1778.74	Q6P4S8	4	5.51	0	INT1_MOUSE	122.964	0	0	0	0	35.46	72.7753	93.4076	88.3817	71.4383	125.988	0	0	134.98	99.8354	0	0	63.5036	0	0
Integrin beta-4 OS=Mus musculus GN=Itgb4 PE=2 SV=1	5.49	205472	1358.57	A2A863	5	14.63	0.0006	ITB4_MOUSE	0	0	0	0	0	0	0	0	0	0	91.0408	60.4724	42.4805	58.0258	0	0	51.007	86.1907	595.132	0
Intercellular adhesion molecule 5 OS=Mus musculus GN=Icam5 PE=1 SV=2	5.9	98656.4	5774.96	Q60625	19	34.02	0	ICAM5_MOUSE	1688.61	1979.47	1624.26	1665.68	1865.15	1886	1505.58	1576.42	1713.98	1656.74	494.222	736.46	529.038	626.739	591.747	665.33	563.963	430.997	568.679	619.56
Interferon regulatory factor 2-binding protein-like OS=Mus musculus GN=Irf2bpl PE=1 SV=1	8.15	81534.3	853.422	Q8K3X4	2	5.81	0.0006	I2BPL_MOUSE	0	0	0	0	0	0	0	0	0	0	12.9194	0	0	0	0	0	22.1798	13.6936	23.8238	17.7988
Interferon-induced guanylate-binding protein 2 OS=Mus musculus GN=Gbp2 PE=1 SV=1	5.41	67309.9	2526.56	Q9Z0E6	2	5.43	0	GBP2_MOUSE	24.1204	19.5162	28.5981	24.6636	23.0431	0	19.4997	25.5727	29.9954	29.3135	17.5035	25.1804	23.4565	15.9421	22.9168	21.0807	19.6533	11.9538	12.1848	28.7146
Interferon-induced very large GTPase 1 OS=Mus musculus GN=Gvin1 PE=1 SV=1	6.1	283438	1729.76	Q80SU7	16	23.36	0	GVIN1_MOUSE	141.771	143.902	111.419	80.5367	159.321	113.593	109.034	107.801	146.38	124.098	141.505	104.497	99.6043	165.103	103.323	69.5085	106.32	108.011	89.2826	109.081
Interleukin-1 receptor accessory protein-like 1 OS=Mus musculus GN=Il1rapl1 PE=1 SV=1	5.89	80542.8	1074	P59823	10	22.73	0.0006	IRPL1_MOUSE	66.9445	105.955	75.1082	94.1911	69.3656	68.9512	74.1202	80.5213	83.6117	63.3164	132.384	150.832	143.542	148.227	142.22	119.174	137.328	94.5298	110.442	115.747
Intersectin-1 OS=Mus musculus GN=Itsn1 PE=1 SV=2	7.85	195210	1691.38	Q9Z0R4	21	26.6	0	ITSN1_MOUSE	97.6515	89.6816	190.664	58.6129	144.04	87.9097	55.4978	66.8459	76.0573	98.0285	108.428	66.9201	61.9347	56.8032	130.382	135.902	82.3021	74.9188	73.0304	51.5784
Intracellular hyaluronan-binding protein 4 OS=Mus musculus GN=Habp4 PE=1 SV=2	6.41	46095.5	1600.57	Q9JKS5	6	32.36	0	HABP4_MOUSE	20.7972	19.9099	23.6563	22.6859	27.093	22.9417	22.3734	21.2448	17.1607	24.5892	21.2354	20.2447	21.6912	25.1827	18.6424	25.0323	25.5181	29.4095	20.422	21.1776
Intraflagellar transport protein 172 homolog OS=Mus musculus GN=Ift172 PE=1 SV=1	5.63	199317	1589.1	Q6VH22	10	23.44	0	IF172_MOUSE	682.007	826.099	649.854	725.164	582.44	685.747	819.695	618	850.927	553.037	440.706	364.775	312.484	387.094	319.165	309.035	475.697	358.362	481.113	405.317
Inverted formin-2 OS=Mus musculus GN=Inf2 PE=1 SV=1	4.91	139701	2404.89	Q0GNC1	18	24.27	0	INF2_MOUSE	164.996	155.809	114.853	145.997	120.896	195.304	126.289	164.146	176.182	158.226	248.217	277.543	259.845	237.171	217.238	288.426	224.725	256.473	228.01	245.482
Inward rectifier potassium channel 2 OS=Mus musculus GN=Kcnj2 PE=1 SV=1	5.46	49130.9	970.158	P35561	5	22.66	0.0006	IRK2_MOUSE	0	7.92247	0	11.1812	31.7139	19.2039	0	0	0	19.3773	174.249	132.901	164.746	158.308	128.258	110.626	94.4881	106.652	70.3324	102.149
Inward rectifier potassium channel 4 OS=Mus musculus GN=Kcnj4 PE=1 SV=1	5.78	50469.8	4584.91	P52189	6	24.49	0	IRK4_MOUSE	151.704	145.725	133.656	137.887	145.372	149.86	148.562	168.019	133.764	138.373	691.9	542.175	547.118	610.537	492.423	404.134	444.026	540.08	365.843	490.093
Iporin OS=Mus musculus GN=Rusc2 PE=2 SV=2	6.12	163249	1864.84	Q80U22	6	6.08	0	RUSC2_MOUSE	390.507	504.616	352.104	322.56	350.92	785.196	452.738	494.992	454.582	257.702	537.527	748.778	289.319	441.836	271.42	231.647	410.465	335.051	431.9	477.164
IQ and AAA domain-containing protein 1-like OS=Mus musculus GN=Iqca1p1 PE=2 SV=3	9.88	96298.5	1988.5	A6H690	5	10.79	0	IQCAL_MOUSE	0	8.1843	0	18.677	18.8076	0	0	10.8363	18.4756	0	14.3234	0	6.94137	21.6745	15.5924	10.1816	0	67.0318	16.9271	0
IQ calmodulin-binding motif-containing protein 1 OS=Mus musculus GN=Iqcb1 PE=1 SV=2	9.66	69247.3	3442.64	Q8BP00	6	27.76	0	IQCB1_MOUSE	96.6989	95.7595	92.7706	109.01	100.606	107.897	108.815	83.1658	103.965	120.502	76.0609	73.074	89.2366	82.2196	86.9239	91.6522	85.5198	94.8151	146.329	110.774
IQ motif and SEC7 domain-containing protein 1 OS=Mus musculus GN=Iqsec1 PE=1 SV=2	6.72	108871	16104.2	Q8R0S2	52	70.14	0	IQEC1_MOUSE	3322.97	4346.71	3290.87	4310.47	3464.01	4083.33	3812.95	4307.14	3589.94	3560.76	3088.84	3085.73	4294.64	3374.44	3079.43	3546.66	4564.36	2871.93	4010.72	3236.17
IQ motif and SEC7 domain-containing protein 2 OS=Mus musculus GN=Iqsec2 PE=1 SV=3	8.57	162699	12871	Q5DU25	66	59.13	0	IQEC2_MOUSE	6185.22	5642.98	6322.05	6303.61	6237.14	6653.11	6532.45	7055.74	5754.41	6586.54	4426.75	4497.21	5117.89	5320.19	4578.68	4403.74	4999.08	4157.79	4377.76	4515.1
IQ motif and SEC7 domain-containing protein 3 OS=Mus musculus GN=Iqsec3 PE=2 SV=1	5.76	130602	3079.1	Q3TES0	27	44.1	0	IQEC3_MOUSE	736.718	664.232	877.085	768.843	830.217	851.321	979.046	910.902	832.857	869.959	598.243	496.981	684.156	656.522	552.089	728.4	664.074	591.652	688.691	781.229
Isoaspartyl peptidase/L-asparaginase OS=Mus musculus GN=Asrgl1 PE=1 SV=1	7.55	34406.2	1180.48	Q8C0M9	2	16.56	0.0006	ASGL1_MOUSE	11.0984	17.2701	10.2873	14.9554	11.9996	12.6147	15.0113	10.1413	13.0192	11.6355	14.6955	13.3614	10.839	6.00229	11.4058	13.5654	17.8308	9.19807	13.8505	13.5427
Isocitrate dehydrogenase [NAD] subunit alpha, mitochondrial OS=Mus musculus GN=Idh3a PE=1 SV=1	6.27	40095	3430.8	Q9D6R2	14	45.08	0	IDH3A_MOUSE	171.991	186.864	183.123	167.242	192.306	175.492	169.048	151.009	171.755	167.143	117.398	226.201	114.365	136.529	212.125	223.149	187.972	117.216	190.696	142.878
Isocitrate dehydrogenase [NAD] subunit gamma 1, mitochondrial OS=Mus musculus GN=Idh3g PE=1 SV=1	9.25	43184.7	3760.6	P70404	10	48.6	0	IDHG1_MOUSE	260.074	173.046	265.207	200.281	202.518	193.828	213.012	174.116	160.747	206.368	242.454	266.889	157.182	186.402	278.556	174.472	201.12	296.804	201.386	131.533
Isocitrate dehydrogenase [NADP], mitochondrial OS=Mus musculus GN=Idh2 PE=1 SV=3	8.85	51362.5	1823.3	P54071	8	37.17	0	IDHP_MOUSE	138.781	87.4225	126.459	107.639	102.101	97.8021	148.794	154.216	116.377	182.433	85.6892	69.9916	130.668	100.533	101.743	105.977	90.0954	88.877	90.7672	111.494
Isoleucine--tRNA ligase, cytoplasmic OS=Mus musculus GN=Iars PE=2 SV=2	6.1	145640	459.05	Q8BU30	2	2.46	0.001	SYIC_MOUSE	42.6483	32.2906	0	38.8009	34.9994	36.12	34.0684	38.3051	0	47.3868	47.2988	36.1611	41.1094	32.4961	37.4102	0	34.0557	47.0695	34.3766	47.7864
Isoleucine--tRNA ligase, mitochondrial OS=Mus musculus GN=Iars2 PE=1 SV=1	6.36	113945	2373.51	Q8BIJ6	5	18.77	0	SYIM_MOUSE	49.3836	36.0624	57.852	68.4058	55.8243	53.5784	34.0381	54.9532	57.1491	51.5354	120.97	54.8663	80.9239	67.9939	194.588	67.9682	49.4703	57.4583	45.5201	37.6605
IST1 homolog OS=Mus musculus GN=Ist1 PE=2 SV=1	5.13	39639.5	3060.62	Q9CX00	8	27.62	0	IST1_MOUSE	169.175	132.79	152.597	158.781	138.745	177.021	146.318	174.363	134.559	138.692	142.413	98.2009	183.131	140.756	122.911	187.699	135.655	162.291	155.945	163.837
Janus kinase and microtubule-interacting protein 1 OS=Mus musculus GN=Jakmip1 PE=1 SV=2	5.72	73481.2	1716.07	Q8BVL9	10	31.95	0	JKIP1_MOUSE	55.4857	16.5241	0	16.7031	0	0	0	0	0	0	19.4425	21.472	20.3864	17.3485	21.649	22.7577	23.1815	22.0383	22.2867	24.3128
Janus kinase and microtubule-interacting protein 3 OS=Mus musculus GN=Jakmip3 PE=2 SV=2	5.46	98943.7	1775.88	Q5DTN8	9	26.42	0	JKIP3_MOUSE	0	0	0	23.3407	22.2435	0	26.8816	23.8568	0	0	16.9109	17.3008	17.4918	20.8483	0	0	0	17.9011	260.685	0
Jouberin OS=Mus musculus GN=Ahi1 PE=1 SV=2	6.77	120848	1080.18	Q8K3E5	5	18.62	0.0006	AHI1_MOUSE	64.1293	42.0392	73.5422	43.1962	57.4236	52.9322	76.434	63.1091	40.8937	53.5336	33.7572	31.0021	43.9585	38.9325	32.5407	54.4162	31.957	29.2475	52.8527	55.7676
Junction plakoglobin OS=Mus musculus GN=Jup PE=1 SV=3	5.69	82542.3	3187.44	Q02257	13	49.66	0	PLAK_MOUSE	171.683	141.372	168.919	138.502	145.277	136.456	141.269	169.973	148.689	154.878	289.143	300.373	375.961	318.515	290.765	285.134	302.028	276.35	307.061	328.82
Junction-mediating and -regulatory protein OS=Mus musculus GN=Jmy PE=1 SV=1	5.75	111327	1589.14	Q9QXM1	4	13.22	0	JMY_MOUSE	0	41.2883	42.2062	36.1027	0	34.6806	29.3042	0	38.6849	0	0	21.5006	0	51.3348	38.9841	19.3629	0	17.9583	0	0
Junctional protein associated with coronary artery disease OS=Mus musculus GN=Jcad PE=1 SV=2	6.06	145996	5267.53	Q5DTX6	36	55.76	0	JCAD_MOUSE	126.594	123.662	147.619	118.193	111.273	102.383	121.288	112.885	148.909	157.736	1787.83	1319.75	1140.38	1669.76	1503.81	1109.06	1433.55	1319.87	1184.09	1461.26
Junctophilin-1 OS=Mus musculus GN=Jph1 PE=2 SV=1	9.49	72418.4	738.101	Q9ET80	3	10.45	0.0006	JPH1_MOUSE	106.459	89.3233	93.5652	110.441	106.903	95.1565	111.37	86.9846	83.0401	65.8613	64.9381	36.4638	48.2506	61.8792	44.7216	43.4767	45.0813	44.7133	46.7476	46.0741
Junctophilin-3 OS=Mus musculus GN=Jph3 PE=1 SV=1	9.5	81628.6	1357.22	Q9ET77	14	49.06	0.0006	JPH3_MOUSE	168.667	166.407	167.682	163.951	190.145	180.065	165.412	187.744	161.201	185.016	159.427	135.09	230.709	189.193	138.804	196.506	190.882	181.601	169.04	198.259
Kalirin OS=Mus musculus GN=Kalrn PE=1 SV=1	5.66	340137	6448.49	A2CG49	73	44.43	0	KALRN_MOUSE	3552.82	3990.32	3734.47	3934.08	3877.02	3778.85	3797.13	3972.34	3879.11	3241.7	1755.26	2297.1	3392.01	2379.45	2495.94	2309.96	3266.77	1744.17	2312.46	2539.04
KAT8 regulatory NSL complex subunit 1 OS=Mus musculus GN=Kansl1 PE=2 SV=1	8.47	114091	1614.31	Q80TG1	4	14	0	KANL1_MOUSE	0	21.7095	0	24.3656	26.4651	0	22.6174	0	25.25	0	28.6854	26.9349	0	0	28.3425	0	23.5764	158.586	21.2917	0
Katanin p60 ATPase-containing subunit A-like 1 OS=Mus musculus GN=Katnal1 PE=1 SV=1	6.72	55507.3	1357.14	Q8K0T4	4	13.11	0.0006	KATL1_MOUSE	0	12.3534	0	12.7718	9.75223	0	9.72819	11.227	0	0	8.60254	0	0	7.91213	0	11.8259	22.1203	9.84925	9.4185	11.5834
Kazrin OS=Mus musculus GN=Kazn PE=2 SV=2	6.43	87230	1365.5	Q69ZS8	9	29.91	0.0006	KAZRN_MOUSE	544.721	471.628	410.121	477.364	376.983	382.1	479.833	644.736	451.322	398.52	290.52	347.876	312.329	390.189	351.231	383.411	297.261	313.451	310.887	466.669
Kelch repeat and BTB domain-containing protein 11 OS=Mus musculus GN=Kbtbd11 PE=1 SV=3	5.09	69029.7	1112.54	Q8BNW9	7	27.17	0.0006	KBTBB_MOUSE	36.4999	32.3707	40.671	29.5854	22.5844	24.4506	24.529	25.308	21.4717	23.5595	36.11	19.2889	24.6839	20.8137	21.3718	20.6513	24.6276	28.9182	23.0796	18.0369
Kelch-like protein 22 OS=Mus musculus GN=Klhl22 PE=1 SV=1	5.32	72770.5	761.148	Q99JN2	6	17.35	0.0006	KLH22_MOUSE	100.301	111.655	110.134	134.597	90.5822	114.758	107.577	117.137	98.2398	68.0249	69.5348	72.4914	117.013	96.4647	78.4252	99.2797	98.6511	64.468	78.0738	95.4446
Keratin, type I cytoskeletal 10 OS=Mus musculus GN=Krt10 PE=1 SV=3	4.85	57941	5408.45	P02535	9	34.39	0	K1C10_MOUSE	21.9019	25.0322	14.3374	19.9471	14.2809	22.5982	24.4716	21.1392	13.2116	8.44961	34.8013	19.6574	13.6484	24.4078	13.4323	19.3163	15.2726	33.1382	22.7818	20.5149
Keratin, type I cytoskeletal 14 OS=Mus musculus GN=Krt14 PE=1 SV=2	4.91	53209.3	20680.9	Q61781	18	52.69	0	K1C14_MOUSE	0	9.05832	0	15.4177	17.2103	0	6.45589	0	8.19592	8.95564	9.82239	0	0	13.8949	0	0	0	7.91172	0	0
Keratin, type I cytoskeletal 15 OS=Mus musculus GN=Krt15 PE=1 SV=2	4.59	49308.7	4046.11	Q61414	14	69.91	0	K1C15_MOUSE	0	11.8164	26.2641	15.9306	10.1405	7.1598	11.3552	0	10.9392	29.205	26.1824	13.0651	9.3425	12.9981	6.49425	0	8.78919	100.384	21.7368	24.0697
Keratin, type I cytoskeletal 16 OS=Mus musculus GN=Krt16 PE=1 SV=3	4.93	52005.7	13800.3	Q9Z2K1	17	49.25	0	K1C16_MOUSE	13.0064	0	8.9581	0	0	0	0	0	0	7.72419	15.3835	8.88167	0	11.7912	7.12292	0	8.78849	12.151	8.61728	0
Keratin, type I cytoskeletal 18 OS=Mus musculus GN=Krt18 PE=1 SV=5	5.04	47538.2	2384.52	P05784	9	39.24	0	K1C18_MOUSE	0	8.97955	11.5276	4.21524	8.1676	0	2.21183	0	2.50157	0	6.79923	3.72521	0	0	3.82246	0	0	0	0	0
Keratin, type I cytoskeletal 20 OS=Mus musculus GN=Krt20 PE=1 SV=1	5.13	49091.3	1549.68	Q9D312	4	15.08	0	K1C20_MOUSE	36.4427	0	35.2442	29.5679	36.3453	22.1291	8.95022	0	0	30.4155	51.5843	28.4912	15.6977	38.6489	28.2422	24.1611	3.99027	36.3167	12.8748	20.9394
Keratin, type II cuticular Hb1 OS=Mus musculus GN=Krt81 PE=2 SV=2	5.48	54687.8	1991.92	Q9ERE2	11	31.19	0	KRT81_MOUSE	0	0	13.1055	11.7055	14.8296	19.5724	16.6639	18.8157	13.6064	15.1578	1.98363	17.3335	14.8577	17.7495	8.91647	12.9123	10.8888	0	1318.89	13.7197
Keratin, type II cytoskeletal 1 OS=Mus musculus GN=Krt1 PE=1 SV=4	8.15	66119.3	5851.15	P04104	16	55.89	0	K2C1_MOUSE	0	20.086	0	24.457	19.7107	12.3121	0	17.3678	39.4719	0	16.2597	28.3716	22.0578	21.8542	24.2106	21.1452	25.4079	68.8497	24.8337	26.4126
Keratin, type II cytoskeletal 1b OS=Mus musculus GN=Krt77 PE=1 SV=1	8.29	61415.9	3308.67	Q6IFZ6	14	53.32	0	K2C1B_MOUSE	18.1957	12.994	18.0826	0	12.3435	25.0671	6.39135	0	0	11.3802	10.9439	13.5855	8.91904	12.1095	13.1433	12.4126	3.33286	28.0635	70.0615	10.3866
Keratin, type II cytoskeletal 2 epidermal OS=Mus musculus GN=Krt2 PE=1 SV=1	8.05	71379	2978.77	Q3TTY5	13	48.8	0	K22E_MOUSE	43.3989	13.584	26.2756	20.919	24.5978	20.3299	26.542	12.8243	27.8505	26.1165	55.5192	43.7815	0	17.1755	39.2858	18.4441	19.7611	20.185	16.0896	11.6145
Keratin, type II cytoskeletal 2 oral OS=Mus musculus GN=Krt76 PE=2 SV=1	8.48	63358	5976.96	Q3UV17	16	61.45	0	K22O_MOUSE	933.314	580.413	533.542	628.053	476.794	341.164	647.784	1468.67	763.388	469.768	214.765	348.947	390.064	361.618	343.947	551.049	378.688	374.547	438.739	796.015
Keratin, type II cytoskeletal 4 OS=Mus musculus GN=Krt4 PE=1 SV=2	8.21	56625.6	4495.73	P07744	14	35.43	0	K2C4_MOUSE	12.1768	19.9438	9.07074	19.7954	31.5833	36.1899	6.33914	24.095	22.8853	26.2022	16.3556	0	20.6564	27.7264	16.4183	19.7165	20.5278	13.9969	0	14.766
Keratin, type II cytoskeletal 5 OS=Mus musculus GN=Krt5 PE=1 SV=1	7.8	61994.9	11022.8	Q922U2	19	56.21	0	K2C5_MOUSE	25.0022	52.091	35.794	30.1364	56.7055	25.7794	18.6776	22.6213	44.9421	32.2129	36.8846	22.6757	63.1858	38.1609	18.4022	39.0654	19.8092	23.124	22.637	17.0509
Keratin, type II cytoskeletal 6A OS=Mus musculus GN=Krt6a PE=2 SV=3	7.98	59677.4	11172.9	P50446	18	60.22	0	K2C6A_MOUSE	41.1936	41.7783	53.6301	0	0	0	31.5435	12.8857	35.8378	0	20.8254	33.996	24.4961	9.45061	9.61594	0	8.8905	0	0	0
Keratin, type II cytoskeletal 6B OS=Mus musculus GN=Krt6b PE=2 SV=3	8.4	60664.5	9386.84	Q9Z331	16	56.23	0	K2C6B_MOUSE	41.875	44.5856	54.5172	63.1852	44.2837	0	32.0653	13.0989	36.4306	0	21.1699	36.485	25.1822	9.88796	9.775	16.569	9.90268	0	35.7461	12.3406
Keratin, type II cytoskeletal 7 OS=Mus musculus GN=Krt7 PE=1 SV=1	5.55	50708.9	3562.52	Q9DCV7	13	40.7	0	K2C7_MOUSE	0	2.84317	0	0	3.70954	0	0	4.16373	2.79959	6.2735	0	0	1.35324	0	0	2.44958	0	170.35	19.5673	1.50515
Keratin, type II cytoskeletal 71 OS=Mus musculus GN=Krt71 PE=1 SV=1	6.63	57895.8	3195.83	Q9R0H5	15	50.57	0	K2C71_MOUSE	0	36.378	36.5659	41.1933	36.436	55.2664	57.4564	91.2408	62.6917	52.1832	54.2934	57.4286	19.8416	41.5804	39.8481	59.5517	44.081	43.6475	85.1764	53.7375
Keratin, type II cytoskeletal 72 OS=Mus musculus GN=Krt72 PE=3 SV=1	7.15	57263.6	1852.82	Q6IME9	6	27.5	0	K2C72_MOUSE	54.582	33.2089	54.0262	65.9937	116.558	56.3603	37.8036	36.1123	40.2058	69.5607	90.5766	46.0021	24.9097	96.3302	63.9785	37.3505	20.3164	29.7027	17.6791	23.4149
Keratin, type II cytoskeletal 73 OS=Mus musculus GN=Krt73 PE=1 SV=1	8.05	59538.8	4361.36	Q6NXH9	16	59.93	0	K2C73_MOUSE	40.9297	23.2951	23.8514	11.195	12.5675	28.3117	0	10.265	17.8053	20.9521	34.1429	12.1686	31.6306	24.3169	12.8014	27.1069	18.7898	19.0943	12.4716	11.3252
Keratin, type II cytoskeletal 74 OS=Mus musculus GN=Krt74 PE=3 SV=1	5.38	55374	3252.83	Q6IFZ9	13	37.37	0	K2C74_MOUSE	831.034	653.646	792.383	581.272	545.941	576.313	688.344	391.238	518.781	566.928	515.461	503.006	286.539	353.411	491.922	264.846	308.368	371.144	406.143	352.885
Keratin, type II cytoskeletal 75 OS=Mus musculus GN=Krt75 PE=1 SV=1	8.46	59968.7	9107.92	Q8BGZ7	18	47.55	0	K2C75_MOUSE	33.652	16.6697	27.8113	0	22.1821	0	0	0	0	0	25.8998	36.9594	26.8616	28.5368	30.3273	0	14.7324	97.4734	63.4303	0
Keratin, type II cytoskeletal 79 OS=Mus musculus GN=Krt79 PE=2 SV=2	7.7	57837.5	4988.41	Q8VED5	11	42.75	0	K2C79_MOUSE	0	0	0	18.193	0	0	0	0	31.8925	0	32.7623	0	0	48.0639	0	0	0	0	60.8003	0
Keratin, type II cytoskeletal 8 OS=Mus musculus GN=Krt8 PE=1 SV=4	5.55	54565.4	3831.58	P11679	13	44.69	0	K2C8_MOUSE	56.0682	0	34.1937	0	126.419	123.528	103.706	52.0223	58.8435	146.341	102.325	74.0981	81.2533	73.4782	72.0431	70.473	100.649	89.8212	200.022	82.839
Ketimine reductase mu-crystallin OS=Mus musculus GN=Crym PE=1 SV=1	5.32	33694.4	1154.61	O54983	2	9.9	0.0006	CRYM_MOUSE	0	22.1086	15.39	0	19.1646	11.8994	0	23.8248	21.5166	18.2401	0	10.1079	0	0	8.89954	15.4396	0	0	13.0166	9.29566
KH domain-containing, RNA-binding, signal transduction-associated protein 1 OS=Mus musculus GN=Khdrbs1 PE=1 SV=2	8.94	48541.8	1214.45	Q60749	6	22.57	0.0006	KHDR1_MOUSE	28.0533	26.7045	24.6035	36.8804	35.7295	13.7752	22.2825	29.1991	20.9613	35.4565	42.248	26.5606	62.3687	32.9038	34.1448	46.62	58.0282	40.8704	45.3334	34.1497
Kin of IRRE-like protein 3 OS=Mus musculus GN=Kirrel3 PE=2 SV=1	6.49	86431.4	530.722	Q8BR86	5	12.72	0.0007	KIRR3_MOUSE	90.2145	90.0142	86.698	90.1247	71.9419	79.5732	117.048	76.1884	86.6911	109.406	80.3977	90.2107	113.7	77.8651	93.5586	112.926	83.8951	76.7551	90.9768	95.181
Kinase suppressor of Ras 1 OS=Mus musculus GN=Ksr1 PE=1 SV=1	8.54	97781.7	2350.19	Q61097	12	22.57	0	KSR1_MOUSE	183.479	141.103	157.676	194.095	175.658	191.12	176.226	184.057	186.678	163.176	94.6199	29.6121	67.7911	123.76	50.8825	56.5415	32.72	40.474	69.2838	50.6661
Kinectin OS=Mus musculus GN=Ktn1 PE=2 SV=1	5.55	153163	2016.74	Q61595	29	44.54	0	KTN1_MOUSE	218.311	239.313	243.749	231.073	213.774	234.554	267.651	253.461	233.004	270.791	275.703	268.629	346.926	281.014	223.627	328.588	324.124	355.897	358.326	415.5
Kinesin heavy chain isoform 5A OS=Mus musculus GN=Kif5a PE=1 SV=3	5.57	117817	894.984	P33175	13	31.06	0.0006	KIF5A_MOUSE	143.995	59.9499	39.785	48.0066	44.2969	67.2955	46.8368	65.0588	43.8404	33.9878	35.229	45.2046	78.3871	24.7793	35.0465	95.7919	118.336	36.2164	83.8658	105.848
Kinesin heavy chain isoform 5C OS=Mus musculus GN=Kif5c PE=1 SV=3	5.79	109845	1259.07	P28738	23	50.42	0.0006	KIF5C_MOUSE	183.503	176.065	156.366	202.745	179.71	206.099	182.542	226.28	198.752	169.22	148.425	131.475	127.706	137.828	157.379	150.589	124.285	115.871	125.36	146.137
Kinesin light chain 2 OS=Mus musculus GN=Klc2 PE=1 SV=1	6.81	67061.6	576.339	O88448	2	12.35	0.0006	KLC2_MOUSE	0	13.2949	20.2909	13.5249	17.5303	14.8787	15.1858	32.8962	0	15.3338	16.5096	24.2791	26.9696	19.7713	25.2741	17.4519	23.7558	16.2518	23.2639	21.6954
Kinesin-1 heavy chain OS=Mus musculus GN=Kif5b PE=1 SV=3	6.01	110293	1346.04	Q61768	19	45.17	0.0006	KINH_MOUSE	62.1977	54.817	58.8522	77.1792	67.796	74.0462	69.9917	80.9122	68.8557	69.9853	66.4393	56.7175	67.4787	56.1114	66.6472	60.3116	43.1202	62.2547	45.9736	50.6974
Kinesin-like protein KIF11 OS=Mus musculus GN=Kif11 PE=2 SV=1	5.63	119053	922.994	Q6P9P6	3	6.65	0.0006	KIF11_MOUSE	0	0	0	0	0	0	0	0	52.1862	0	11.4582	21.5494	29.3092	9.66948	19.8044	68.6854	59.1771	25.6721	30.2939	0
Kinesin-like protein KIF13A OS=Mus musculus GN=Kif13a PE=1 SV=1	5.12	197410	1063.71	Q9EQW7	4	8.46	0.0006	KI13A_MOUSE	86.7815	0	72.5869	45.8725	0	0	40.3681	55.6586	75.0467	55.9344	48.7415	132.8	0	0	0	0	0	29.3885	0	0
Kinesin-like protein KIF15 OS=Mus musculus GN=Kif15 PE=1 SV=1	5.68	161204	3151.91	Q6P9L6	15	44.77	0	KIF15_MOUSE	0	28.6965	45.2927	52.7548	41.0289	0	38.5322	35.2128	40.0384	36.4081	34.7633	77.5751	76.079	46.2444	31.6521	45.459	37.6355	39.3428	55.1903	45.0571
Kinesin-like protein KIF16B OS=Mus musculus GN=Kif16b PE=1 SV=1	6	150856	1564.95	B1AVY7	9	27.21	0	KI16B_MOUSE	100.933	194.159	222.217	268.962	139.456	289.42	162.322	99.3266	278.92	166.434	87.6116	121.445	48.0731	97.1446	71.8859	138.952	113.857	52.5246	167.149	93.1747
Kinesin-like protein KIF17 OS=Mus musculus GN=Kif17 PE=1 SV=1	5	117000	1608.11	Q99PW8	8	25.24	0	KIF17_MOUSE	128.817	102.251	135.801	92.432	124.318	95.3027	74.7839	92.0338	80.8489	99.0318	54.8527	82.5968	93.0717	54.6954	53.0126	70.3113	119.645	58.778	66.3181	71.1666
Kinesin-like protein KIF1A OS=Mus musculus GN=Kif1a PE=1 SV=2	5.78	193265	1225.16	P33173	13	29.73	0.0006	KIF1A_MOUSE	152.657	160.265	169.741	160.877	160.985	178.127	134.892	175.795	152.377	141.177	122.164	116.328	116.037	116.964	121.216	119.022	80.7306	111.391	109.374	170.984
Kinesin-like protein KIF1B OS=Mus musculus GN=Kif1b PE=1 SV=2	5.3	205450	1320.16	Q60575	13	20.37	0.0006	KIF1B_MOUSE	228.809	185.273	226.392	238.41	260.03	257.915	212.162	198.115	215.009	279.48	359.817	281.757	587.283	355.492	269.117	681.52	345.726	353.548	313.98	522.319
Kinesin-like protein KIF1C OS=Mus musculus GN=Kif1c PE=2 SV=2	6.61	123290	1643.91	O35071	10	20.91	0	KIF1C_MOUSE	42.2058	63.278	38.7724	67.4931	46.0134	74.1838	56.4342	57.0266	91.7165	64.0094	53.4592	26.6871	64.0797	42.1139	46.3493	76.6428	47.0337	52.2555	48.2445	43.5383
Kinesin-like protein KIF20A OS=Mus musculus GN=Kif20a PE=2 SV=1	6.55	100846	515.869	P97329	2	3.83	0.0007	KI20A_MOUSE	0	34.7149	0	33.7629	0	26.9653	26.1508	0	23.1754	28.1922	17.3339	27.0234	24.6913	36.858	38.1507	26.8803	35.933	35.2931	23.4355	0
Kinesin-like protein KIF20B OS=Mus musculus GN=Kif20b PE=1 SV=3	5.48	205111	1713.58	Q80WE4	10	24.18	0	KI20B_MOUSE	637.902	791.326	547.084	692.813	595.605	455.793	743.839	467.058	584.505	875.112	41.4739	726.3	789.11	36.0475	918.987	1226	612.762	261.285	858.137	1114.21
Kinesin-like protein KIF21A OS=Mus musculus GN=Kif21a PE=1 SV=2	5.85	187962	1263.47	Q9QXL2	10	25.06	0.0006	KI21A_MOUSE	123.128	171.217	140.626	177.283	186.462	174.509	131.946	206.517	105.438	108.736	169.623	153.554	203.608	158.182	200.166	170.949	162.49	131.756	151.37	156.371
Kinesin-like protein KIF21B OS=Mus musculus GN=Kif21b PE=1 SV=2	6.68	188005	2105.4	Q9QXL1	11	28.66	0	KI21B_MOUSE	127.612	155.834	75.9192	88.4552	121.921	151.894	98.0167	82.6833	91.7021	106.288	82.6198	150.266	95.364	101.316	92.0827	128.581	138.182	86.9124	135.111	145.03
Kinesin-like protein KIF26A OS=Mus musculus GN=Kif26a PE=1 SV=2	8.63	198822	1449.29	Q52KG5	8	21.48	0.0006	KI26A_MOUSE	54.4111	226.177	0	51.1535	66.8543	0	58.5284	73.9215	0	0	0	155.761	125.372	46.2569	207.824	66.8416	45.5621	55.0229	1092.24	0
Kinesin-like protein KIF26B OS=Mus musculus GN=Kif26b PE=1 SV=3	8.44	228249	570.718	Q7TNC6	3	7.86	0.0006	KI26B_MOUSE	0	0	0	0	65.9587	0	34.81	0	0	0	83.3941	63.6695	0	80.5445	87.3796	57.222	0	85.3834	40.4975	0
Kinesin-like protein KIF27 OS=Mus musculus GN=Kif27 PE=1 SV=1	6.7	159926	1528.67	Q7M6Z4	7	22.38	0	KIF27_MOUSE	341.51	115.769	186.563	36.3991	40.1723	40.8029	35.0053	0	130.101	52.1521	405.775	159.475	31.4953	422.433	309.468	37.6281	51.9658	523.901	84.0816	117.713
Kinesin-like protein KIF2A OS=Mus musculus GN=Kif2a PE=1 SV=2	6.29	80440.8	1960.81	P28740	25	47.09	0	KIF2A_MOUSE	200.319	222.508	192.808	180.88	210.073	178.477	196.517	183.715	173.524	196.736	281.191	195.592	188.083	235.811	228.783	180.481	190.155	219.405	174.023	206.14
Kinesin-like protein KIF3A OS=Mus musculus GN=Kif3a PE=1 SV=2	6.11	80512.2	1450.63	P28741	8	29.1	0.0006	KIF3A_MOUSE	21.026	14.7517	0	25.1109	20.2378	22.7901	27.1545	16.777	24.0088	21.6944	28.2018	21.0004	18.0134	17.7947	22.2013	19.2163	21.1253	22.459	22.7063	15.0721
Kinesin-like protein KIF3B OS=Mus musculus GN=Kif3b PE=1 SV=1	7.58	85402.5	1504.36	Q61771	9	36.68	0.0006	KIF3B_MOUSE	107.062	89.9838	118.141	123.981	114.851	119.318	165.37	140.301	138.389	166.705	84.6487	112.233	96.3919	92.2093	93.2054	98.2363	96.3697	91.6859	121.411	95.1336
Kinesin-like protein KIF3C OS=Mus musculus GN=Kif3c PE=1 SV=3	8.15	90201.2	1482.48	O35066	6	32.04	0.0006	KIF3C_MOUSE	43.947	43.5976	45.5553	49.045	35.9067	0	0	0	0	0	118.245	137.523	62.7037	81.5989	128.328	28.4212	18.7189	70.0493	19.9607	0
Kinesin-like protein KIF7 OS=Mus musculus GN=Kif7 PE=1 SV=1	6.07	152708	1703.98	B7ZNG0	8	23.96	0	KIF7_MOUSE	44.5013	41.656	52.3526	33.9369	47.9234	41.8291	42.5229	42.3845	61.8541	41.9459	45.8883	62.9384	61.2958	51.4541	44.7238	43.3776	53.7154	168.615	46.9044	38.822
Kinetochore protein NDC80 homolog OS=Mus musculus GN=Ndc80 PE=2 SV=1	5.61	74418.1	1537.15	Q9D0F1	2	10.28	0	NDC80_MOUSE	50.1644	38.999	0	30.336	39.412	0	41.2438	0	0	0	0	28.6578	272.273	20.1964	0	469.361	328.361	200.985	240.015	0
Kinetochore-associated protein 1 OS=Mus musculus GN=Kntc1 PE=1 SV=2	5.6	253267	3724.29	Q8C3Y4	12	13	0	KNTC1_MOUSE	128.897	0	105.953	67.9093	110.941	125.3	89.11	61.1909	94.2217	89.9603	120.327	65.2041	113.88	105.778	69.6429	59.4402	65.751	146.246	73.9383	68.2503
Kv channel-interacting protein 2 OS=Mus musculus GN=Kcnip2 PE=1 SV=2	4.73	31288	549.189	Q9JJ69	2	9.63	0.0006	KCIP2_MOUSE	23.6894	38.2258	20.8491	32.2729	28.5946	31.4307	23.8684	26.1088	33.1471	22.5915	35.8198	33.7006	39.2549	41.8128	34.5062	54.7619	37.5931	31.2554	39.382	48.9326
Kv channel-interacting protein 4 OS=Mus musculus GN=Kcnip4 PE=1 SV=1	4.94	28983.9	795.219	Q6PHZ8	2	9.2	0.0006	KCIP4_MOUSE	25.8872	39.1074	23.914	30.2841	30.8242	28.1514	23.8289	30.4867	38.8272	24.9986	17.5429	23.3108	20.5859	20.0896	18.4818	20.5468	12.5746	12.7285	16.8279	15.7547
L-lactate dehydrogenase A chain OS=Mus musculus GN=Ldha PE=1 SV=3	7.67	36840.8	2499.21	P06151	12	37.95	0	LDHA_MOUSE	109.769	54.4815	39.7743	47.7135	52.1641	66.4772	47.3021	56.7053	134.537	99.7308	46.3555	171.56	54.2444	41.6785	130.224	125.821	40.2249	47.8095	37.0874	41.2116
L-lactate dehydrogenase B chain OS=Mus musculus GN=Ldhb PE=1 SV=2	5.63	36857.5	6228.56	P16125	11	48.8	0	LDHB_MOUSE	161.969	142.155	125.627	161.785	168.597	159.893	156.505	132.22	131.87	116.339	127.211	338.391	141.029	158.284	273.05	342.939	176.946	129.816	257.282	219.321
La-related protein 1 OS=Mus musculus GN=Larp1 PE=1 SV=2	9.04	121551	705.695	Q6ZQ58	2	3.82	0.0006	LARP1_MOUSE	0	78.5388	0	0	0	0	0	66.8201	0	0	106.338	0	103.619	94.1617	0	89.62	105.155	73.2748	64.7512	0
La-related protein 7 OS=Mus musculus GN=Larp7 PE=1 SV=2	9.98	65258.6	737.777	Q05CL8	3	8.25	0.0006	LARP7_MOUSE	35.0968	21.5648	33.9508	27.5503	28.3888	24.997	16.6592	44.704	30.6713	21.4475	25.2871	23.0073	29.5457	19.6826	21.5638	20.3836	19.9196	28.6841	19.608	17.9908
Laminin subunit alpha-1 OS=Mus musculus GN=Lama1 PE=1 SV=1	6.24	347468	2655.5	P19137	23	21.63	0	LAMA1_MOUSE	229.673	193.025	239.282	183.766	244.403	218.699	206.795	198.229	173.459	218.894	405.856	310.893	286.82	417.363	407.42	281.367	262.889	335.754	320.476	290.514
Laminin subunit alpha-2 OS=Mus musculus GN=Lama2 PE=1 SV=2	5.67	353054	1794.67	Q60675	12	21.14	0	LAMA2_MOUSE	256.659	146.29	326.842	480.841	0	177.653	178.863	146.25	112.162	111.224	302.374	470.511	222.852	258.964	287.127	124.16	227.414	135.029	248.431	125.452
Laminin subunit alpha-3 OS=Mus musculus GN=Lama3 PE=1 SV=4	6.2	375295	1543.5	Q61789	16	20.18	0	LAMA3_MOUSE	312.032	330.489	360.315	321.511	303.001	348.481	332.325	372.338	378.216	339.051	266.405	369.863	465.403	387.896	361.769	391.087	409.237	343.491	350.346	311.059
Laminin subunit alpha-5 OS=Mus musculus GN=Lama5 PE=1 SV=4	6.26	416429	1747.81	Q61001	15	9.31	0	LAMA5_MOUSE	1651.89	1990.97	1738	2239.63	2818.48	2201.35	2470.22	2697.8	2627.05	2010.81	3032.03	2319.64	1953.77	2262.21	2136.2	2671.65	2688.64	1909.91	2577.06	3139.27
Laminin subunit beta-1 OS=Mus musculus GN=Lamb1 PE=1 SV=3	4.63	204333	1585.38	P02469	4	10.97	0	LAMB1_MOUSE	0	31.2302	0	0	0	0	0	0	0	0	42.1691	0	40.7223	31.1659	33.4808	0	0	62.2382	0	0
Laminin subunit gamma-1 OS=Mus musculus GN=Lamc1 PE=1 SV=2	4.9	182944	2435.59	P02468	12	27.38	0	LAMC1_MOUSE	54.2683	53.9192	62.4407	65.3135	57.1665	60.8671	67.884	79.4387	66.5929	66.1557	103.199	44.8524	42.4982	64.4853	49.826	36.2642	41.1769	123.461	29.4886	56.905
LanC-like protein 1 OS=Mus musculus GN=Lancl1 PE=1 SV=1	7.63	46082.6	1747.82	O89112	5	33.33	0	LANC1_MOUSE	145.59	139.185	139.949	180.274	104.578	164.797	169.634	128.795	184.245	167.37	127.177	121.25	104.114	94.2084	108.532	132.264	95.0255	135.458	93.5263	149.421
LanC-like protein 2 OS=Mus musculus GN=Lancl2 PE=1 SV=1	6.94	51518.7	1498.26	Q9JJK2	8	24.67	0.0006	LANC2_MOUSE	66.2466	64.0902	63.1336	55.7011	72.953	61.7863	75.7354	71.3398	61.3331	68.6329	103.469	87.7581	78.8485	75.4857	70.2263	62.0757	31.7848	90.5285	83.2102	76.3547
Latent-transforming growth factor beta-binding protein 2 OS=Mus musculus GN=Ltbp2 PE=1 SV=2	4.99	205068	850.932	O08999	2	5.13	0.0006	LTBP2_MOUSE	0	75.3131	0	0	0	71.6257	0	54.0573	0	0	0	0	0	0	0	0	70.0513	5211.43	41.8378	54.5597
Lateral signaling target protein 2 homolog OS=Mus musculus GN=Zfyve28 PE=1 SV=2	4.8	101612	2138.4	Q6ZPK7	4	9.5	0	LST2_MOUSE	571.343	540.759	543.807	584.668	406.341	717.85	744.951	717.789	558.454	654.586	217.171	232.55	279.077	250.65	209.448	242.682	250.325	244.038	198.275	268.689
Latrophilin-1 OS=Mus musculus GN=Lphn1 PE=1 SV=2	6.04	163682	1924.15	Q80TR1	19	31.58	0	LPHN1_MOUSE	948.797	1113.4	1041.41	1187.78	942.451	1043.96	1199.12	1051.87	1213.96	1037.05	764.657	789.049	862.054	935.801	685.967	900.046	791.124	702.77	787.689	888.335
Latrophilin-2 (Fragment) OS=Mus musculus GN=Lphn2 PE=1 SV=2	6.39	100649	1321.55	Q8JZZ7	6	20.31	0.0006	LPHN2_MOUSE	125.504	166.648	138.521	143.856	65.6125	110.763	74.6051	70.7609	131.137	91.0432	72.5183	97.6408	69.6336	77.2137	98.2651	143.555	83.1537	113.716	145.008	142.625
Latrophilin-3 OS=Mus musculus GN=Lphn3 PE=2 SV=3	6.24	172962	1507.12	Q80TS3	23	26.22	0.0006	LPHN3_MOUSE	158.572	209.06	168.049	172.608	169.224	147.534	183.122	106.093	149.486	149.507	231.336	204.501	115.39	216.07	208.522	172.402	183.994	285.94	188.14	180.161
Lethal(2) giant larvae protein homolog 1 OS=Mus musculus GN=Llgl1 PE=1 SV=1	6.02	113873	565.587	Q80Y17	5	5.21	0.0006	L2GL1_MOUSE	27.638	61.8874	26.5018	38.8102	34.3389	41.149	36.8388	35.6086	31.5707	28.1638	39.3507	33.1508	53.7521	36.2709	35.1654	51.1002	40.6621	34.9878	42.8167	43.2352
LETM1 and EF-hand domain-containing protein 1, mitochondrial OS=Mus musculus GN=Letm1 PE=2 SV=1	6.11	83673.1	2352.29	Q9Z2I0	12	40.65	0	LETM1_MOUSE	289.202	324.109	364.72	327.853	433.872	376.897	432.638	305.326	373.226	515.198	230.558	328.415	341.255	284.505	276.431	487.132	391.929	225.495	411.366	311.689
Leucine zipper protein 1 OS=Mus musculus GN=Luzp1 PE=1 SV=2	7.95	119881	2468.52	Q8R4U7	23	51.5	0	LUZP1_MOUSE	119.798	118.146	130.963	111.054	130.267	137.375	110.713	106.766	149.406	104.488	101.422	118.63	95.8838	100.679	96.6788	92.5004	89.6437	111.823	85.6774	118.925
Leucine zipper putative tumor suppressor 1 OS=Mus musculus GN=Lzts1 PE=2 SV=3	7.33	67689.3	7139.49	P60853	24	62.44	0	LZTS1_MOUSE	147.289	120.956	131.805	131.628	121.777	118.786	138.363	142.227	125.777	151.215	358.123	373.26	476.415	390.513	372.84	398.892	450.976	505.824	390.001	447.579
Leucine zipper putative tumor suppressor 2 OS=Mus musculus GN=Lzts2 PE=2 SV=3	6.7	73205.4	1551.27	Q91YU6	5	19.67	0	LZTS2_MOUSE	80.6127	65.7019	59.1191	89.7701	101.441	103.448	36.4242	65.6669	0	77.8371	16.7391	69.7908	36.5599	46.3791	56.4191	51.749	33.2574	13.046	44.0025	42.0727
Leucine zipper putative tumor suppressor 3 OS=Mus musculus GN=Lzts3 PE=2 SV=1	6.59	75555.9	4187.61	A2AHG0	21	63	0	LZTS3_MOUSE	280.535	377.173	349.738	296.55	294.098	273.064	334.365	229.828	313.977	332.198	537.695	516.856	435.701	542.663	539.639	491.85	645.377	565.191	531.866	654.916
Leucine--tRNA ligase, cytoplasmic OS=Mus musculus GN=Lars PE=2 SV=2	6.63	135447	1522.57	Q8BMJ2	5	16.64	0.0006	SYLC_MOUSE	0	437.459	0	659.579	507.738	184.428	610.917	231.171	461.39	478.414	741.598	627.062	292.917	231.12	540.682	715.361	698.28	623.511	394.551	880.886
Leucine-rich glioma-inactivated protein 1 OS=Mus musculus GN=Lgi1 PE=1 SV=1	7.95	64385.2	4405.5	Q9JIA1	18	45.06	0	LGI1_MOUSE	422.513	410.839	408.094	411.935	358.04	423.053	410.621	454.228	427.98	367.174	514.831	351.213	361.65	373.935	371.217	401.395	290.37	442.225	375.394	383.289
Leucine-rich PPR motif-containing protein, mitochondrial OS=Mus musculus GN=Lrpprc PE=1 SV=2	6.4	157870	2325.25	Q6PB66	19	28.95	0	LPPRC_MOUSE	636.337	352.148	296.108	344.685	352.253	277.548	459.658	642.345	434.004	343.608	232.203	266.604	273.131	269.527	288.999	352.671	220.773	260.276	1224	269.037
Leucine-rich repeat and coiled-coil domain-containing protein 1 OS=Mus musculus GN=Lrrcc1 PE=2 SV=2	5.58	120652	1741.98	Q69ZB0	5	13.45	0	LRCC1_MOUSE	33.8555	22.7049	0	30.1507	35.1206	36.0161	29.5068	74.3561	103.038	46.9137	25.5486	25.1525	22.5702	22.2868	30.2989	29.6379	29.2009	32.0985	29.135	31.0062
Leucine-rich repeat and immunoglobulin-like domain-containing nogo receptor-interacting protein 1 OS=Mus musculus GN=Lingo1 PE=1 SV=1	8.23	69956.4	955.292	Q9D1T0	5	15.8	0.0006	LIGO1_MOUSE	154.794	140.397	125.414	151.181	128.104	204.088	145.517	141.206	162.362	153.388	43.0485	153.052	123.321	91.5878	103.868	194.983	150.698	48.8399	129.056	137.161
Leucine-rich repeat and IQ domain-containing protein 1 OS=Mus musculus GN=Lrriq1 PE=2 SV=2	5.35	193694	3053.08	Q0P5X1	10	22.59	0	LRIQ1_MOUSE	47.7268	139.132	0	47.0935	0	73.5275	56.4442	50.5304	52.2562	0	0	51.7618	77.227	73.7564	46.1764	35.1777	57.7808	1115.11	77.2292	57.5223
Leucine-rich repeat and WD repeat-containing protein KIAA1239 OS=Mus musculus GN=Kiaa1239 PE=1 SV=2	5.72	200152	2219	Q6P5U7	27	29.79	0	K1239_MOUSE	823.105	1190.18	1351.72	927.619	1263.18	995.903	1350.31	1059.77	1192.23	1309.56	1022.36	966.173	1274.94	1035.15	938.24	1013.86	1070.61	933.289	907.054	1112.72
Leucine-rich repeat flightless-interacting protein 1 OS=Mus musculus GN=Lrrfip1 PE=1 SV=2	4.56	79933.5	1372.21	Q3UZ39	2	13.03	0.0006	LRRF1_MOUSE	52.5759	47.7495	49.981	68.1465	96.8238	65.3678	0	43.1128	47.437	48.5251	16.6049	14.1884	16.2703	13.9209	23.9674	16.8333	18.2787	16.5235	17.9312	19.4472
Leucine-rich repeat flightless-interacting protein 2 OS=Mus musculus GN=Lrrfip2 PE=1 SV=1	5.39	47261.8	1011.81	Q91WK0	4	27.71	0.0006	LRRF2_MOUSE	14.0107	15.0437	16.3607	0	9.09437	0	18.9641	0	0	10.5917	20.0015	11.0241	9.1195	10.6253	11.9106	9.10832	9.60237	22.8722	17.9584	9.49917
Leucine-rich repeat serine/threonine-protein kinase 1 OS=Mus musculus GN=Lrrk1 PE=2 SV=1	6.23	228550	2734.33	Q3UHC2	11	14.65	0	LRRK1_MOUSE	108.352	176.833	54.9549	66.3553	99.9445	43.7702	95.2927	74.8353	42.6813	41.3806	43.5426	21.2278	24.3261	59.384	50.6118	115.567	112.617	57.1856	27.9981	23.674
Leucine-rich repeat serine/threonine-protein kinase 2 OS=Mus musculus GN=Lrrk2 PE=1 SV=2	6.37	288724	2470.61	Q5S006	13	21.73	0	LRRK2_MOUSE	87.2238	89.5209	90.0339	84.8797	65.704	129.519	68.6091	88.0968	75.0434	49.0278	48.8938	96.4683	0	49.1763	72.0208	63.7457	46.7933	77.0453	63.6013	68.0703
Leucine-rich repeat transmembrane neuronal protein 1 OS=Mus musculus GN=Lrrtm1 PE=2 SV=1	6.69	59801.3	1014.98	Q8K377	4	9.2	0.0006	LRRT1_MOUSE	131.273	17.2429	108.71	144.564	68.3281	120.588	118.247	117.905	148.293	110.641	51.8167	76.8483	63.7153	0	48.1366	0	0	31.7555	0	43.4282
Leucine-rich repeat transmembrane neuronal protein 2 OS=Mus musculus GN=Lrrtm2 PE=2 SV=1	7.87	59728.4	1226.17	Q8BGA3	9	17.48	0.0006	LRRT2_MOUSE	144.592	165.86	160.881	149.441	144.449	173.839	146.727	155.376	159.723	133.485	134.859	163.084	161.766	156.118	133.586	123.233	181.462	132.944	125.52	136.58
Leucine-rich repeat transmembrane neuronal protein 3 OS=Mus musculus GN=Lrrtm3 PE=2 SV=2	9.41	66886.7	1923.77	Q8BZ81	9	32.3	0	LRRT3_MOUSE	44.1452	80.6126	52.6511	41.1904	57.1559	33.2052	37.0316	43.6713	31.9554	36.5985	153.146	136.631	152.022	187.128	158.045	127.913	136.096	147.198	117.511	127.253
Leucine-rich repeat transmembrane neuronal protein 4 OS=Mus musculus GN=Lrrtm4 PE=1 SV=2	9.17	67889.7	1539.97	Q80XG9	9	30	0	LRRT4_MOUSE	119.968	132.741	119.127	130.226	123.966	113.186	114.396	113.658	117.213	119.416	180.571	175.539	184.811	173.761	160.129	132.654	162.918	142.982	121.599	155.959
Leucine-rich repeat-containing protein 16B OS=Mus musculus GN=Lrrc16b PE=2 SV=2	7.52	152070	1199.39	Q3UFQ8	6	7.05	0.0006	LR16B_MOUSE	85.7855	65.3953	91.7716	91.46	108.509	112.23	91.3386	74.8469	95.8504	92.3586	103.697	114.816	82.0886	106.703	123.78	105.034	117.55	102.945	175.047	95.6221
Leucine-rich repeat-containing protein 47 OS=Mus musculus GN=Lrrc47 PE=2 SV=1	8.06	64217.6	711.176	Q505F5	3	7.06	0.0006	LRC47_MOUSE	58.5052	74.3258	66.2858	79.9615	75.394	85.9349	91.2975	65.9354	80.4373	85.2803	50.8043	91.6722	52.4288	65.7977	72.3031	112.661	85.1864	58.5735	91.3234	69.6553
Leucine-rich repeat-containing protein 7 OS=Mus musculus GN=Lrrc7 PE=1 SV=2	6.15	168155	13892.9	Q80TE7	66	70.81	0	LRRC7_MOUSE	4082.8	4937.43	4772.22	4475.16	3971.78	4047.21	3983.92	4044.75	3844.67	4113.19	4560.7	4367.97	4623.03	4543.75	4353.99	3991.87	4347.71	4233.6	3865.96	4071.62
Leucine-rich repeat-containing protein 8A OS=Mus musculus GN=Lrrc8a PE=2 SV=1	7.84	95032.2	1308.21	Q80WG5	11	30.37	0.0006	LRC8A_MOUSE	186.776	181.598	280.058	175.443	158.362	197.825	181.178	231.033	193.81	182.008	137.616	142.647	183.254	120.644	137.134	230.174	201.275	154.471	166.697	251.824
Leucine-rich repeat-containing protein 8C OS=Mus musculus GN=Lrrc8c PE=2 SV=1	7.67	93398.3	1484.39	Q8R502	4	18.31	0.0006	LRC8C_MOUSE	81.0472	122.818	122.264	101.83	104.279	65.9617	78.3343	98.4296	77.5427	124.144	194.616	156.023	108.984	149.28	233.134	159.103	275.607	262.272	178.023	181.945
Leucine-rich repeat-containing protein 8D OS=Mus musculus GN=Lrrc8d PE=2 SV=1	7.12	99253.7	1074.64	Q8BGR2	2	4.66	0.0006	LRC8D_MOUSE	80.9304	83.2437	91.205	90.9476	85.4176	108.599	86.7883	114.875	97.3352	104.731	67.2105	57.774	72.6032	64.443	49.6072	74.1386	55.5484	52.5478	66.9397	73.0588
Leucine-rich repeat-containing protein 9 OS=Mus musculus GN=Lrrc9 PE=1 SV=2	8.01	169013	1449.23	Q8CDN9	4	4.53	0.0006	LRRC9_MOUSE	59.612	52.3696	55.8426	53.254	49.7802	50.3295	69.4799	44.1362	54.1842	54.9666	0	27.3713	39.1665	39.8003	0	0	37.451	21.2985	50.6628	44.3615
Leucine-zipper-like transcriptional regulator 1 OS=Mus musculus GN=Lztr1 PE=2 SV=2	6.01	95673.3	1753.14	Q9CQ33	3	9.2	0	LZTR1_MOUSE	121.502	133.802	123.318	180.589	130.334	150.004	148.344	118.826	246.929	321.745	214.433	192.925	112.859	163.231	125.36	237.295	209.553	151.567	200.694	212.445
Leucyl-cystinyl aminopeptidase OS=Mus musculus GN=Lnpep PE=1 SV=1	5.55	117874	1163.97	Q8C129	2	5.85	0.0006	LCAP_MOUSE	56.5711	53.3193	58.5119	47.1275	59.1613	80.0408	49.1139	73.0472	63.7593	46.3274	0	39.8651	35.5007	21.7798	28.761	53.5931	40.4832	43.8396	31.7837	22.4293
Leukocyte surface antigen CD47 OS=Mus musculus GN=Cd47 PE=1 SV=2	8.7	33610.8	3844.32	Q61735	3	25.74	0	CD47_MOUSE	23.6641	0	24.9733	0	12.4405	22.6894	0	31.4172	0	0	4.63473	46.7169	14.7829	0	10.5173	0	27.4336	44.3053	22.4437	0
LIM and calponin homology domains-containing protein 1 OS=Mus musculus GN=Limch1 PE=1 SV=2	5.21	119108	3299.26	Q3UH68	33	57.14	0	LIMC1_MOUSE	205.998	190.963	243.287	209.418	193.647	149.316	178.175	169.895	192.5	164.986	326.051	220.616	263.3	293.107	235.236	232.75	310.717	315.534	269.785	318.946
LIM and SH3 domain protein 1 OS=Mus musculus GN=Lasp1 PE=1 SV=1	6.67	30393.6	1332.69	Q61792	9	53.99	0.0006	LASP1_MOUSE	16.0887	15.5862	11.8075	12.4081	16.0987	13.6664	14.9663	13.1983	15.2413	12.1905	23.0489	14.1673	12.6956	13.8903	20.0259	16.4667	15.4156	24.6599	15.5419	15.3998
LIM domain and actin-binding protein 1 OS=Mus musculus GN=Lima1 PE=1 SV=3	6.15	84687.2	911	Q9ERG0	2	15.8	0.0006	LIMA1_MOUSE	37.5373	0	23.8064	33.8074	30.644	25.3973	22.4184	0	0	36.5334	27.9496	16.2418	0	29.3928	13.3749	0	0	34.2521	0	0
LIM domain-containing protein 2 OS=Mus musculus GN=Limd2 PE=2 SV=1	9.29	14636.4	869.995	Q8BGB5	2	14.84	0.0006	LIMD2_MOUSE	6.48753	7.39027	4.11442	5.84289	5.29616	4.38939	3.87454	8.70444	0	6.31402	0	2.80706	6.22891	0	2.31157	5.69049	7.88339	0	8.40274	0
LIM zinc-binding domain-containing Nebulette OS=Mus musculus GN=Nebl PE=2 SV=1	8.33	31512.4	14748.1	Q9DC07	14	74.81	0	LNEBL_MOUSE	254.761	227.196	272.58	251.408	248.935	211.241	239.399	188.468	220.908	244.995	423.317	257.61	266.456	357.278	314.291	231.817	256.504	289.66	266.62	249.625
Limbic system-associated membrane protein OS=Mus musculus GN=Lsamp PE=1 SV=1	6.21	38485.4	14964.9	Q8BLK3	10	42.23	0	LSAMP_MOUSE	364.946	350.795	343.517	308.331	359.96	424.622	287.503	330.706	430.925	298.281	132.703	361.925	149.135	223.729	177.791	291.088	217.469	137.702	237.597	232.275
Lipid phosphate phosphatase-related protein type 3 OS=Mus musculus GN=Lppr3 PE=2 SV=1	5.62	77320.4	741.682	Q7TPB0	3	11.31	0.0006	LPPR3_MOUSE	0	19.8891	19.489	17.5654	19.1044	21.9145	15.9469	18.7914	21.8857	19.7692	24.7539	46.8017	34.6432	32.6022	41.1524	41.0697	33.101	26.9415	30.2639	31.7319
Lipid phosphate phosphatase-related protein type 4 OS=Mus musculus GN=Lppr4 PE=2 SV=2	8.91	84259.8	6857.73	Q7TME0	18	51.57	0	LPPR4_MOUSE	786.572	872.671	833.812	847.568	852.633	954.538	820.912	884.381	941.563	868.871	282.238	318.302	319.581	302.901	288.474	360.086	313.697	292.573	320.65	346.494
Lipid phosphate phosphohydrolase 3 OS=Mus musculus GN=Ppap2b PE=1 SV=1	9.21	35843.5	2112.95	Q99JY8	5	29.17	0	LPP3_MOUSE	246.861	267.302	211.572	298.129	261.886	294.666	271.723	302.076	290.692	287.543	99.4834	152.062	166.228	147.104	127.195	191.961	158.376	135.768	172.064	191.203
Lipopolysaccharide-responsive and beige-like anchor protein OS=Mus musculus GN=Lrba PE=1 SV=1	5.33	320030	2209.06	Q9ESE1	17	15.37	0	LRBA_MOUSE	1641.15	1886.2	1438.05	1302.38	1383.69	1540.39	1988.03	945.713	1753.64	2841.33	472.255	712.237	252.935	416.073	488.989	450.877	573.052	418.802	610.326	807.057
Lipoxygenase homology domain-containing protein 1 OS=Mus musculus GN=Loxhd1 PE=2 SV=1	5.08	237868	1733.81	C8YR32	5	12.09	0	LOXH1_MOUSE	131.158	126.292	102.946	133.193	138.977	146.69	114.291	120.228	134.429	110.077	72.28	202.422	117.648	113.679	121.036	163.104	162.651	72.9492	132.732	123.847
Liprin-alpha-2 OS=Mus musculus GN=Ppfia2 PE=1 SV=2	5.72	143748	7667.18	Q8BSS9	49	64.92	0	LIPA2_MOUSE	1681.01	1898.29	1813.1	1830.58	1784.04	1698.39	2026.44	1556.08	1604.47	1694.6	1306.84	1234.24	1196.26	1472.56	1330.36	1314.77	1265.18	1213.03	1212.63	1312.44
Liprin-alpha-3 OS=Mus musculus GN=Ppfia3 PE=1 SV=1	5.62	116737	5780.38	P60469	41	70.85	0	LIPA3_MOUSE	824.65	1005.93	985.863	896.132	982.139	840.486	904.272	774.689	839.364	821.553	1085.23	1086.9	907.587	1210.48	1124.01	988.607	982.629	893.7	849.88	851.158
Liprin-beta-1 OS=Mus musculus GN=Ppfibp1 PE=1 SV=3	5.18	109168	1212.48	Q8C8U0	3	20.02	0.0006	LIPB1_MOUSE	42.4637	0	50.6782	39.5905	114.691	68.4537	0	0	0	106.406	66.2274	30.2176	19.6248	47.5076	35.9924	0	0	0	0	0
LisH domain and HEAT repeat-containing protein KIAA1468 OS=Mus musculus GN=Kiaa1468 PE=1 SV=1	5.04	135442	1841.84	Q148V7	11	18.09	0	K1468_MOUSE	127.852	178.729	1028.88	115.036	141.13	127.724	94.3249	100.801	115.081	91.3781	350.154	85.6096	175.383	340.828	1047.92	127.124	1162.49	77.7436	123.531	101.468
Long-chain fatty acid transport protein 1 OS=Mus musculus GN=Slc27a1 PE=1 SV=1	8.32	72245.7	1476.39	Q60714	5	18.27	0.0006	S27A1_MOUSE	50.2064	52.957	60.6494	52.0514	53.2968	65.4472	59.9103	56.4495	92.3777	66.5247	44.8594	53.3297	53.3479	48.0998	43.1612	55.3843	38.1251	35.9043	50.9934	68.3707
Long-chain-fatty-acid--CoA ligase 1 OS=Mus musculus GN=Acsl1 PE=1 SV=2	6.8	78978.1	814.425	P41216	2	2.72	0.0006	ACSL1_MOUSE	0	18.7147	25.4692	18.1265	14.819	18.0289	19.8529	17.6244	24.6915	23.603	0	22.3754	18.033	13.7067	14.0955	38.2184	23.6779	13.1877	28.1187	30.0934
Long-chain-fatty-acid--CoA ligase 3 OS=Mus musculus GN=Acsl3 PE=1 SV=2	8.56	81519	784.42	Q9CZW4	6	17.92	0.0006	ACSL3_MOUSE	107.892	111.195	119.619	112.244	122.981	109.343	113.93	131.885	111.795	112.666	113.168	120.375	116.238	118.296	104.706	125.654	126.327	78.6361	128.462	125.902
Long-chain-fatty-acid--CoA ligase 4 OS=Mus musculus GN=Acsl4 PE=2 SV=2	8.22	80274.7	698.602	Q9QUJ7	2	8.3	0.0006	ACSL4_MOUSE	28.9987	0	0	12.7618	0	0	21.0788	36.5457	23.0941	29.4098	0	0	0	0	0	0	0	0	0	0
Long-chain-fatty-acid--CoA ligase 6 OS=Mus musculus GN=Acsl6 PE=2 SV=1	7	79043.9	1025.4	Q91WC3	10	17.07	0.0006	ACSL6_MOUSE	52.0658	56.7916	56.3725	44.7605	63.0491	57.6461	61.068	51.1207	66.6958	63.5024	44.3738	81.007	63.5126	53.5996	54.3008	91.4981	65.819	40.3688	93.0626	63.0107
Long-chain-fatty-acid--CoA ligase ACSBG1 OS=Mus musculus GN=Acsbg1 PE=1 SV=1	5.56	81281.3	412.523	Q99PU5	3	9.71	0.001	ACBG1_MOUSE	104.305	126.9	102.408	108.846	93.3442	151.873	170.068	177.054	191.232	114.263	50.5306	92.2013	132.485	85.1147	91.6838	162.959	67.1882	55.4069	92.8969	122.576
Low-density lipoprotein receptor-related protein 1B OS=Mus musculus GN=Lrp1b PE=1 SV=1	5.02	533366	1674.82	Q9JI18	27	27.27	0	LRP1B_MOUSE	443.023	561.138	787.57	480.331	547.1	410.322	618.35	612.849	431.286	346.981	706.41	745.964	558.685	823.042	681.811	538.274	543.655	611.296	612.991	495.385
Low-density lipoprotein receptor-related protein 2 OS=Mus musculus GN=Lrp2 PE=1 SV=1	4.77	537971	2196.99	A2ARV4	16	12.25	0	LRP2_MOUSE	660.024	506.035	798.296	435.51	196.604	636.584	696.499	652.832	214.135	667.581	248.079	251.105	363.775	297.006	247.012	336.84	337.113	142.294	160.915	193.798
Lymphocyte antigen 6H OS=Mus musculus GN=Ly6h PE=2 SV=2	7.4	15296.4	9130.22	Q9WUC3	6	41.73	0	LY6H_MOUSE	138.375	125.677	115.927	106.472	122.805	167.589	95.8323	131.345	161.168	104.796	58.4733	114.684	61.6514	47.2735	68.2603	91.7687	61.2421	48.9129	67.8036	75.92
Lysine-specific demethylase 2A OS=Mus musculus GN=Kdm2a PE=1 SV=2	7.18	135075	1020.38	P59997	4	15.5	0.0006	KDM2A_MOUSE	0	0	0	0	0	0	0	0	0	23.8607	0	0	0	0	0	0	36.0473	417.423	44.5814	30.4156
Lysine-specific demethylase 2B OS=Mus musculus GN=Kdm2b PE=1 SV=1	8.25	152129	1891.49	Q6P1G2	6	20.17	0	KDM2B_MOUSE	35.9687	41.5718	0	34.6866	0	0	0	0	0	26.8732	0	51.9196	41.3362	32.7275	25.2714	0	27.0726	0	0	32.2796
Lysine-specific demethylase 3A OS=Mus musculus GN=Kdm3a PE=1 SV=1	7.56	150072	1171.57	Q6PCM1	3	17.54	0.0006	KDM3A_MOUSE	0	0	0	43.2155	28.7409	38.2747	39.8143	0	0	42.0308	41.5157	33.0874	0	36.1777	53.2716	0	0	35.2278	51.5686	33.3295
Lysine-specific demethylase 3B OS=Mus musculus GN=Kdm3b PE=2 SV=2	6.46	172586	906.53	Q6ZPY7	6	9.99	0.0006	KDM3B_MOUSE	103.165	186.141	0	41.3094	58.8709	0	0	0	41.1032	54.6811	47.1813	94.9036	41.0063	118.565	0	43.3049	51.0484	147.378	75.9552	39.8336
Lysine-specific demethylase 5A OS=Mus musculus GN=Kdm5a PE=1 SV=2	5.98	195068	1950.92	Q3UXZ9	4	7.81	0	KDM5A_MOUSE	0	0	0	0	0	0	26.6534	0	0	0	0	45.046	49.7398	0	46.9937	51.3601	0	2597.08	3021.22	39.7035
Lysine-specific demethylase 5B OS=Mus musculus GN=Kdm5b PE=1 SV=1	5.99	178635	1459.96	Q80Y84	2	5.38	0.0006	KDM5B_MOUSE	149.258	109.372	240.049	123.639	160.361	144.658	131.151	164.698	119.555	191.574	228.385	139.887	139.123	170.065	105.544	144.671	80.451	82.159	155.158	148.74
Lysine-specific demethylase 5C OS=Mus musculus GN=Kdm5c PE=2 SV=4	5.17	177994	1243.65	P41230	10	20.79	0.0006	KDM5C_MOUSE	67.6513	94.4401	112.354	88.1592	82.8338	77.857	70.8364	78.8365	81.4161	88.6926	102.146	83.7647	81.0608	88.8257	76.809	64.121	65.4626	75.2663	91.2159	74.8369
Lysosomal-trafficking regulator OS=Mus musculus GN=Lyst PE=1 SV=1	6.13	430819	2342.56	P97412	15	20.49	0	LYST_MOUSE	163.115	158.155	194.646	190.37	149.368	132.882	173.88	107.003	168.149	179.585	188.556	122.699	176.351	176.028	130.36	148.484	177.856	203.451	218.737	209.27
M-phase phosphoprotein 9 OS=Mus musculus GN=Mphosph9 PE=2 SV=1	6.15	110581	1157.77	A6H5Y1	3	10.39	0.0006	MPP9_MOUSE	398.922	381.382	480.57	485.19	346.992	416.141	473.042	436.837	563.584	549.491	427.58	499.046	311.734	395.057	409.361	474.54	501.128	417.135	446.452	499.792
Maestro heat-like repeat-containing protein family member 2A OS=Mus musculus GN=Mroh2a PE=4 SV=2	6.03	192236	1462.35	D3Z750	3	8.04	0.0006	MRO2A_MOUSE	281.79	364.041	223.187	323.269	356.953	323.325	337.607	313.175	367.64	287.049	394.201	307.478	472.248	394.889	273.91	394.833	298.718	219.75	364.867	431.517
MAGUK p55 subfamily member 2 OS=Mus musculus GN=Mpp2 PE=1 SV=1	6	61840.3	3649.9	Q9WV34	15	49.46	0	MPP2_MOUSE	229.297	230.291	223.276	226.593	197.266	187.519	188.208	174.741	199.613	155.926	173.505	201.737	153.625	186.148	181.759	174.817	175.5	153.218	170.75	165.078
MAGUK p55 subfamily member 3 OS=Mus musculus GN=Mpp3 PE=1 SV=2	5.89	64743.1	1325.36	O88910	5	14.79	0.0006	MPP3_MOUSE	68.7832	43.4426	40.8037	53.3104	75.2692	29.9671	32.8421	36.3373	74.2167	21.0212	96.7975	51.6628	44.9091	130.1	36.4693	30.0444	46.7079	115.858	32.2256	24.7193
MAGUK p55 subfamily member 6 OS=Mus musculus GN=Mpp6 PE=1 SV=1	5.96	62916	1317.6	Q9JLB0	14	44.48	0.0006	MPP6_MOUSE	78.5697	85.496	74.5387	80.9368	73.0812	74.261	85.156	65.3621	84.8004	65.0356	94.1337	109.395	77.0969	91.8928	105.627	111.683	73.9791	98.9134	87.9163	88.246
Major prion protein OS=Mus musculus GN=Prnp PE=1 SV=2	9.55	28148.6	6005.52	P04925	3	19.29	0	PRIO_MOUSE	223.922	285.467	277.171	280.731	288.885	300.256	227.627	260.945	318.073	290.896	167.503	213.98	166.113	163.582	175.093	192.475	166.069	164.528	171.624	180.628
Malate dehydrogenase, cytoplasmic OS=Mus musculus GN=Mdh1 PE=1 SV=3	6.15	36682.3	9623.89	P14152	14	50	0	MDHC_MOUSE	464.044	444.93	325.992	388.877	418.047	407.121	361.703	413.809	338.747	287.715	397.775	573.896	361.602	419.51	603.291	559.12	380.385	315.966	512.953	412.699
Malate dehydrogenase, mitochondrial OS=Mus musculus GN=Mdh2 PE=1 SV=3	8.82	36067.7	25598	P08249	17	66.57	0	MDHM_MOUSE	931.554	801.567	1040.76	822.217	962.152	867.067	885.262	744.17	748.083	1074.06	1038.66	986.543	682.896	825.051	1025.3	840.035	901.974	1029.46	894.768	867.902
Malcavernin OS=Mus musculus GN=Ccm2 PE=1 SV=1	5.24	50373.4	1178.17	Q8K2Y9	4	26.05	0.0006	CCM2_MOUSE	0	0	0	0	0	0	0	0	0	0	15.5349	25.4685	21.3867	8.83995	21.7195	22.1027	15.5205	23.0489	22.5278	16.5088
MAM domain-containing glycosylphosphatidylinositol anchor protein 1 OS=Mus musculus GN=Mdga1 PE=2 SV=2	8.23	105315	1025.63	Q0PMG2	6	11.91	0.0006	MDGA1_MOUSE	89.9764	111.151	171.301	97.6661	115.167	138.165	132.158	150.258	161.22	118.875	43.4547	40.7036	100.19	43.9553	61.1651	68.1619	32.2311	56.8749	50.76	69.4775
MAM domain-containing glycosylphosphatidylinositol anchor protein 2 OS=Mus musculus GN=Mdga2 PE=1 SV=1	6.63	107773	947.097	P60755	6	18.12	0.0006	MDGA2_MOUSE	77.6193	86.2962	72.8087	70.6162	90.6093	77.5853	77.9385	70.2151	66.4846	72.5392	89.5343	114.64	135.121	108.16	89.0825	101.149	111.776	89.3723	100.982	116.603
MAP kinase-activating death domain protein OS=Mus musculus GN=Madd PE=1 SV=2	5.63	176378	1970.48	Q80U28	13	20.67	0	MADD_MOUSE	1048.7	1147.55	1055.71	947.821	1006.71	1060.17	635.841	1273.18	1060.48	1019.68	850.336	947.489	1292.55	807.091	970.476	1037.21	1401.64	1020.15	1192.93	1320.39
MAP/microtubule affinity-regulating kinase 3 OS=Mus musculus GN=Mark3 PE=1 SV=2	9.84	84960	1546.82	Q03141	25	50.86	0	MARK3_MOUSE	127.848	518.239	132.325	132.535	136.675	137.721	144.64	156.392	133.964	142.48	154.966	143.99	172.041	155.402	124.396	133.983	146.138	152.281	129.987	151.692
MAP/microtubule affinity-regulating kinase 4 OS=Mus musculus GN=Mark4 PE=1 SV=1	10	83442.3	1260.51	Q8CIP4	6	31.65	0.0006	MARK4_MOUSE	125.313	132.57	138.558	111.367	106.81	149.469	138.936	147.995	106.517	155.669	68.3465	72.9651	85.0923	73.0342	50.3964	82.541	113.142	59.241	57.1132	82.2007
MAP6 domain-containing protein 1 OS=Mus musculus GN=Map6d1 PE=1 SV=1	10.14	20660.8	1465.7	Q14BB9	3	37.7	0.0006	MA6D1_MOUSE	38.6613	27.8772	45.7583	40.6987	39.8399	29.1829	54.2144	28.3442	45.1688	33.2335	35.3373	59.456	70.0911	33.2504	49.4205	45.3992	50.6302	59.8133	47.1022	45.5146
MAP7 domain-containing protein 1 OS=Mus musculus GN=Map7d1 PE=1 SV=1	10.64	93617.9	1401.26	A2AJI0	14	28.72	0.0006	MA7D1_MOUSE	199.24	136.193	196.311	213.378	197.195	192.311	206.496	192.238	180.663	255.709	222.509	152.208	197.164	242.961	200.745	202.626	153.414	195.329	166.372	220.928
MAP7 domain-containing protein 2 OS=Mus musculus GN=Map7d2 PE=1 SV=1	9.17	86449	1368.19	A2AG50	8	26.12	0.0006	MA7D2_MOUSE	88.1958	21.4135	25.8941	0	31.6594	77.7909	78.7105	52.2096	0	0	217.396	0	54.0371	20.0126	23.368	95.1157	78.9419	106.783	70.2706	164.583
Mast/stem cell growth factor receptor Kit OS=Mus musculus GN=Kit PE=1 SV=3	6.84	110598	1705.72	P05532	7	20.12	0	KIT_MOUSE	0	36.462	0	0	28.2182	0	0	24.06	31.3938	31.7479	53.1248	0	35.2632	49.4329	0	24.5517	40.4275	0	0	61.334
Matrilin-4 OS=Mus musculus GN=Matn4 PE=2 SV=1	5.41	70743.4	987.439	O89029	7	20.35	0.0006	MATN4_MOUSE	53.2505	52.6932	50.9466	60.7795	58.0986	53.5145	57.6722	60.9421	61.9363	59.9119	14.2568	0	39.4253	12.6598	10.0145	55.1916	59.5361	48.3939	24.9454	52.7127
MAX gene-associated protein OS=Mus musculus GN=Mga PE=2 SV=1	7.03	330684	1728.85	A2AWL7	24	19.45	0	MGAP_MOUSE	1115.09	1116.36	1210.93	1014.78	978.045	1007.13	1411.78	1054.14	1018.73	1378.24	736.765	913.215	652.998	793.291	699.899	689.571	708.852	879.629	852.819	597.541
Mediator of DNA damage checkpoint protein 1 OS=Mus musculus GN=Mdc1 PE=1 SV=1	4.92	185982	1133.81	Q5PSV9	4	9.84	0.0006	MDC1_MOUSE	0	0	0	32.3172	0	0	0	0	0	0	0	0	0	0	0	0	42.53	124.595	37.7691	36.0899
Mediator of RNA polymerase II transcription subunit 12 OS=Mus musculus GN=Med12 PE=1 SV=1	6.75	247299	2321.34	A2AGH6	8	14.06	0	MED12_MOUSE	246.304	103.027	0	60.9186	98.2399	0	64.9675	199.559	114.638	79.5219	131.152	76.9094	65.2384	114.719	86.3455	127.398	102.044	120.07	59.1861	58.8301
Mediator of RNA polymerase II transcription subunit 12-like protein OS=Mus musculus GN=Med12l PE=1 SV=2	7.64	244050	3403.33	Q8BQM9	10	16.64	0	MD12L_MOUSE	429.557	185.182	245.112	233.433	275.391	213.85	238.763	224.156	281.268	202.592	201.199	308.505	187.821	184.491	177.807	280.494	216.187	251.37	226.764	250.816
Mediator of RNA polymerase II transcription subunit 13 OS=Mus musculus GN=Med13 PE=2 SV=1	5.29	242070	1723.4	Q5SWW4	2	5.25	0	MED13_MOUSE	115.865	163.136	87.1915	85.1553	65.7528	102.515	75.0363	138.775	69.8142	61.9845	53.1473	79.9617	120.413	50.921	56.1726	123.414	223.237	160.758	115.706	114.457
Megakaryocyte-associated tyrosine-protein kinase OS=Mus musculus GN=Matk PE=2 SV=2	8.96	56626.8	1152.45	P41242	2	11.49	0.0006	MATK_MOUSE	168.042	135.472	166.21	144.189	151.093	194.747	136.446	200.553	163.638	142.75	90.6686	86.8527	105.354	105.553	78.1992	90.5877	69.7669	80.2168	70.0662	84.2546
Melanoma inhibitory activity protein 3 OS=Mus musculus GN=Mia3 PE=1 SV=2	4.49	214303	1400.71	Q8BI84	4	11.4	0.0006	MIA3_MOUSE	69.5525	53.709	0	76.1369	74.2632	59.2135	40.3948	49.99	64.6155	50.1725	0	64.3519	0	38.6225	46.4883	42.1859	88.2799	33.2014	86.58	48.8068
Melanoma-associated antigen D1 OS=Mus musculus GN=Maged1 PE=1 SV=1	7.49	85727	1434.68	Q9QYH6	5	18.06	0.0006	MAGD1_MOUSE	61.1167	66.9625	0	75.6012	0	67.0743	61.0722	74.8156	73.3401	72.0773	82.3487	0	68.2275	103.989	0	68.8405	78.955	42.6887	74.7093	83.5428
Membrane protein MLC1 OS=Mus musculus GN=Mlc1 PE=2 SV=1	7.84	42280.1	5290.12	Q8VHK5	6	17.28	0	MLC1_MOUSE	194.698	200.131	175.02	196.38	231.295	286.603	228.268	191.486	202.87	176.959	81.1597	162.115	152.137	112.069	129.617	155.858	117.993	86.4104	183.099	119.747
Membrane-associated guanylate kinase, WW and PDZ domain-containing protein 2 OS=Mus musculus GN=Magi2 PE=1 SV=2	5.75	141717	2142.77	Q9WVQ1	15	28.71	0	MAGI2_MOUSE	167.194	137.029	175.033	92.6005	72.7204	99.2168	143.116	114.248	121.793	112.88	149.276	92.4676	51.3227	117.669	81.564	89.3348	63.3383	146.292	59.3801	104.988
Membrane-associated guanylate kinase, WW and PDZ domain-containing protein 3 OS=Mus musculus GN=Magi3 PE=1 SV=2	7.97	162756	1001.41	Q9EQJ9	11	20.33	0.0006	MAGI3_MOUSE	109.384	119	132.304	117.71	121.276	109.592	141.1	96.2342	111.406	219.681	179.998	162.565	144.658	183.589	158.819	148.666	190.54	160.141	119.264	178.497
Membrane-associated phosphatidylinositol transfer protein 2 OS=Mus musculus GN=Pitpnm2 PE=1 SV=2	7.76	149233	1520.36	Q6ZPQ6	17	26.74	0.0006	PITM2_MOUSE	176.641	144.38	189.326	162.592	172.86	165.955	170.378	169.958	186.456	183.756	242.656	194.45	321.649	227.275	167.289	196.395	176.975	202.25	199.821	221.539
Membrane-associated progesterone receptor component 1 OS=Mus musculus GN=Pgrmc1 PE=1 SV=4	4.34	21808.3	748.028	O55022	3	25.64	0.0006	PGRC1_MOUSE	12.9002	9.5072	14.6912	11.6541	11.7581	12.9158	12.8177	14.3053	11.6706	12.9101	13.4531	10.8292	12.3811	13.745	11.5287	10.869	12.4468	21.1551	12.3761	12.3162
Merlin OS=Mus musculus GN=Nf2 PE=1 SV=2	5.95	70004.5	1031.11	P46662	4	20.64	0.0006	MERL_MOUSE	406.304	170.056	248.365	154.737	261.556	210.903	135.834	201.999	125.773	180.971	215.601	297.775	164.898	201.054	199.717	146.153	144.028	165.512	134.201	154.092
Metabotropic glutamate receptor 1 OS=Mus musculus GN=Grm1 PE=1 SV=2	6.42	135094	1716.78	P97772	10	20.68	0	GRM1_MOUSE	62.4935	71.6135	104.847	54.5115	40.6013	85.4112	69.0968	89.7434	77.2524	48.4532	52.6793	97.6449	57.669	58.9445	65.3151	66.9099	44.7133	75.2611	57.9804	43.4458
Metabotropic glutamate receptor 2 OS=Mus musculus GN=Grm2 PE=1 SV=2	7.93	97655.2	1470.43	Q14BI2	13	26.49	0.0006	GRM2_MOUSE	225.701	194.755	214.335	293.503	272.715	203.42	193.883	213.195	232.24	178.246	149.035	134.72	158.499	138.637	122.813	179.555	148.824	126.294	131.046	133.111
Metabotropic glutamate receptor 3 OS=Mus musculus GN=Grm3 PE=2 SV=1	7.6	100997	2359.87	Q9QYS2	22	36.29	0	GRM3_MOUSE	419.034	370.909	389.324	444.538	435.563	549.187	402.517	474.395	520.375	371.339	409.757	597.345	534.051	555.843	489.15	519.828	436.733	423.049	487.255	462.924
Metabotropic glutamate receptor 4 OS=Mus musculus GN=Grm4 PE=2 SV=2	8.86	103364	562.296	Q68EF4	6	13.6	0.0006	GRM4_MOUSE	50.4704	63.2595	40.8148	42.6091	33.5177	38.6986	61.1022	40.0315	58.6546	52.7128	19.771	65.898	78.4363	97.1017	63.3549	64.2363	36.7448	11.8347	37.0276	63.9995
Metabotropic glutamate receptor 5 OS=Mus musculus GN=Grm5 PE=2 SV=2	7.69	134033	3336.44	Q3UVX5	25	35.08	0	GRM5_MOUSE	845.458	776.701	806.463	830.91	721.159	890.334	733.529	759.711	875.829	739.316	575.121	535.06	607.485	630.762	466.023	602.822	451.307	407.74	470.197	463.298
Metabotropic glutamate receptor 7 OS=Mus musculus GN=Grm7 PE=2 SV=1	7.77	103816	947.484	Q68ED2	9	17.7	0.0006	GRM7_MOUSE	251.916	111.416	128.955	127.652	125.173	83.5441	127.142	535.799	147.864	79.7068	64.3849	107.284	57.4718	73.8537	188.636	185.048	98.0558	215.372	137.357	355.341
Metal transporter CNNM1 OS=Mus musculus GN=Cnnm1 PE=1 SV=5	6.06	105121	1292.8	Q0GA42	5	9.67	0.0006	CNNM1_MOUSE	40.6786	50.8206	45.4799	43.4494	38.9998	48.7569	47.6122	34.6911	54.0098	40.3188	35.6188	43.7525	28.9866	29.5178	32.0604	37.7259	31.2843	36.8103	40.0614	44.907
Metal transporter CNNM2 OS=Mus musculus GN=Cnnm2 PE=1 SV=3	5.8	97673.9	847.816	Q3TWN3	3	6.97	0.0006	CNNM2_MOUSE	46.7277	49.7377	37.5143	20.9406	21.7231	24.3278	53.1197	24.1658	51.2431	22.0166	27.8084	31.5687	69.8345	31.7537	27.7457	47.3376	50.8132	51.8934	46.1971	0
Metal-response element-binding transcription factor 2 OS=Mus musculus GN=Mtf2 PE=1 SV=2	8.7	68236.1	303.194	Q02395	2	2.36	0.0016	MTF2_MOUSE	51.3464	53.7795	47.7431	49.0642	42.9758	51.848	53.9858	46.0982	46.7331	51.4951	50.1647	60.6733	47.0437	32.6184	46.7591	48.7342	47.6282	86.1881	63.7616	65.9409
Metaxin-1 OS=Mus musculus GN=Mtx1 PE=1 SV=1	5.76	35909.1	1387.07	P47802	4	18.93	0.0006	MTX1_MOUSE	44.5995	37.3806	46.827	35.9389	42.7641	64.0656	39.205	53.7358	42.5393	46.7166	45.6276	61.9289	34.9479	33.4935	54.478	50.3338	58.7459	41.3772	35.3345	55.3167
Methyl-CpG-binding protein 2 OS=Mus musculus GN=Mecp2 PE=1 SV=1	10.42	52478.6	1061.94	Q9Z2D6	6	19.01	0.0006	MECP2_MOUSE	22.7966	22.0828	28.1	28.2967	22.6443	21.7968	28.4763	28.7787	20.5344	26.033	27.816	29.2189	30.3519	29.5655	29.1112	43.5244	43.4505	24.7777	32.6884	47.2049
Methylcrotonoyl-CoA carboxylase beta chain, mitochondrial OS=Mus musculus GN=Mccc2 PE=1 SV=1	7.93	61949.4	1112.14	Q3ULD5	3	12.61	0.0006	MCCB_MOUSE	0	0	0	0	0	9.36565	0	0	0	0	0	11.8374	17.2825	0	0	12.7899	14.3107	67.8404	16.5175	13.3729
Methylcrotonoyl-CoA carboxylase subunit alpha, mitochondrial OS=Mus musculus GN=Mccc1 PE=1 SV=2	7.69	79743.2	773.938	Q99MR8	8	29.99	0.0006	MCCA_MOUSE	73.4472	74.4766	84.2158	77.0381	70.05	78.0769	84.9921	73.4455	70.8181	78.4473	77.2598	76.7788	75.8652	64.8843	60.951	72.1995	72.4412	73.9262	78.9453	67.0447
Methylcytosine dioxygenase TET1 OS=Mus musculus GN=Tet1 PE=1 SV=2	8.07	222569	1428.64	Q3URK3	5	12.46	0.0006	TET1_MOUSE	334.133	290.239	472.269	487.654	310.246	507.72	443.903	566.052	729.848	602.313	129.123	327.64	229.905	264.606	265.056	338.056	181.721	231.636	287.236	265.758
Methylcytosine dioxygenase TET3 OS=Mus musculus GN=Tet3 PE=1 SV=3	6.95	182260	1081.11	Q8BG87	4	6.77	0.0006	TET3_MOUSE	57.9656	31.918	0	61.304	108.464	45.2457	58.7278	0	48.849	68.4401	97.6795	59.6607	46.6638	73.2816	109.125	64.8852	47.3364	81.9872	55.4706	67.7266
Methylglutaconyl-CoA hydratase, mitochondrial OS=Mus musculus GN=Auh PE=1 SV=1	9.9	33680.2	4491.16	Q9JLZ3	13	55.41	0	AUHM_MOUSE	105.552	115.071	121.47	118.619	105.393	166.33	142.571	97.7534	90.823	123.079	217.557	123.136	134.194	175.638	137.813	115.036	107.105	193.301	124.661	110.45
MHC class II transactivator OS=Mus musculus GN=Ciita PE=2 SV=2	5.29	129011	1441.31	P79621	4	12.12	0.0006	C2TA_MOUSE	210.285	102.716	119.698	129.751	111.468	242.537	236.966	253.739	263.043	256.399	138.808	128.045	252.978	173.043	113.084	208.591	244.595	145.516	131.989	231.921
Microsomal triglyceride transfer protein large subunit OS=Mus musculus GN=Mttp PE=2 SV=2	7.47	99726.4	1230.05	O08601	3	3.58	0.0006	MTP_MOUSE	57.5582	70.9243	69.3484	51.1161	55.3718	41.9415	46.1693	37.0284	38.0006	45.9011	105.013	93.692	57.3866	75.1215	80.408	72.4963	73.0858	137.771	100.762	84.751
Microtubule-actin cross-linking factor 1 OS=Mus musculus GN=Macf1 PE=1 SV=2	5.14	837411	8362.27	Q9QXZ0	205	52.26	0	MACF1_MOUSE	7534.53	7622.42	8778.23	7194.91	7416.75	7586.62	7674.9	8306.83	7714.16	7376.23	9311.9	10423.8	11698.7	10943.3	9642.01	10004.7	10018.5	10129.2	9962.23	10858.6
Microtubule-associated protein 1A OS=Mus musculus GN=Map1a PE=1 SV=2	4.73	301509	8477.99	Q9QYR6	99	56.56	0	MAP1A_MOUSE	5152.74	5567.77	5501.32	5828.72	6184.88	4877.18	5076.91	4847.17	5399.87	5704.98	6244.52	5580.08	4364.95	6068.19	5997.87	5694.74	6172.13	5046.94	4786.62	5627.41
Microtubule-associated protein 1B OS=Mus musculus GN=Map1b PE=1 SV=2	4.57	271510	14207.5	P14873	78	63.76	0	MAP1B_MOUSE	7669.37	7650.73	8987.8	7576.35	8359.76	6115.51	8231.07	6373.57	8252.51	8292.6	8851.06	7661.53	6053.14	7940.12	8224.01	7969.6	7784.74	8036.48	6918.71	7919.05
Microtubule-associated protein 1S OS=Mus musculus GN=Map1s PE=1 SV=2	6.58	103966	1265.09	Q8C052	7	17.99	0.0006	MAP1S_MOUSE	0	18.6487	28.4915	22.3681	33.2287	53.8724	27.7782	41.3787	27.198	39.5837	41.5766	31.0337	18.7069	30.7295	38.8408	42.3408	25.7223	26.2152	26.0772	32.8432
Microtubule-associated protein 2 OS=Mus musculus GN=Map2 PE=1 SV=2	4.63	199531	13806	P20357	68	72.7	0	MTAP2_MOUSE	7761.54	7751.77	8146.52	8236.51	7568.98	7493.79	8075.69	6505.52	8976.66	8971.94	6091.46	6078.65	5101.08	6011.03	6166.97	6946.28	6808.83	5787.74	6278.76	8061.15
Microtubule-associated protein 4 OS=Mus musculus GN=Map4 PE=1 SV=3	4.7	118000	2769.81	P27546	21	57.33	0	MAP4_MOUSE	1519.82	1635.49	1591.39	1706.5	1603.65	1666.41	1649.61	1431.6	1671.94	1790.73	709.658	663.067	485.493	655.347	727.817	624.95	626.684	550.313	576.347	674.382
Microtubule-associated protein 6 OS=Mus musculus GN=Map6 PE=1 SV=2	9.92	96735	10318.8	Q7TSJ2	42	79.36	0	MAP6_MOUSE	1754.55	1344.01	1621.12	1619.58	1811.71	1434.1	1548.47	1569.36	1417.47	1856.18	2507.15	1868.56	2009.28	2155.5	2242.48	1796.53	1908.95	1897.09	2018.44	1913.92
Microtubule-associated protein RP/EB family member 2 OS=Mus musculus GN=Mapre2 PE=1 SV=1	5.09	37174.3	6319.43	Q8R001	10	46.93	0	MARE2_MOUSE	136.519	106.495	133.051	134.779	123.126	98.8679	83.3094	103.131	101.508	86.6848	164.33	143.894	165.813	182.548	151.186	206.581	184.418	169.452	156.396	130.562
Microtubule-associated protein tau OS=Mus musculus GN=Mapt PE=1 SV=3	6.32	76585.7	3360.22	P10637	16	49.8	0	TAU_MOUSE	930.119	824.997	824.483	989.189	1023.67	877.1	894.261	641.257	898.346	1077.87	1178.51	963.778	756.932	945.875	1024.16	903.198	850.239	810.692	792.086	870.381
Microtubule-associated serine/threonine-protein kinase 1 OS=Mus musculus GN=Mast1 PE=1 SV=3	8.46	171853	929.727	Q9R1L5	22	33.31	0.0006	MAST1_MOUSE	154.495	113.607	141.82	135.684	118.099	147.337	145.209	136.591	155.857	321.374	156.276	270.945	86.2941	157.311	481.895	90.1807	69.8823	71.2924	69.737	81.545
Microtubule-associated serine/threonine-protein kinase 2 OS=Mus musculus GN=Mast2 PE=1 SV=1	7.48	191846	1146.29	Q60592	11	20.3	0.0006	MAST2_MOUSE	77.7288	77.1902	47.5897	71.221	71.9812	58.8481	62.9332	63.0253	96.3328	53.222	107.719	64.3669	41.017	67.5886	55.76	33.9507	36.0894	34.7066	30.7007	0
Microtubule-associated serine/threonine-protein kinase 3 OS=Mus musculus GN=Mast3 PE=1 SV=3	8.39	145258	2521.32	Q3U214	19	37.02	0	MAST3_MOUSE	391.015	302.733	356.83	396.33	382.553	357.094	306.567	378.73	362.529	366.047	957.672	480.072	977.958	964.083	759.374	856.671	835.433	773.073	702.286	817.901
Microtubule-associated serine/threonine-protein kinase 4 OS=Mus musculus GN=Mast4 PE=2 SV=3	8.65	286514	1993.38	Q811L6	22	30.63	0	MAST4_MOUSE	326.898	259.476	231.412	212.55	193.203	231.432	216.289	254.96	248.571	240.406	190.738	195.679	185.181	154.65	188.753	167.746	183.533	152.958	202.106	181.461
Microtubule-associated tumor suppressor candidate 2 homolog OS=Mus musculus GN=Mtus2 PE=2 SV=1	8.24	148040	1625.69	Q3UHD3	12	24.98	0	MTUS2_MOUSE	87.5906	53.0025	46.9572	37.7102	52.6716	36.8379	40.3373	45.5766	49.062	39.2171	67.5771	97.545	102.612	64.3674	49.029	99.026	41.647	71.1391	60.713	52.6391
Minor histocompatibility protein HA-1 OS=Mus musculus GN=Hmha1 PE=1 SV=2	5.57	124271	1337.46	Q3TBD2	4	10.3	0.0006	HMHA1_MOUSE	97.1405	54.8374	117.767	88.7311	77.0931	82.1204	88.7233	115.121	88.9215	112.364	59.2122	66.0025	108.051	59.7564	43.9578	73.6845	64.0703	85.6488	85.2379	70.3564
Misshapen-like kinase 1 OS=Mus musculus GN=Mink1 PE=1 SV=3	7.08	147979	3524.7	Q9JM52	39	53.67	0	MINK1_MOUSE	980.784	1142.03	1099.84	1089.56	1170.98	1242.25	985.68	1083.41	1070.23	1061.27	948.717	701.488	912.35	1004.5	872.78	916.794	890.131	838.626	766.597	860.84
Mitochondrial 2-oxoglutarate/malate carrier protein OS=Mus musculus GN=Slc25a11 PE=1 SV=3	10.25	34326.1	4728.65	Q9CR62	11	52.55	0	M2OM_MOUSE	217.978	257.703	286.574	302.654	377.441	301.642	421.786	286.704	312.826	387.815	266.623	179.848	317.982	261.299	211.391	388.812	282.298	184.572	325.335	201.359
Mitochondrial carrier homolog 1 OS=Mus musculus GN=Mtch1 PE=2 SV=1	9.58	41907.6	1702.93	Q791T5	7	25.45	0	MTCH1_MOUSE	116.381	103.085	115.753	107.094	130.18	128.954	116.239	141.311	124.175	165.844	120.94	160.153	114.342	89.6964	172.645	148.189	169.862	120.79	105.055	191.525
Mitochondrial carrier homolog 2 OS=Mus musculus GN=Mtch2 PE=1 SV=1	8.2	34126.5	3546.69	Q791V5	8	40.92	0	MTCH2_MOUSE	148.955	102.955	118.067	116.797	185.863	145.178	131.47	135.589	105.814	175.726	238.438	323.802	154.956	164.503	315.04	200.232	260.751	212.776	154.614	271.957
Mitochondrial dicarboxylate carrier OS=Mus musculus GN=Slc25a10 PE=1 SV=2	9.53	32171.2	1150.32	Q9QZD8	5	27.53	0.0006	DIC_MOUSE	0	7.22412	12.5284	8.9933	18.1131	10.7047	8.79266	7.4765	0	9.41594	8.18343	6.31642	9.24437	8.32042	9.40352	9.67107	0	26.6926	0	0
Mitochondrial fission factor OS=Mus musculus GN=Mff PE=1 SV=1	6.43	32988.6	2156.45	Q6PCP5	8	55.67	0	MFF_MOUSE	32.05	23.0703	26.4767	21.6463	33.6871	37.5388	24.8335	27.7296	30.7366	27.6134	28.4243	34.0296	18.6891	20.9436	32.2565	34.6777	46.9655	27.5592	25.1738	30.716
Mitochondrial fission regulator 1-like OS=Mus musculus GN=Mtfr1l PE=1 SV=1	5.7	32182.4	2014.05	Q9CWE0	2	17.65	0	MFR1L_MOUSE	83.8472	75.1771	78.7324	80.8875	86.8479	78.8481	78.1847	75.2724	94.2946	92.7443	79.5518	110.808	80.3496	91.3342	113.446	101.49	126.153	94.5649	111.029	132.264
Mitochondrial glutamate carrier 1 OS=Mus musculus GN=Slc25a22 PE=1 SV=1	9.31	35126.7	14232.9	Q9D6M3	13	48.92	0	GHC1_MOUSE	999.478	1007.33	954.446	1137.47	1139.39	1124.32	1142.37	1044.98	1078.76	1291.62	723.862	690.399	965.282	722.487	717.535	943.785	898.271	668.603	909.421	864.591
Mitochondrial glutamate carrier 2 OS=Mus musculus GN=Slc25a18 PE=2 SV=4	9.4	34793.4	8538.46	Q9DB41	9	34.06	0	GHC2_MOUSE	156.056	162.948	230.111	172.702	177.702	224.265	253.559	234.03	166.892	240.112	141.117	195.643	129.337	97.484	159.518	182.264	154.284	124.336	139.076	109.188
Mitochondrial import receptor subunit TOM34 OS=Mus musculus GN=Tomm34 PE=2 SV=1	9.42	34677.3	891.209	Q9CYG7	3	12.62	0.0006	TOM34_MOUSE	59.242	44.255	51.2116	55.2859	26.3387	52.6862	36.6184	52.8681	58.0732	53.047	15.3526	32.1277	23.9676	22.6479	23.4123	26.4308	24.6299	15.5991	27.1731	27.8472
Mitochondrial import receptor subunit TOM40 homolog OS=Mus musculus GN=Tomm40 PE=1 SV=3	7.63	38294.4	931.168	Q9QYA2	5	17.45	0.0006	TOM40_MOUSE	27.2542	17.4406	20.2224	14.4482	20.0895	16.0439	11.9634	19.9769	14.7152	18.732	28.2738	44.0347	18.4747	17.4188	47.1287	17.1762	22.7658	27.4882	12.7915	29.0846
Mitochondrial import receptor subunit TOM70 OS=Mus musculus GN=Tomm70a PE=1 SV=2	7.38	68331.7	3392.18	Q9CZW5	21	59.9	0	TOM70_MOUSE	177.65	191.837	176.633	166.436	236.725	248.121	194.212	200.465	195.734	235.398	238.071	356.933	314.994	243.359	393.696	439.156	489.305	275.221	346.08	336.822
Mitochondrial inner membrane protein OS=Mus musculus GN=Immt PE=1 SV=1	6.16	84299.4	15231	Q8CAQ8	39	70.15	0	IMMT_MOUSE	1092.55	1171.18	1250.92	1061.65	1160.95	1344.42	1397.23	1285.95	1258.82	1370.95	1143.47	1557.64	1197.08	946.046	1439.21	1497.66	1621.1	1135.05	1192.89	1527.62
Mitochondrial Rho GTPase 1 OS=Mus musculus GN=Rhot1 PE=2 SV=1	6.03	73268.4	810.014	Q8BG51	6	15.06	0.0006	MIRO1_MOUSE	57.2358	47.625	55.6515	49.4486	63.2675	82.1815	62.1161	83.2898	68.5004	67.3502	50.1766	76.0688	59.5412	51.3343	84.1153	80.9191	70.828	61.7357	64.3658	81.4222
Mitofusin-2 OS=Mus musculus GN=Mfn2 PE=1 SV=3	6.32	86929.4	908.583	Q80U63	4	12.95	0.0006	MFN2_MOUSE	82.4912	92.8945	86.9273	91.3505	103.296	117.083	84.5921	61.3342	114.098	89.1346	68.2765	130.856	125.402	69.144	119.207	154.192	145.134	69.7715	111.157	119.647
Mitogen-activated protein kinase 1 OS=Mus musculus GN=Mapk1 PE=1 SV=3	6.53	41674.9	4027.51	P63085	10	41.06	0	MK01_MOUSE	221.415	266.753	233.351	208.638	193.624	205.159	187.643	208.266	199.872	187.706	158.664	131.507	161.361	105.795	132.677	123.667	147.739	140.394	109.899	142.523
Mitogen-activated protein kinase 3 OS=Mus musculus GN=Mapk3 PE=1 SV=5	6.14	43408.7	2864.5	Q63844	8	36.05	0	MK03_MOUSE	9.63444	18.4419	6.68182	2.24323	15.022	12.4123	2.63564	2.12035	12.3177	10.6598	7.37565	9.20175	12.564	5.40893	7.66349	8.35204	5.49999	6.97184	15.5556	6.24587
Mitogen-activated protein kinase kinase kinase 1 OS=Mus musculus GN=Map3k1 PE=1 SV=3	7.73	163399	1965.03	P53349	5	13.33	0	M3K1_MOUSE	58.1961	52.4255	58.9171	54.5905	51.0567	66.3664	44.5548	64.1638	35.8029	43.0773	31.749	35.637	62.2736	56.947	64.4223	50.2903	66.63	42.0104	30.3266	39.2211
Mitogen-activated protein kinase kinase kinase 13 OS=Mus musculus GN=Map3k13 PE=2 SV=1	6.27	108127	1556.96	Q1HKZ5	4	17.31	0	M3K13_MOUSE	56.1449	34.9991	66.7844	59.1793	42.7998	58.1924	46.1437	71.1944	43.7424	50.5969	0	26.7002	0	0	31.3609	0	28.0785	37.629	32.9655	29.6653
Mitogen-activated protein kinase kinase kinase 15 OS=Mus musculus GN=Map3k15 PE=3 SV=1	5.06	150582	1752.51	A2AQW0	10	14.2	0	M3K15_MOUSE	59.114	57.6753	93.2632	79.6725	49.9067	46.6182	63.71	85.2795	0	60.9316	44.1272	21.148	145.083	51.8147	62.3025	101.087	109.839	12.1058	41.8505	95.0583
Mitogen-activated protein kinase kinase kinase 4 OS=Mus musculus GN=Map3k4 PE=1 SV=2	5.98	181602	1855.22	O08648	12	19.16	0	M3K4_MOUSE	80.0871	39.5655	44.946	51.7107	54.6904	31.2596	41.4818	83.941	55.931	53.4323	117.066	43.6244	48.8317	60.019	53.6411	46.1397	54.7783	42.9658	33.4683	43.937
Mitogen-activated protein kinase kinase kinase 5 OS=Mus musculus GN=Map3k5 PE=1 SV=3	5.41	155938	1978.64	O35099	16	19.13	0	M3K5_MOUSE	218.013	170.731	181.279	176.221	170.815	221.521	202.334	238.996	211.272	200.31	235.676	201.133	303.889	296.769	214.464	310.538	325.484	927.996	290.565	334.896
Mitogen-activated protein kinase kinase kinase 9 OS=Mus musculus GN=Map3k9 PE=2 SV=2	5.51	119775	1159.68	Q3U1V8	5	9.01	0.0006	M3K9_MOUSE	347.184	180.681	399.303	294.673	257.212	182.294	254.22	264.428	270.672	334.131	453.422	598.32	572.667	355.715	323.832	796.2	774.931	424.226	248.717	735.939
Mitogen-activated protein kinase kinase kinase kinase 4 OS=Mus musculus GN=Map4k4 PE=1 SV=1	7.11	141343	2457.08	P97820	16	35.04	0	M4K4_MOUSE	1699.24	1692.27	1863.69	1671.86	1819.8	1721.83	1942.23	1730.6	1693.15	1911.48	2534.47	2153.14	1902.29	2400.19	2146.27	1987.18	2153.68	2466.08	2326.52	2370.19
Mitogen-activated protein kinase kinase kinase MLK4 OS=Mus musculus GN=Mlk4 PE=2 SV=2	8.09	111652	2016.31	Q8VDG6	5	18.36	0	M3KL4_MOUSE	34.1617	30.0897	44.6608	35.1806	36.8637	37.1678	24.5598	0	26.4644	47.0203	0	64.9432	25.0853	0	21.8331	22.5348	0	35.9628	0	33.8218
Mitogen-activated protein kinase-binding protein 1 OS=Mus musculus GN=Mapkbp1 PE=1 SV=1	6.24	164717	2186.59	Q6NS57	3	8.85	0	MABP1_MOUSE	0	0	0	0	39.5455	0	68.4167	59.7081	54.0461	58.1537	121.287	107.895	80.3898	87.6331	93.7837	79.7569	24.3813	126.492	72.2748	83.7074
MKL/myocardin-like protein 1 OS=Mus musculus GN=Mkl1 PE=1 SV=2	5.2	102831	1705.01	Q8K4J6	6	12.45	0	MKL1_MOUSE	50.3995	48.3516	45.8513	60.9958	56.4957	36.1087	52.1964	32.3167	59.9433	50.3016	71.2105	76.0941	34.6232	0	58.9812	42.6026	31.0666	0	45.7064	52.625
MKL/myocardin-like protein 2 OS=Mus musculus GN=Mkl2 PE=1 SV=1	5.73	117832	2171.88	P59759	18	31.2	0	MKL2_MOUSE	406.433	396.122	424.926	470.104	423.266	400.236	390.403	294.679	415.438	456.309	649.27	558.077	434.499	693.324	603.398	599.254	663.467	564.914	590.666	628.828
MOB-like protein phocein OS=Mus musculus GN=Mob4 PE=1 SV=1	5.41	26545.7	2478.08	Q6PEB6	5	44.89	0	PHOCN_MOUSE	21.4562	19.9243	22.0177	16.2686	19.5442	15.8926	18.5875	15.8533	13.228	13.446	61.8224	48.2997	17.8117	35.7953	45.2125	24.9664	25.0181	67.3072	25.9457	17.3075
Monoacylglycerol lipase ABHD12 OS=Mus musculus GN=Abhd12 PE=1 SV=2	8.84	45669	1243.75	Q99LR1	4	27.39	0.0006	ABD12_MOUSE	72.1173	65.9383	82.6026	77.1397	74.1897	81.8353	76.7654	72.878	82.27	77.4665	44.9983	65.3291	69.9108	54.4905	42.8996	97.3929	54.1012	42.9738	62.7773	56.8358
Monoacylglycerol lipase ABHD6 OS=Mus musculus GN=Abhd6 PE=2 SV=1	8.54	38603.8	1741.1	Q8R2Y0	4	25.6	0	ABHD6_MOUSE	80.951	59.5463	55.4777	64.1934	39.6178	62.7184	54.5058	60.0381	59.2568	52.3645	22.9399	31.9064	38.6346	28.1298	29.8905	50.561	42.1367	20.0156	39.3625	57.9853
Monofunctional C1-tetrahydrofolate synthase, mitochondrial OS=Mus musculus GN=Mthfd1l PE=1 SV=2	6.59	106584	504.353	Q3V3R1	4	6.14	0.0007	C1TM_MOUSE	50.137	53.8824	57.2991	60.3246	52.7297	72.1013	72.7859	51.5006	65.6697	85.4638	52.9496	64.6099	53.1927	53.7088	66.6557	97.7883	64.1079	63.5427	82.5144	86.9381
MORC family CW-type zinc finger protein 1 OS=Mus musculus GN=Morc1 PE=2 SV=1	8.18	109451	777.585	Q9WVL5	2	7.47	0.0006	MORC1_MOUSE	0	0	0	0	42.6633	26.2308	0	0	0	33.7683	65.864	38.7162	43.8631	64.9301	54.0488	44.1891	37.7282	53.9503	33.447	35.5751
MOSC domain-containing protein 2, mitochondrial OS=Mus musculus GN=Marc2 PE=1 SV=1	8.73	38821.7	4894.92	Q922Q1	7	40.83	0	MOSC2_MOUSE	94.04	165.675	210.304	136.874	210.511	190.488	245.513	189.33	179.334	252.467	111.771	166.721	214.903	147.652	154.216	217.958	217.203	127.946	159.417	160.935
Msx2-interacting protein OS=Mus musculus GN=Spen PE=1 SV=2	8.67	400123	3210.23	Q62504	28	29.58	0	MINT_MOUSE	144.311	129.505	147.751	147.531	141.238	127.667	129.921	178.604	121.257	80.7909	342.133	249.962	132.788	190.098	342.647	165.63	248.014	339.058	192.289	189.275
Mucin-2 (Fragments) OS=Mus musculus GN=Muc2 PE=1 SV=2	5.26	305697	1446.15	Q80Z19	7	14.03	0.0006	MUC2_MOUSE	370.109	282.03	383.977	270.747	357.655	296.706	321.87	324.222	309.028	270.733	796.297	928.089	1002.08	891.837	1048.97	481.264	568.819	594.144	422.351	525.119
Multidrug resistance protein 1A OS=Mus musculus GN=Abcb1a PE=1 SV=3	9.09	141160	1684.35	P21447	8	14.97	0	MDR1A_MOUSE	109.429	51.7052	81.4817	39.1256	54.3263	66.7105	54.8062	63.7601	47.5712	61.0372	26.5358	145.098	48.6088	34.4413	77.0953	44.6385	44.3625	93.6497	54.361	53.2197
Multidrug resistance-associated protein 1 OS=Mus musculus GN=Abcc1 PE=1 SV=1	7	172497	589.139	O35379	4	4.65	0.0006	MRP1_MOUSE	0	0	0	0	0	0	0	0	0	28.0346	19.1538	38.6639	0	27.645	33.7757	0	13.5234	0	24.1273	0
Multiple PDZ domain protein OS=Mus musculus GN=Mpdz PE=1 SV=2	4.72	220251	2016.74	Q8VBX6	15	17.86	0	MPDZ_MOUSE	484.551	673.913	527.09	459.804	613.974	416.66	567.979	527.795	330.265	515.5	226.072	255.807	285.583	293.502	266.906	126.828	239.037	169.437	199.288	136.17
Muscular LMNA-interacting protein OS=Mus musculus GN=Mlip PE=1 SV=1	5.83	29522.7	607.837	Q5FW52	2	11.15	0.0006	MLIP_MOUSE	8.51884	8.06601	10.6138	7.3696	7.86512	0	7.83838	7.90048	7.90279	7.51142	11.1437	7.42242	6.16771	11.7699	8.72394	6.02634	7.69478	10.84	7.32075	5.52909
Myb-binding protein 1A OS=Mus musculus GN=Mybbp1a PE=1 SV=2	9.26	152950	1821.18	Q7TPV4	3	6.77	0	MBB1A_MOUSE	0	79.0049	0	0	44.8651	92.3386	45.0111	77.0059	49.7392	91.3798	0	58.2591	123.404	0	0	36.721	60.6335	0	0	37.8075
Myc box-dependent-interacting protein 1 OS=Mus musculus GN=Bin1 PE=1 SV=1	4.77	64698.4	1687.25	O08539	10	34.18	0	BIN1_MOUSE	148.972	177.329	166.994	147.606	130.656	138.38	154.463	84.5057	149.094	133.397	129.666	165.29	78.2296	128.879	161.793	148.108	156.905	141.429	150.686	144.665
Myelin basic protein OS=Mus musculus GN=Mbp PE=1 SV=2	10.05	27167.7	21764.4	P04370	10	88	0	MBP_MOUSE	1467.45	1459.44	1417.1	1367.07	1201	1248.59	1502.45	1114.96	1442.43	1282.58	1858.19	1583.6	1690.25	1416.43	1516.56	1450.9	1369.07	1908.63	1655.5	1617.23
Myelin expression factor 2 OS=Mus musculus GN=Myef2 PE=1 SV=1	9.24	63522.9	1561.94	Q8C854	9	19.46	0	MYEF2_MOUSE	45.9546	33.1066	51.4719	56.5039	51.09	63.6137	58.103	51.5833	58.0114	72.6557	72.0635	41.1065	81.3051	52.8005	44.2992	68.7165	83.3163	101.76	82.8149	111.903
Myelin proteolipid protein OS=Mus musculus GN=Plp1 PE=1 SV=2	8.29	30875.6	18831.5	P60202	7	29.24	0	MYPR_MOUSE	295.932	497.659	472.924	490.526	502.836	338.987	529.157	362.095	671.381	380.047	519.149	725.176	611.191	445.731	592.003	649.819	724.144	566.76	752.105	762.454
Myelin-associated glycoprotein OS=Mus musculus GN=Mag PE=1 SV=2	4.85	70115.2	908.55	P20917	2	3.83	0.0006	MAG_MOUSE	0	15.2376	0	16.9985	14.1099	0	13.3474	0	19.2545	0	0	109.519	45.242	16.8453	28.4459	99.2633	90.4195	15.418	73.7354	68.3997
Myelin-associated oligodendrocyte basic protein OS=Mus musculus GN=Mobp PE=1 SV=1	11.57	19596.5	1046.4	Q9D2P8	3	16.47	0.0006	MOBP_MOUSE	0	4.08616	0	6.36227	7.12102	0	0	0	4.77282	0	12.341	10.3256	7.58119	9.30258	12.27	8.36087	13.6989	14.4952	5.25489	0
Myelin-oligodendrocyte glycoprotein OS=Mus musculus GN=Mog PE=1 SV=1	7.92	28670.2	3632.86	Q61885	4	43.09	0	MOG_MOUSE	101.223	82.7972	100.41	117.597	61.8847	118.975	148.068	109.089	241.451	90.3352	89.3462	158.168	142.092	89.7408	106.644	168.359	125.734	100.045	148.211	213.663
Myeloid leukemia factor 2 OS=Mus musculus GN=Mlf2 PE=1 SV=1	6.51	28112.4	8457.99	Q99KX1	11	74.49	0	MLF2_MOUSE	132.846	129.987	129.31	133.309	138.475	141.53	116.764	148.695	110.022	129.01	481.201	303.646	485.891	402.77	399.337	353.509	419.805	462.697	422.255	426.93
Myeloid-associated differentiation marker OS=Mus musculus GN=Myadm PE=2 SV=2	8.23	36026	3152.57	O35682	3	14.69	0	MYADM_MOUSE	189.899	243.285	183.787	218.263	186.577	237.297	226.317	235.674	235.607	221.345	144.961	152.972	230.574	154.725	130.703	128.838	192.362	244.895	186.618	192.587
Myoferlin OS=Mus musculus GN=Myof PE=1 SV=2	5.75	234921	1052.35	Q69ZN7	15	18.46	0.0006	MYOF_MOUSE	476.331	515.197	675.251	583.817	575.672	474.388	575.764	451.205	549.053	675.343	443.084	525.346	403.368	826.788	588.317	425.046	434.207	548.268	384.36	449.3
Myomegalin OS=Mus musculus GN=Pde4dip PE=2 SV=2	5.24	252057	1734.95	Q80YT7	30	34.22	0	MYOME_MOUSE	3684.63	1507.73	1576.99	1556.56	1260.22	1740.77	1209.54	1247.71	2014.81	1242.97	808.909	603.345	677.219	775.644	628.348	673.095	510.761	519.52	479.856	567.436
Myomesin-1 OS=Mus musculus GN=Myom1 PE=1 SV=2	5.76	186662	1055.94	Q62234	8	8.22	0.0006	MYOM1_MOUSE	106.479	113.859	116.783	112.551	89.484	83.8476	123.591	62.7549	82.5185	92.3392	82.9214	86.3471	58.8727	82.2214	84.0155	77.3002	80.9254	92.3876	109.931	85.3878
Myomesin-3 OS=Mus musculus GN=Myom3 PE=1 SV=1	5.4	162862	1312.71	A2ABU4	2	3.89	0.0006	MYOM3_MOUSE	86.0683	90.6839	102.245	73.6206	104.903	71.1448	113.721	60.0285	72.1907	97.5731	29.7977	0	33.2344	0	0	36.5934	52.4224	25.3425	0	44.7583
Myosin light chain kinase, smooth muscle OS=Mus musculus GN=Mylk PE=1 SV=3	5.84	215549	934.066	Q6PDN3	8	20.35	0.0006	MYLK_MOUSE	126.927	171.036	193.448	79.1542	78.1939	0	0	0	42.5331	0	88.1086	50.4951	35.891	69.2533	73.1802	0	298.358	102.985	38.8186	37.7538
Myosin light polypeptide 6 OS=Mus musculus GN=Myl6 PE=1 SV=3	4.36	17101.2	11936.3	Q60605	6	62.91	0	MYL6_MOUSE	132.242	71.6594	82.7488	102.809	102.429	43.6166	82.6396	55.2425	79.4934	68.5813	146.57	85.1835	83.9632	24.9927	92.8197	116.374	102.587	107.565	88.5712	94.197
Myosin phosphatase Rho-interacting protein OS=Mus musculus GN=Mprip PE=1 SV=2	5.82	117264	4930.84	P97434	35	68.55	0	MPRIP_MOUSE	529.391	526.918	631.85	579.297	473.769	474.523	575.855	479.472	552.083	523.758	609.692	618.785	644.549	636.47	574.41	616.671	711.633	672.6	666.499	688.493
Myosin regulatory light chain 12B OS=Mus musculus GN=Myl12b PE=1 SV=2	4.49	19836.2	19346.1	Q3THE2	7	54.65	0	ML12B_MOUSE	34.7096	15.8663	30.3197	21.3731	34.3179	19.0041	13.5709	17.71	10.4223	27.9705	62.5531	23.9754	37.3691	39.9308	29.3357	26.3926	21.0752	74.0331	34.2834	17.7162
Myosin-1 OS=Mus musculus GN=Myh1 PE=2 SV=1	5.46	224255	3003.97	Q5SX40	30	43.41	0	MYH1_MOUSE	0	39.3893	0	0	30.9421	0	0	58.3662	0	79.5145	46.9118	48.311	5.60783	38.2948	37.686	9.60834	24.0388	46.1924	24.7612	44.0188
Myosin-10 OS=Mus musculus GN=Myh10 PE=1 SV=2	5.27	229966	32612.8	Q61879	110	74.04	0	MYH10_MOUSE	9087.91	7669.5	10072.7	10236.5	8372.25	9244.07	9640.94	8805.75	9119.18	9169.2	10870.2	9469.99	12231.2	10656	10197.3	11896.2	10016.1	13339.1	12189.1	12035.8
Myosin-11 OS=Mus musculus GN=Myh11 PE=1 SV=1	5.2	227884	4100.3	O08638	52	54.06	0	MYH11_MOUSE	1155.6	1395.23	1338.56	1121.78	974.469	979.215	1176.54	844.664	986.65	1162	1186.88	1348.16	1064.55	1145.17	1537.23	1199.14	1531.14	1328.92	1370.33	1434.46
Myosin-14 OS=Mus musculus GN=Myh14 PE=1 SV=1	5.32	229498	8190	Q6URW6	61	57.35	0	MYH14_MOUSE	1978.29	1502.81	2224.96	2142.29	1865.71	1966.81	2358.09	2494.48	2053.39	1871.89	1969.53	1669.13	2849.33	1704.02	1513.44	1998.67	1977.91	1988.29	1971.99	1949.24
Myosin-3 OS=Mus musculus GN=Myh3 PE=2 SV=2	5.49	224875	2192.88	P13541	28	41.75	0	MYH3_MOUSE	437.781	367.93	431.461	414.252	74.1241	391.298	353.793	535.265	383.836	158.842	220.991	212.726	104.78	0	84.6872	101.825	147.976	105.235	180.693	377.753
Myosin-4 OS=Mus musculus GN=Myh4 PE=1 SV=1	5.44	223772	2119.17	Q5SX39	34	43.73	0	MYH4_MOUSE	89.626	61.0718	86.2407	70.2748	70.0544	95.1062	87.0965	60.9725	28.9427	0	107.469	65.6877	9.72715	65.8759	87.8247	35.9209	86.244	89.6433	91.332	52.6053
Myosin-6 OS=Mus musculus GN=Myh6 PE=1 SV=2	5.43	224364	3023.02	Q02566	36	42.67	0	MYH6_MOUSE	0	93.9408	45.6894	42.3437	48.662	95.0463	69.9182	48.1119	81.2044	33.9599	49.7127	21.5866	42.5011	56.6967	49.7863	74.5343	276.341	361.081	70.2525	94.466
Myosin-7 OS=Mus musculus GN=Myh7 PE=1 SV=1	5.46	223678	3923.66	Q91Z83	23	39.48	0	MYH7_MOUSE	63.8615	19.0646	54.5867	37.76	33.3474	67.5396	27.6711	37.9629	32.6052	42.2662	30.8285	20.517	38.0079	0	24.165	22.6263	24.688	26.9969	18.6378	0
Myosin-7B OS=Mus musculus GN=Myh7b PE=3 SV=1	5.56	222638	2341.06	A2AQP0	15	37.09	0	MYH7B_MOUSE	132.842	237.96	324.875	182.588	194.443	257.598	285.622	216.069	124.732	215.24	153.638	136.466	205.223	159.144	134.01	151.809	128.592	112.597	186.121	115.915
Myosin-8 OS=Mus musculus GN=Myh8 PE=2 SV=2	5.52	223791	2553.19	P13542	26	41.35	0	MYH8_MOUSE	0	55.282	50.8393	45.6519	44.8693	65.6245	76.1874	52.1745	96.8888	35.4293	42.7332	49.6735	275.775	53.3253	52.8334	155.868	46.2867	240.419	59.5027	252.066
Myosin-9 OS=Mus musculus GN=Myh9 PE=1 SV=4	5.38	227570	16262.2	Q8VDD5	96	71.22	0	MYH9_MOUSE	4295.02	3461.55	4202.92	4757.02	4390.29	4102.06	4186.59	4791.57	4078.08	3692.14	3120.46	2125.6	4538.36	2732.89	2448.15	2956.93	2701.78	4101.67	3323.98	3313.45
Myosin-binding protein C, cardiac-type OS=Mus musculus GN=Mybpc3 PE=1 SV=1	6.01	141887	1306.72	O70468	3	3.07	0.0006	MYPC3_MOUSE	43.9627	45.4172	0	44.9519	33.0299	37.189	37.1952	36.9548	40.9073	0	41.9333	60.2623	34.7566	54.2421	48.6185	48.7463	46.4746	0	167.136	43.3486
Myosin-IIIa OS=Mus musculus GN=Myo3a PE=2 SV=1	8.4	186270	1857.5	Q8K3H5	5	6.08	0	MYO3A_MOUSE	194.91	135.249	190.821	149.623	213.137	163.021	187.706	133.449	130.112	148.986	151.61	161.91	108.93	185.548	200.321	118.946	113.598	143.658	139.27	127.039
Myotonin-protein kinase OS=Mus musculus GN=Dmpk PE=1 SV=1	4.6	70286.2	1544.88	P54265	2	11.57	0	DMPK_MOUSE	0	71.5995	0	0	0	90.9947	110.388	108.645	107.617	0	0	0	0	0	0	0	0	15.9269	0	0
Myotubularin-related protein 1 OS=Mus musculus GN=Mtmr1 PE=2 SV=1	6.33	76054.9	517.186	Q9Z2C4	5	15.1	0.0007	MTMR1_MOUSE	189.619	0	135.303	70.087	0	80.6195	0	75.2514	68.3331	59.7465	94.485	84.7813	0	104.836	0	0	0	74.7441	0	0
Myotubularin-related protein 5 OS=Mus musculus GN=Sbf1 PE=1 SV=2	6.69	210746	2859.74	Q6ZPE2	34	35.67	0	MTMR5_MOUSE	928.862	992.659	892.637	1082.89	941.679	1030.44	877.635	1211.21	1129.12	923.994	591.596	546.392	773.229	551.573	514.886	683.066	600.959	587.975	638.674	788.483
Myristoylated alanine-rich C-kinase substrate OS=Mus musculus GN=Marcks PE=1 SV=2	4.12	29718.4	1043.61	P26645	5	25.24	0.0006	MARCS_MOUSE	22.2468	15.0385	26.2632	16.4353	18.1542	16.2173	19.8784	13.703	19.8538	19.7286	24.3249	44.7945	16.8528	20.0109	38.4943	39.4108	29.7596	19.422	31.7542	25.615
N-acetyltransferase 10 OS=Mus musculus GN=Nat10 PE=2 SV=1	8.32	116331	1821.04	Q8K224	2	4.59	0	NAT10_MOUSE	0	22.3632	0	0	0	0	0	0	0	0	18.3503	26.7952	0	0	22.992	21.8937	27.0867	20.5433	32.1409	25.0722
N-acetyltransferase 14 OS=Mus musculus GN=Nat14 PE=2 SV=1	11.14	21948.8	1688.15	Q8BVG8	3	25.73	0	NAT14_MOUSE	37.7124	0	42.1081	39.0688	25.3053	27.1881	33.6269	20.6064	26.335	26.1538	14.0973	8.28894	0	14.7023	11.0099	0	0	18.0327	0	0
N-acylneuraminate cytidylyltransferase OS=Mus musculus GN=Cmas PE=1 SV=2	8.06	48685.3	1812.73	Q99KK2	5	34.26	0	NEUA_MOUSE	32.6302	18.7865	13.4571	14.6799	14.932	11.1224	24.9788	65.8993	41.6353	50.7921	12.0804	12.3112	17.3966	12.8638	17.7776	19.9338	29.4545	25.5007	12.846	31.5227
N-alpha-acetyltransferase 25, NatB auxiliary subunit OS=Mus musculus GN=Naa25 PE=2 SV=1	6.07	112734	2115.34	Q8BWZ3	4	11.11	0	NAA25_MOUSE	112.987	69.6636	90.674	69.4563	84.7267	127.706	81.9329	197.722	108.368	90.544	30.4269	82.8191	42.3438	64.2462	61.7204	90.1397	80.5979	37.8163	104.516	93.5064
N-terminal EF-hand calcium-binding protein 2 OS=Mus musculus GN=Necab2 PE=1 SV=1	5.01	43897.3	965.497	Q91ZP9	5	34.7	0.0006	NECA2_MOUSE	58.1193	48.7226	51.3322	60.0219	53.7304	50.0485	54.1011	42.5148	42.5571	51.9181	65.7798	63.8651	66.3185	60.0322	56.0118	78.6231	55.6077	50.8271	75.62	71.3556
N-terminal kinase-like protein OS=Mus musculus GN=Scyl1 PE=1 SV=1	5.99	89787.2	618.421	Q9EQC5	2	2.11	0.0006	NTKL_MOUSE	95.1017	80.1313	60.5712	118.49	119.63	82.5742	87.6665	62.7174	77.3255	97.9392	158.653	94.4045	77.244	165.513	146.407	143.342	80.9986	113.708	111.245	87.1865
Na(+)/H(+) exchange regulatory cofactor NHE-RF1 OS=Mus musculus GN=Slc9a3r1 PE=1 SV=3	5.53	38885.3	1165.24	P70441	3	22.54	0.0006	NHRF1_MOUSE	14.8762	11.907	15.8772	21.4934	21.1712	14.4274	20.3811	9.61935	21.447	19.1203	0	28.9304	0	0	28.631	21.9782	13.2077	0	17.7712	12.4056
NAC-alpha domain-containing protein 1 OS=Mus musculus GN=Nacad PE=2 SV=1	4.28	157962	1186.13	Q5SWP3	7	12.17	0.0006	NACAD_MOUSE	0	0	0	0	0	0	72.5015	0	0	0	35.9297	33.9818	27.1419	33.8382	34.8154	45.5347	35.3768	36.0284	34.6412	31.3507
NACHT and WD repeat domain-containing protein 1 OS=Mus musculus GN=Nwd1 PE=2 SV=2	6.07	175780	2355.8	A6H603	8	17.59	0	NWD1_MOUSE	38.2125	43.5655	31.5469	52.4827	79.8687	42.3507	31.2311	37.6179	0	47.2529	75.811	52.0016	55.1746	70.2781	82.3988	36.663	65.2726	43.5856	52.4718	50.9088
NACHT, LRR and PYD domains-containing protein 10 OS=Mus musculus GN=Nlrp10 PE=1 SV=1	6.15	77336.8	881.404	Q8CCN1	3	6.09	0.0006	NAL10_MOUSE	24.1123	25.5435	28.3633	25.3939	25.8889	21.712	24.944	20.1234	22.384	22.2968	104.511	19.4142	26.9015	31.6833	26.8594	23.9581	18.4983	28.7931	20.5799	23.4122
NACHT, LRR and PYD domains-containing protein 5 OS=Mus musculus GN=Nlrp5 PE=1 SV=2	5.37	133656	1300.78	Q9R1M5	3	5.93	0.0006	NALP5_MOUSE	73.2731	0	0	19.2781	0	0	0	0	0	0	34.9284	27.4664	33.0707	28.3892	30.2476	32.4203	35.2569	29.0248	37.3249	30.4372
NAD-dependent protein deacetylase sirtuin-2 OS=Mus musculus GN=Sirt2 PE=1 SV=2	5.06	43883.6	3054.02	Q8VDQ8	9	37.28	0	SIR2_MOUSE	67.7558	71.0091	64.7617	75.4791	74.2057	62.031	62.1517	65.052	79.7052	58.0085	52.9595	129.571	63.1436	61.1277	89.9432	84.7892	95.021	93.2824	96.4976	100.5
NADH dehydrogenase [ubiquinone] 1 alpha subcomplex subunit 10, mitochondrial OS=Mus musculus GN=Ndufa10 PE=1 SV=1	7.73	40888.6	1313.19	Q99LC3	4	24.51	0.0006	NDUAA_MOUSE	15.8998	10.0885	9.29357	15.017	9.58788	13.1673	16.3215	13.1216	14.5765	9.67245	15.5912	18.2561	10.117	8.87017	18.7165	14.4711	17.7166	13.5596	14.7464	15.2656
NADH dehydrogenase [ubiquinone] 1 alpha subcomplex subunit 2 OS=Mus musculus GN=Ndufa2 PE=1 SV=3	10.4	11029.7	8568.73	Q9CQ75	3	73.74	0	NDUA2_MOUSE	35.102	20.1306	21.3537	33.2989	42.3303	40.6771	54.813	20.7065	41.6076	46.7163	24.7308	39.3024	26.8109	25.8309	42.5946	52.1411	17.526	19.4754	33.8477	41.6036
NADH dehydrogenase [ubiquinone] 1 alpha subcomplex subunit 7 OS=Mus musculus GN=Ndufa7 PE=1 SV=3	10.56	12632.6	4144.95	Q9Z1P6	4	47.79	0	NDUA7_MOUSE	9.03101	10.4267	12.4675	13.8774	12.6329	13.9416	15.8909	10.5271	15.3741	16.3139	9.69391	27.3206	14.6341	18.5904	26.7879	29.9428	16.3042	18.1773	15.4832	19.9153
NADH dehydrogenase [ubiquinone] 1 alpha subcomplex subunit 8 OS=Mus musculus GN=Ndufa8 PE=1 SV=3	8.48	20448.3	1987.06	Q9DCJ5	3	43.02	0	NDUA8_MOUSE	129.718	152.451	125.077	124.655	168.691	161.36	138.681	105.016	146.146	152.337	89.4264	203.991	125.445	81.2499	187.554	137.036	126.13	89.1933	133.926	154.368
NADH dehydrogenase [ubiquinone] 1 alpha subcomplex subunit 9, mitochondrial OS=Mus musculus GN=Ndufa9 PE=1 SV=2	10.06	42639.3	4386.7	Q9DC69	4	26.26	0	NDUA9_MOUSE	16.2178	12.7889	13.7787	11.2964	14.1198	12.8045	13.6235	12.2029	10.4948	11.8409	17.8617	28.9109	17.7418	9.49392	21.4731	20.8721	18.0263	17.408	19.6992	13.342
NADH dehydrogenase [ubiquinone] 1 beta subcomplex subunit 11, mitochondrial OS=Mus musculus GN=Ndufb11 PE=1 SV=2	4.92	17500.8	2420.41	O09111	5	55.63	0	NDUBB_MOUSE	43.9997	40.2836	39.5668	31.911	32.9821	39.8359	38.6984	31.6201	44.0037	39.0535	26.5144	55.5445	32.7546	27.8769	45.1049	53.5024	51.8078	25.2398	41.4548	45.1223
NADH dehydrogenase [ubiquinone] 1 beta subcomplex subunit 4 OS=Mus musculus GN=Ndufb4 PE=1 SV=3	10.16	15081.3	1837.21	Q9CQC7	2	27.13	0	NDUB4_MOUSE	0	3.26946	0	3.45697	0	3.40488	0	3.22313	3.93762	3.42874	0	0	3.07139	0	0	0	0	9.41526	2.53277	0
NADH dehydrogenase [ubiquinone] 1 beta subcomplex subunit 8, mitochondrial OS=Mus musculus GN=Ndufb8 PE=1 SV=1	6.17	21932.9	4968.39	Q9D6J5	5	55.38	0	NDUB8_MOUSE	84.1786	76.7253	78.6475	91.3254	104.26	106.22	100.591	107.208	102.174	93.687	36.0985	119.306	73.2093	64.892	88.3522	118.788	107.677	33.5647	89.7525	93.1875
NADH dehydrogenase [ubiquinone] 1 subunit C2 OS=Mus musculus GN=Ndufc2 PE=1 SV=1	9.5	14220.7	3815.34	Q9CQ54	3	25.83	0	NDUC2_MOUSE	13.3907	12.7325	13.3231	14.2094	12.6597	13.1931	14.3484	13.5935	14.5238	15.1772	17.357	19.0629	18.9163	11.4596	17.2437	20.1384	17.4136	15.155	15.9993	18.2562
NADH dehydrogenase [ubiquinone] flavoprotein 1, mitochondrial OS=Mus musculus GN=Ndufv1 PE=1 SV=1	8.15	51518.6	6913.76	Q91YT0	10	46.98	0	NDUV1_MOUSE	215.884	199.333	233.942	218.752	253.619	225.892	267.875	244.55	246.594	247.109	244.712	354.245	234.209	276.948	344.189	336.391	290.066	333.116	316.571	281.131
NADH dehydrogenase [ubiquinone] flavoprotein 2, mitochondrial OS=Mus musculus GN=Ndufv2 PE=1 SV=2	7.17	27627.6	1730.31	Q9D6J6	5	41.94	0	NDUV2_MOUSE	51.4885	47.6834	59.1939	50.4075	50.2606	29.8345	65.2327	40.456	42.4567	67.7149	53.9185	69.2102	62.3548	61.1224	57.6808	57.0996	96.9138	59.4278	90.2971	99.667
NADH dehydrogenase [ubiquinone] iron-sulfur protein 2, mitochondrial OS=Mus musculus GN=Ndufs2 PE=1 SV=1	6.54	53025	2414.54	Q91WD5	5	16.41	0	NDUS2_MOUSE	110.162	98.9465	94.6306	82.1229	117.464	102.362	152.417	122.412	119.089	117.234	115.957	226.847	131.339	123.187	206.145	181.166	176.379	104.03	164.554	149.082
NADH dehydrogenase [ubiquinone] iron-sulfur protein 3, mitochondrial OS=Mus musculus GN=Ndufs3 PE=1 SV=2	6.77	30320.4	3616.89	Q9DCT2	6	35.74	0	NDUS3_MOUSE	122.282	155.259	128.693	115.016	129.417	140.443	170.043	142.847	166.326	153.91	76.4601	182.888	110.63	91.2312	146.05	196.092	122.763	79.3527	123.705	134.2
NADH dehydrogenase [ubiquinone] iron-sulfur protein 5 OS=Mus musculus GN=Ndufs5 PE=1 SV=3	9.25	12875.8	4147.82	Q99LY9	4	62.26	0	NDUS5_MOUSE	38.8617	22.2287	29.2623	44.2083	40.3382	45.9059	58.5657	34.7637	49.5056	48.0576	22.1463	50.0009	28.6974	26.5518	51.2853	48.0879	36.1355	29.7185	29.5863	36.9173
NADH dehydrogenase [ubiquinone] iron-sulfur protein 7, mitochondrial OS=Mus musculus GN=Ndufs7 PE=1 SV=1	10.15	24968.1	2580.88	Q9DC70	4	21.88	0	NDUS7_MOUSE	55.5902	47.2176	35.2842	50.5559	46.3198	47.2993	54.3583	52.4013	48.4001	56.8638	38.6547	59.1729	41.1221	37.2989	49.924	64.1557	53.8532	29.1142	51.1092	54.136
NADH dehydrogenase [ubiquinone] iron-sulfur protein 8, mitochondrial OS=Mus musculus GN=Ndufs8 PE=1 SV=1	5.83	24494.6	6931.86	Q8K3J1	4	40.57	0	NDUS8_MOUSE	86.8136	89.0012	99.6579	83.5683	111.806	79.3339	92.0203	82.0819	82.9741	97.96	84.8201	133.468	72.3155	91.6403	122.917	113.452	101.972	85.6203	91.1236	72.6566
NADH-ubiquinone oxidoreductase 75 kDa subunit, mitochondrial OS=Mus musculus GN=Ndufs1 PE=1 SV=2	5.37	80803.5	5916.21	Q91VD9	21	53.09	0	NDUS1_MOUSE	712.175	668	752.834	920.213	822.883	826.381	846.873	859.147	970.635	827.27	588.372	1060.32	822.167	612.452	943.766	1214.58	909.979	579.618	870.599	922.938
NADP-dependent malic enzyme OS=Mus musculus GN=Me1 PE=1 SV=2	7.19	64581.2	1003.03	P06801	5	19.41	0.0006	MAOX_MOUSE	626.212	407.44	724.592	488.372	634.861	709.68	885.066	693.177	725.416	820.281	726.29	625.494	695.043	840.524	776.617	673.388	550.845	373.532	477.656	504.962
Nascent polypeptide-associated complex subunit alpha, muscle-specific form OS=Mus musculus GN=Naca PE=1 SV=2	9.81	221412	732.262	P70670	5	4.66	0.0006	NACAM_MOUSE	481.002	613.193	496.987	653.086	509.689	645.029	470.913	549.141	673.686	783.357	625.696	592.687	732.02	768.544	594.417	850.751	579.366	316.272	539.572	877.073
Nck-associated protein 1 OS=Mus musculus GN=Nckap1 PE=1 SV=2	6.17	130096	7969.38	P28660	33	39.8	0	NCKP1_MOUSE	1424.57	1310.23	1250.79	1448.62	1638.35	1272.61	1266.21	1378.16	1109.88	1281.28	1874.34	1199.54	1708.09	1511.35	1469.36	1034.05	963.393	1221.73	1133.19	1085.3
Nck-associated protein 5-like OS=Mus musculus GN=Nckap5l PE=2 SV=1	8.32	139481	1282.38	Q6GQX2	4	11.49	0.0006	NCK5L_MOUSE	0	0	0	0	0	0	0	0	0	0	25.2952	0	33.0257	29.4809	23.1641	0	28.5439	27.5791	0	0
NCK-interacting protein with SH3 domain OS=Mus musculus GN=Nckipsd PE=2 SV=2	5.62	79256.9	2399.74	Q9ESJ4	13	32.91	0	SPN90_MOUSE	338.957	335.669	389.853	348.48	321.936	313.263	309.06	322.264	333.485	280.341	256.613	245.176	349.115	295.138	251.756	244.679	226.458	204.928	208.685	217.343
NEDD4-binding protein 1 OS=Mus musculus GN=N4bp1 PE=1 SV=2	5.4	99888.3	1188.31	Q6A037	2	6.05	0.0006	N4BP1_MOUSE	30.6176	42.7543	0	30.4375	39.4654	42.3107	27.9229	28.4336	45.2856	28.1007	0	0	26.0072	0	21.2544	29.8393	0	0	26.9702	26.0007
NEDD4-binding protein 3 OS=Mus musculus GN=N4bp3 PE=2 SV=1	8.16	60441.6	1498.59	Q8C7U1	8	26.26	0.0006	N4BP3_MOUSE	38.4857	46.7132	23.4708	51.7181	26.8186	37.1615	31.2303	40.1597	36.7965	43.1597	0	0	24.0779	0	0	0	18.0903	12.7606	16.9089	0
NEDD8 ultimate buster 1 OS=Mus musculus GN=Nub1 PE=1 SV=2	5.53	70990.9	1502.35	P54729	3	7.98	0.0006	NUB1_MOUSE	0	0	0	13.6913	0	0	13.1743	0	0	0	35.0849	19.9352	23.3035	44.8468	18.2938	19.0252	19.1766	0	19.2881	31.1093
Nephrin OS=Mus musculus GN=Nphs1 PE=1 SV=2	5.25	137534	1159.28	Q9QZS7	3	3.98	0.0006	NPHN_MOUSE	47.0794	0	62.4028	111.962	71.2817	0	0	34.8968	0	0	0	89.1668	60.3061	67.6527	71.3959	0	0	74.6147	99.6648	0
Nephrocystin-3 OS=Mus musculus GN=Nphp3 PE=1 SV=2	6.05	151430	1211.81	Q7TNH6	8	17.21	0.0006	NPHP3_MOUSE	165.621	206.637	182.113	226.939	225.548	195.513	193.96	169.588	209.435	243.458	190.107	437.985	289.554	221	384.017	280.964	492.815	146.396	387.864	399.388
Nesprin-1 OS=Mus musculus GN=Syne1 PE=1 SV=2	5.29	1.01728e+06	9153.17	Q6ZWR6	232	56.59	0	SYNE1_MOUSE	10484	11425	11313.2	10858.2	10012	9848.44	10232.9	11230.9	10160.3	8968.46	8221.69	9397.73	11428.5	10013.4	9214.3	8133.82	11025	8835.45	8532.19	8634.11
Nesprin-2 OS=Mus musculus GN=Syne2 PE=1 SV=2	5.06	788486	9498.06	Q6ZWQ0	95	42.35	0	SYNE2_MOUSE	878.755	819.372	854.121	848.748	659.881	1011.06	1131.89	1003.44	822.178	814.204	677.869	585.854	624.975	586.216	441.948	1023.78	798.381	1342.89	748.362	1005.9
Nestin OS=Mus musculus GN=Nes PE=1 SV=1	4.1	207752	1611.98	Q6P5H2	4	25.32	0	NEST_MOUSE	79.9165	72.6093	88.6078	76.675	101.907	92.2041	78.0052	96.7612	88.8226	99.8692	50.3671	81.2818	63.0599	77.2445	64.607	69.9476	59.4073	59.6209	57.2611	113.281
Netrin receptor DCC OS=Mus musculus GN=Dcc PE=1 SV=2	6.28	159254	896.16	P70211	2	3.04	0.0006	DCC_MOUSE	57.7276	62.1649	47.3598	42.6572	58.8941	61.7036	44.5414	62.232	51.5035	41.6868	36.6473	39.2956	34.0177	27.6021	40.2587	36.8699	40.1455	46.7207	38.4265	0
Neurabin-2 OS=Mus musculus GN=Ppp1r9b PE=1 SV=1	4.67	89634.5	7427.99	Q6R891	28	61.93	0	NEB2_MOUSE	1755.74	1835.45	1891.29	2159.83	1884.96	1575.01	1987.16	1482.09	1865.22	1911.65	1782.89	1320.41	1441.35	1518.8	1540.55	1407.98	1942.22	1576.84	1522.92	1687.02
Neural cell adhesion molecule 1 OS=Mus musculus GN=Ncam1 PE=1 SV=3	4.54	120226	5042.9	P13595	25	47.26	0	NCAM1_MOUSE	1742.13	2112.11	1583.24	1646.44	1690.29	2150.74	1560.08	1771.5	2242.94	1586.32	619.814	2084.92	939.023	1017.73	1459.02	1931	1494.09	652.799	1537.77	1435.36
Neural cell adhesion molecule L1 OS=Mus musculus GN=L1cam PE=1 SV=1	5.57	141938	949.792	P11627	7	13.49	0.0006	L1CAM_MOUSE	84.1041	189.825	103.495	110.142	89.7937	111.563	113.287	133.068	140.234	157.381	109.968	125.103	90.2381	127.819	126.122	157.931	114.578	89.5069	152.279	210.508
Neuralized-like protein 4 OS=Mus musculus GN=Neurl4 PE=2 SV=1	5.54	169405	666.242	Q5NCX5	2	1.15	0.0006	NEUL4_MOUSE	61.8341	0	0	49.6994	0	41.9691	51.2829	58.4502	58.4181	53.6734	50.5755	52.4607	79.3462	81.3369	0	0	0	0	65.9989	73.8385
Neurexin-1 OS=Mus musculus GN=Nrxn1 PE=1 SV=3	5.66	168564	5651.35	Q9CS84	32	41.81	0	NRX1A_MOUSE	740.167	710.997	743.899	676.697	790.107	744.99	602.338	686.649	719.278	712.003	707.039	981.283	829.636	804.485	883.013	717.02	773.834	641.165	665.14	719.861
Neurexin-3 OS=Mus musculus GN=Nrxn3 PE=1 SV=2	5.72	175482	2309.42	Q6P9K9	27	35.9	0	NRX3A_MOUSE	492.897	491.861	526.907	435.651	485.342	532.773	427.091	558.951	567.618	467.745	312.029	593.363	365.005	336.503	397.035	440.423	345.27	252.524	338.981	359.426
Neuritin OS=Mus musculus GN=Nrn1 PE=1 SV=1	6.77	15694.9	9567.59	Q8CFV4	4	40.85	0	NRN1_MOUSE	67.5663	106.828	71.3081	82.787	84.4854	75.6944	69.9923	64.6477	70.9884	65.411	80.0814	91.1368	101.643	106.136	63.7075	81.1766	75.1809	78.6348	83.247	86.0753
Neurobeachin OS=Mus musculus GN=Nbea PE=2 SV=1	5.76	329195	1571.31	Q9EPN1	23	18.94	0	NBEA_MOUSE	1365.49	1049.16	1335.05	1223.79	1178.05	1272.29	1179.24	1386.97	1281	1086.14	1138.14	1022.86	1409.1	1217.73	1128.47	1146.45	1058.49	918.517	1019.02	1076.13
Neurobeachin-like protein 2 OS=Mus musculus GN=Nbeal2 PE=2 SV=2	5.97	304662	1318.44	Q6ZQA0	12	10.25	0.0006	NBEL2_MOUSE	0	170.64	0	54.981	62.847	0	147.269	112.431	0	0	72.9258	0	145.48	70.379	77.1351	0	0	450.52	67.3988	0
Neurocalcin-delta OS=Mus musculus GN=Ncald PE=1 SV=4	5.05	22359.4	3660.76	Q91X97	7	56.48	0	NCALD_MOUSE	134.13	115.366	104.267	105.653	119.515	102.583	77.5916	98.6197	127.148	95.6393	68.9255	125.804	65.0826	65.958	100.379	97.5512	66.0862	52	57.3078	82.3246
Neurocan core protein OS=Mus musculus GN=Ncan PE=2 SV=1	5.35	139139	4334.1	P55066	17	37.93	0	NCAN_MOUSE	2351.43	2522.75	2301.04	2420.48	2309.17	2034.25	2259.68	1625.48	2072.32	2497.47	1715.41	1460.03	984.024	1383.4	1343.38	1218.57	1164.84	1198.56	1247.74	1357.83
[truncated: 1,069 more rows]
