# Supplementary material for: Proteomic Analysis of Post-synaptic Density Fractions from Shank3 Mutant Mice Reveals Brain Region Specific Changes Relevant to Autism Spectrum Disorder
Source: Front Mol Neurosci. 2017 Feb 14;10:26. doi: 10.3389/fnmol.2017.00026 (PMC5306440; doi:10.3389/fnmol.2017.00026)
Supplement: Supplementary file 6 [file Table_2.xlsx]

## Sheet: Caption
Supplementary Table 2. List of significant changes in striatal and hippocampal PSDs of wild-type (WT) and Shank3Δ11-/- mutant (KO) mice.
Statistical analysis of the data was conducted using Student´s t-test with Bonferroni correction for multiple hypothesis testing. Bonferroni adjusted p-values of p ≤ 0.05 were considered statistically significant. In addition, for each protein we calculated the log-transformed ratio of its average amount in wild type mice divided by its average amount in KO mice for both tissues, hippocampus and …
Column descriptions
A	description	Protein description as parsed from source database
B	accession	Database accession number (as parsed from source database)
C	entry	Protein entry as parsed from source database
D	p-value	P-value calculated from Student's t-test with Bonferroni correction for multiple hypothesis testing
E	Log2 (KO/WT)	Log-transformed ratio between the average amount in wild type and in KO mice
F	KO/WT [%]	Ratio between the average amount in wild type and in KO mice in percentage

## Sheet: Striatum
DESCRIPTION	ACCESSION	ENTRY	P-VALUE	LOG2 (KO/WT)	KO/WT [%]
Dedicator of cytokinesis protein 3 OS=Mus musculus GN=Dock3 PE=1 SV=1	Q8CIQ7	DOCK3_MOUSE	9.97425e-05	-1.43924	36.8762
SH3 and multiple ankyrin repeat domains protein 3 OS=Mus musculus GN=Shank3 PE=1 SV=2	Q4ACU6	SHAN3_MOUSE	3.25472e-20	-1.28827	40.9443
Cytosolic carboxypeptidase 1 OS=Mus musculus GN=Agtpbp1 PE=1 SV=2	Q641K1	CBPC1_MOUSE	0.0136846	-1.10441	46.5093
Casein kinase I isoform epsilon OS=Mus musculus GN=Csnk1e PE=1 SV=2	Q9JMK2	KC1E_MOUSE	0.000534673	-0.983607	50.5714
Semaphorin-7A OS=Mus musculus GN=Sema7a PE=1 SV=1	Q9QUR8	SEM7A_MOUSE	3.12589e-06	-0.928418	52.5434
Mucin-2 (Fragments) OS=Mus musculus GN=Muc2 PE=1 SV=2	Q80Z19	MUC2_MOUSE	3.94612e-07	-0.848682	55.5292
Transgelin-3 OS=Mus musculus GN=Tagln3 PE=1 SV=1	Q9R1Q8	TAGL3_MOUSE	0.00149156	-0.833478	56.1175
Tyrosine-protein phosphatase non-receptor type 23 OS=Mus musculus GN=Ptpn23 PE=1 SV=2	Q6PB44	PTN23_MOUSE	0.015281	-0.827728	56.3416
Ubiquitin carboxyl-terminal hydrolase CYLD OS=Mus musculus GN=Cyld PE=1 SV=2	Q80TQ2	CYLD_MOUSE	1.53575e-17	-0.739562	59.8921
Phosphoglycerate kinase 2 OS=Mus musculus GN=Pgk2 PE=1 SV=4	P09041	PGK2_MOUSE	0.0240989	-0.71614	60.8724
Homer protein homolog 1 OS=Mus musculus GN=Homer1 PE=1 SV=2	Q9Z2Y3	HOME1_MOUSE	3.24495e-09	-0.694835	61.778
Spermatogenesis-associated protein 2-like protein OS=Mus musculus GN=Spata2l PE=2 SV=1	Q8BNN1	SPA2L_MOUSE	4.63143e-11	-0.689894	61.9899
Wiskott-Aldrich syndrome protein family member 3 OS=Mus musculus GN=Wasf3 PE=2 SV=1	Q8VHI6	WASF3_MOUSE	0.042612	-0.671534	62.7839
Inward rectifier potassium channel 2 OS=Mus musculus GN=Kcnj2 PE=1 SV=1	P35561	IRK2_MOUSE	0.00228908	-0.647336	63.8458
Dual specificity protein phosphatase 3 OS=Mus musculus GN=Dusp3 PE=1 SV=1	Q9D7X3	DUS3_MOUSE	0.0451532	-0.629891	64.6225
Citron Rho-interacting kinase OS=Mus musculus GN=Cit PE=1 SV=3	P49025	CTRO_MOUSE	9.3106e-09	-0.586093	66.6145
Guanine nucleotide-binding protein G(i) subunit alpha-1 OS=Mus musculus GN=Gnai1 PE=2 SV=1	B2RSH2	GNAI1_MOUSE	0.00552848	-0.579426	66.923
Dedicator of cytokinesis protein 4 OS=Mus musculus GN=Dock4 PE=1 SV=1	P59764	DOCK4_MOUSE	0.000781066	-0.57266	67.2376
Cadherin-6 OS=Mus musculus GN=Cdh6 PE=1 SV=2	P97326	CADH6_MOUSE	0.0194779	-0.5344	69.0446
Inositol-trisphosphate 3-kinase A OS=Mus musculus GN=Itpka PE=2 SV=1	Q8R071	IP3KA_MOUSE	0.00545821	-0.520144	69.7302
Nck-associated protein 1 OS=Mus musculus GN=Nckap1 PE=1 SV=2	P28660	NCKP1_MOUSE	0.00376931	-0.513571	70.0486
Casein kinase II subunit alpha OS=Mus musculus GN=Csnk2a1 PE=1 SV=2	Q60737	CSK21_MOUSE	0.0183527	-0.508758	70.2827
Disabled homolog 2-interacting protein OS=Mus musculus GN=Dab2ip PE=1 SV=1	Q3UHC7	DAB2P_MOUSE	1.57396e-10	-0.508011	70.3191
Cyclin-dependent kinase-like 5 OS=Mus musculus GN=Cdkl5 PE=2 SV=1	Q3UTQ8	CDKL5_MOUSE	0.00260372	-0.485284	71.4357
Disks large-associated protein 3 OS=Mus musculus GN=Dlgap3 PE=1 SV=1	Q6PFD5	DLGP3_MOUSE	2.74296e-08	-0.482089	71.594
Glutamate receptor ionotropic, kainate 5 OS=Mus musculus GN=Grik5 PE=2 SV=2	Q61626	GRIK5_MOUSE	0.00820906	-0.444386	73.4897
BTB/POZ domain-containing protein 17 OS=Mus musculus GN=Btbd17 PE=2 SV=1	Q9DB72	BTBDH_MOUSE	0.00360754	-0.418574	74.8164
Brain-specific angiogenesis inhibitor 1-associated protein 2 OS=Mus musculus GN=Baiap2 PE=1 SV=2	Q8BKX1	BAIP2_MOUSE	1.84494e-05	-0.415965	74.9518
Brain-enriched guanylate kinase-associated protein OS=Mus musculus GN=Begain PE=1 SV=2	Q68EF6	BEGIN_MOUSE	7.1987e-05	-0.390568	76.2829
Rabphilin-3A OS=Mus musculus GN=Rph3a PE=1 SV=2	P47708	RP3A_MOUSE	0.0132396	-0.352127	78.3428
Protein shisa-9 OS=Mus musculus GN=Shisa9 PE=1 SV=2	Q9CZN4	SHSA9_MOUSE	0.00802816	-0.342812	78.8503
Disks large-associated protein 2 OS=Mus musculus GN=Dlgap2 PE=1 SV=2	Q8BJ42	DLGP2_MOUSE	6.80058e-07	-0.341775	78.907
Protein shisa-7 OS=Mus musculus GN=Shisa7 PE=1 SV=3	Q8C3Q5	SHSA7_MOUSE	0.00127528	-0.335537	79.2489
Adherens junction-associated protein 1 OS=Mus musculus GN=Ajap1 PE=2 SV=1	A2ALI5	AJAP1_MOUSE	0.013479	-0.333301	79.3718
PH and SEC7 domain-containing protein 1 OS=Mus musculus GN=Psd PE=1 SV=2	Q5DTT2	PSD1_MOUSE	0.014981	-0.329277	79.5935
Proline-rich transmembrane protein 1 OS=Mus musculus GN=Prrt1 PE=1 SV=1	O35449	PRRT1_MOUSE	6.60378e-05	-0.32914	79.6011
Glutamate receptor ionotropic, NMDA 2B OS=Mus musculus GN=Grin2b PE=1 SV=3	Q01097	NMDE2_MOUSE	7.01081e-07	-0.323883	79.8917
Voltage-dependent calcium channel gamma-8 subunit OS=Mus musculus GN=Cacng8 PE=1 SV=1	Q8VHW2	CCG8_MOUSE	0.0232843	-0.307205	80.8206
Guanine nucleotide-binding protein G(s) subunit alpha isoforms XLas OS=Mus musculus GN=Gnas PE=2 SV=1	Q6R0H7	GNAS1_MOUSE	0.0486643	-0.296731	81.4095
Glutamate receptor 1 OS=Mus musculus GN=Gria1 PE=1 SV=1	P23818	GRIA1_MOUSE	0.0162931	-0.289413	81.8235
Leucine-rich repeat transmembrane neuronal protein 4 OS=Mus musculus GN=Lrrtm4 PE=1 SV=2	Q80XG9	LRRT4_MOUSE	0.00339349	-0.288786	81.859
Cysteine-rich protein 2 OS=Mus musculus GN=Crip2 PE=1 SV=1	Q9DCT8	CRIP2_MOUSE	0.0177737	-0.288588	81.8703
Glutamate receptor ionotropic, NMDA 1 OS=Mus musculus GN=Grin1 PE=1 SV=1	P35438	NMDZ1_MOUSE	0.0221541	-0.260957	83.4534
Actin-related protein 2 OS=Mus musculus GN=Actr2 PE=1 SV=1	P61161	ARP2_MOUSE	0.046118	-0.250838	84.0408
BTB/POZ domain-containing protein KCTD16 OS=Mus musculus GN=Kctd16 PE=1 SV=2	Q5DTY9	KCD16_MOUSE	0.0213753	-0.245278	84.3653
Triple functional domain protein OS=Mus musculus GN=Trio PE=1 SV=3	Q0KL02	TRIO_MOUSE	0.0256688	-0.242992	84.4991
Glutamate receptor 2 OS=Mus musculus GN=Gria2 PE=1 SV=3	P23819	GRIA2_MOUSE	0.00152143	-0.242578	84.5233
Calcium-activated potassium channel subunit alpha-1 OS=Mus musculus GN=Kcnma1 PE=1 SV=2	Q08460	KCMA1_MOUSE	0.0124091	-0.235131	84.9608
DESCRIPTION	ACCESSION	ENTRY	P-VALUE	LOG2 (KO/WT)	KO/WT [%]
60S ribosomal protein L36a OS=Mus musculus GN=Rpl36a PE=3 SV=2	P83882	RL36A_MOUSE	0.0177379	0.238951	118.013
60S ribosomal protein L19 OS=Mus musculus GN=Rpl19 PE=1 SV=1	P84099	RL19_MOUSE	0.00105772	0.240102	118.108
60S ribosomal protein L36 OS=Mus musculus GN=Rpl36 PE=2 SV=2	P47964	RL36_MOUSE	0.00191889	0.25507	119.339
Contactin-2 OS=Mus musculus GN=Cntn2 PE=1 SV=2	Q61330	CNTN2_MOUSE	0.0446764	0.26781	120.398
60S ribosomal protein L5 OS=Mus musculus GN=Rpl5 PE=1 SV=3	P47962	RL5_MOUSE	0.025598	0.305157	123.555
60S ribosomal protein L7a OS=Mus musculus GN=Rpl7a PE=2 SV=2	P12970	RL7A_MOUSE	0.000458456	0.315667	124.459
Kinectin OS=Mus musculus GN=Ktn1 PE=2 SV=1	Q61595	KTN1_MOUSE	0.0368008	0.352655	127.691
40S ribosomal protein S4, X isoform OS=Mus musculus GN=Rps4x PE=2 SV=2	P62702	RS4X_MOUSE	0.0332659	0.356008	127.988
Integral membrane protein 2B OS=Mus musculus GN=Itm2b PE=2 SV=1	O89051	ITM2B_MOUSE	0.0245949	0.38732	130.796
Plasminogen activator inhibitor 1 RNA-binding protein OS=Mus musculus GN=Serbp1 PE=1 SV=2	Q9CY58	PAIRB_MOUSE	0.00076285	0.388261	130.881
Cadherin-4 OS=Mus musculus GN=Cdh4 PE=2 SV=1	P39038	CADH4_MOUSE	0.0204634	0.3911	131.139
Annexin A2 OS=Mus musculus GN=Anxa2 PE=1 SV=2	P07356	ANXA2_MOUSE	0.0373617	0.470641	138.572
Myelin expression factor 2 OS=Mus musculus GN=Myef2 PE=1 SV=1	Q8C854	MYEF2_MOUSE	0.0487285	0.621278	153.824
E3 ubiquitin-protein ligase TTC3 OS=Mus musculus GN=Ttc3 PE=2 SV=2	O88196	TTC3_MOUSE	0.00476587	0.654337	157.389

## Sheet: Hippocampus
DESCRIPTION	ACCESSION	ENTRY	P-VALUE	LOG2 (KO/WT)	KO/WT [%]
FERM, RhoGEF and pleckstrin domain-containing protein 2 OS=Mus musculus GN=Farp2 PE=1 SV=2	Q91VS8	FARP2_MOUSE	9.70877e-08	-3.23404	10.6282
SH3 and multiple ankyrin repeat domains protein 3 OS=Mus musculus GN=Shank3 PE=1 SV=2	Q4ACU6	SHAN3_MOUSE	6.73213e-15	-2.05306	24.0972
Keratin, type II cytoskeletal 6B OS=Mus musculus GN=Krt6b PE=2 SV=3	Q9Z331	K2C6B_MOUSE	0.0434153	-1.60639	32.842
Dedicator of cytokinesis protein 3 OS=Mus musculus GN=Dock3 PE=1 SV=1	Q8CIQ7	DOCK3_MOUSE	1.52054e-15	-1.21333	43.1271
Calmodulin OS=Mus musculus GN=Calm1 PE=1 SV=2	P62204	CALM_MOUSE	0.0184603	-0.778654	58.2911
Homer protein homolog 3 OS=Mus musculus GN=Homer3 PE=1 SV=2	Q99JP6	HOME3_MOUSE	6.54324e-09	-0.664303	63.0994
cTAGE family member 5 OS=Mus musculus GN=Ctage5 PE=1 SV=1	Q8R311	CTGE5_MOUSE	0.00984752	-0.588488	66.5039
40S ribosomal protein SA OS=Mus musculus GN=Rpsa PE=1 SV=4	P14206	RSSA_MOUSE	0.00439283	-0.568112	67.4499
GRIP1-associated protein 1 OS=Mus musculus GN=Gripap1 PE=1 SV=1	Q8VD04	GRAP1_MOUSE	0.000616367	-0.528611	69.3222
DnaJ homolog subfamily A member 4 OS=Mus musculus GN=Dnaja4 PE=2 SV=1	Q9JMC3	DNJA4_MOUSE	1.72321e-05	-0.513878	70.0337
Peroxiredoxin-2 OS=Mus musculus GN=Prdx2 PE=1 SV=3	Q61171	PRDX2_MOUSE	0.00624047	-0.501476	70.6384
cAMP-dependent protein kinase type II-alpha regulatory subunit OS=Mus musculus GN=Prkar2a PE=1 SV=2	P12367	KAP2_MOUSE	0.0247846	-0.472334	72.0797
Tubulin beta-2B chain OS=Mus musculus GN=Tubb2b PE=1 SV=1	Q9CWF2	TBB2B_MOUSE	0.00705357	-0.433527	74.0449
Ubiquitin carboxyl-terminal hydrolase CYLD OS=Mus musculus GN=Cyld PE=1 SV=2	Q80TQ2	CYLD_MOUSE	5.83897e-07	-0.424061	74.5324
Spermatogenesis-associated protein 2-like protein OS=Mus musculus GN=Spata2l PE=2 SV=1	Q8BNN1	SPA2L_MOUSE	1.51957e-07	-0.421289	74.6757
Microtubule-associated protein RP/EB family member 2 OS=Mus musculus GN=Mapre2 PE=1 SV=1	Q8R001	MARE2_MOUSE	0.0487886	-0.421045	74.6884
Adenylate kinase isoenzyme 5 OS=Mus musculus GN=Ak5 PE=2 SV=2	Q920P5	KAD5_MOUSE	0.000319304	-0.418771	74.8061
Actin, alpha skeletal muscle OS=Mus musculus GN=Acta1 PE=1 SV=1	P68134	ACTS_MOUSE	0.000367542	-0.409702	75.2779
Homer protein homolog 1 OS=Mus musculus GN=Homer1 PE=1 SV=2	Q9Z2Y3	HOME1_MOUSE	0.000121482	-0.401205	75.7226
Copine-7 OS=Mus musculus GN=Cpne7 PE=2 SV=1	Q0VE82	CPNE7_MOUSE	0.000758462	-0.39956	75.809
Gelsolin OS=Mus musculus GN=Gsn PE=1 SV=3	P13020	GELS_MOUSE	0.0499056	-0.398941	75.8415
Protein kinase C and casein kinase substrate in neurons protein 1 OS=Mus musculus GN=Pacsin1 PE=1 SV=1	Q61644	PACN1_MOUSE	0.0117507	-0.398022	75.8898
Guanine nucleotide-binding protein G(I)/G(S)/G(T) subunit beta-2 OS=Mus musculus GN=Gnb2 PE=1 SV=3	P62880	GBB2_MOUSE	0.00339775	-0.39509	76.0442
14-3-3 protein epsilon OS=Mus musculus GN=Ywhae PE=1 SV=1	P62259	1433E_MOUSE	0.00679906	-0.3854	76.5566
Dihydropyrimidinase-related protein 3 OS=Mus musculus GN=Dpysl3 PE=1 SV=1	Q62188	DPYL3_MOUSE	0.0339558	-0.37703	77.0021
Profilin-2 OS=Mus musculus GN=Pfn2 PE=1 SV=3	Q9JJV2	PROF2_MOUSE	0.009831	-0.372483	77.2452
Inositol-trisphosphate 3-kinase A OS=Mus musculus GN=Itpka PE=2 SV=1	Q8R071	IP3KA_MOUSE	0.0257651	-0.369034	77.4301
14-3-3 protein gamma OS=Mus musculus GN=Ywhag PE=1 SV=2	P61982	1433G_MOUSE	0.000212071	-0.355244	78.1737
14-3-3 protein eta OS=Mus musculus GN=Ywhah PE=1 SV=2	P68510	1433F_MOUSE	0.0251114	-0.321083	80.0469
T-complex protein 1 subunit zeta OS=Mus musculus GN=Cct6a PE=1 SV=3	P80317	TCPZ_MOUSE	0.027129	-0.309247	80.7063
Copine-6 OS=Mus musculus GN=Cpne6 PE=2 SV=1	Q9Z140	CPNE6_MOUSE	0.00347687	-0.306505	80.8598
Coronin-1C OS=Mus musculus GN=Coro1c PE=1 SV=2	Q9WUM4	COR1C_MOUSE	0.00386869	-0.298166	81.3286
V-type proton ATPase subunit E 1 OS=Mus musculus GN=Atp6v1e1 PE=1 SV=2	P50518	VATE1_MOUSE	0.000938901	-0.294868	81.5147
MAGUK p55 subfamily member 2 OS=Mus musculus GN=Mpp2 PE=1 SV=1	Q9WV34	MPP2_MOUSE	0.00169996	-0.2887	81.864
Growth arrest-specific protein 7 OS=Mus musculus GN=Gas7 PE=1 SV=1	Q60780	GAS7_MOUSE	0.0449346	-0.285079	82.0697
Abl interactor 1 OS=Mus musculus GN=Abi1 PE=1 SV=3	Q8CBW3	ABI1_MOUSE	0.00514683	-0.272464	82.7905
Tubulin beta-2A chain OS=Mus musculus GN=Tubb2a PE=1 SV=1	Q7TMM9	TBB2A_MOUSE	0.0408927	-0.267515	83.0749
Synapsin-3 OS=Mus musculus GN=Syn3 PE=1 SV=2	Q8JZP2	SYN3_MOUSE	0.00859686	-0.261213	83.4386
F-actin-capping protein subunit beta OS=Mus musculus GN=Capzb PE=1 SV=3	P47757	CAPZB_MOUSE	1.47642e-05	-0.230676	85.2235
DESCRIPTION	ACCESSION	ENTRY	P-VALUE	LOG2 (KO/WT)	KO/WT [%]
60S ribosomal protein L27a OS=Mus musculus GN=Rpl27a PE=2 SV=5	P14115	RL27A_MOUSE	0.00302506	0.239166	118.031
Calmin OS=Mus musculus GN=Clmn PE=1 SV=2	Q8C5W0	CLMN_MOUSE	0.0156472	0.252944	119.164
Voltage-dependent N-type calcium channel subunit alpha-1B OS=Mus musculus GN=Cacna1b PE=1 SV=1	O55017	CAC1B_MOUSE	0.0397316	0.269628	120.55
Cytochrome b-c1 complex subunit 2, mitochondrial OS=Mus musculus GN=Uqcrc2 PE=1 SV=1	Q9DB77	QCR2_MOUSE	0.0137951	0.278216	121.269
Apoptosis-inducing factor 1, mitochondrial OS=Mus musculus GN=Aifm1 PE=1 SV=1	Q9Z0X1	AIFM1_MOUSE	0.0401053	0.301272	123.223
ATP synthase F(0) complex subunit B1, mitochondrial OS=Mus musculus GN=Atp5f1 PE=1 SV=1	Q9CQQ7	AT5F1_MOUSE	7.8268e-05	0.311517	124.101
Neuroligin-2 OS=Mus musculus GN=Nlgn2 PE=1 SV=2	Q69ZK9	NLGN2_MOUSE	0.012999	0.356111	127.997
TNF receptor-associated factor 3 OS=Mus musculus GN=Traf3 PE=1 SV=2	Q60803	TRAF3_MOUSE	0.0130577	0.377785	129.935
Tyrosine-protein kinase Fer OS=Mus musculus GN=Fer PE=1 SV=2	P70451	FER_MOUSE	0.0207297	0.384582	130.548
Thyrotropin-releasing hormone-degrading ectoenzyme OS=Mus musculus GN=Trhde PE=2 SV=1	Q8K093	TRHDE_MOUSE	0.000615681	0.400082	131.958
Phenylalanine--tRNA ligase alpha subunit OS=Mus musculus GN=Farsa PE=2 SV=1	Q8C0C7	SYFA_MOUSE	0.0148044	0.412906	133.137
AFG3-like protein 2 OS=Mus musculus GN=Afg3l2 PE=1 SV=1	Q8JZQ2	AFG32_MOUSE	6.44268e-07	0.443841	136.022
Succinate-semialdehyde dehydrogenase, mitochondrial OS=Mus musculus GN=Aldh5a1 PE=1 SV=1	Q8BWF0	SSDH_MOUSE	0.0202875	0.521197	143.515
Dynactin subunit 1 OS=Mus musculus GN=Dctn1 PE=1 SV=3	O08788	DCTN1_MOUSE	2.71361e-07	0.564376	147.875
Peripherin OS=Mus musculus GN=Prph PE=1 SV=2	P15331	PERI_MOUSE	0.00741878	0.847232	179.905
MHC class II transactivator OS=Mus musculus GN=Ciita PE=2 SV=2	P79621	C2TA_MOUSE	1.30607e-06	0.894378	185.881
Pre-mRNA-processing factor 40 homolog B OS=Mus musculus GN=Prpf40b PE=2 SV=2	Q80W14	PR40B_MOUSE	0.000422061	1.05092	207.186
